# Supplementary material for: A versatile new tool derived from a bacterial deubiquitylase to detect and purify ubiquitylated substrates and their interacting proteins
Source: PLoS Biol. 2022 Jun 30;20(6):e3001501. doi: 10.1371/journal.pbio.3001501 (PMC9278747; doi:10.1371/journal.pbio.3001501)
Supplement: S1 Data — TUBE, tandem ubiquitin-binding entity; UBD, ubiquitin-binding domain. (XLSX) [file pbio.3001501.s007.xlsx]

## Sheet: T1. Plasmids
	Plasmid	Description	Primer (forward)	Primer (reverse)	Source
1	pMAL-C5X-3xOtUBD	This plasmid contains optimized coding sequence of 3 x OtUBD that was synthesized by Genscript	N/A	N/A	Genscript
2	pRT498	A bacterial expression plasmid modified from pET42b to include an N-terminal 6His-MBP tag followed by a TEV protease cleavage site	N/A	N/A	R. Tomko, MH lab
3	pRT498-3xOtUBD	3xOtUBD sequence was excised using NdeI/BamHI from pMAL-C5X-3x-OtUBD and ligated into pRT498 vector digeted with the same enzymes.	N/A	N/A	This Study
4	pRT498-OtUBD	pRT498-1xOtUBD was made from pRT498-3xOtUBD plasmid by introducing a STOP codon after the first UBD coding sequence by site-directed mutagenesis.	CAACAAATAGTAAGGATCAGGAGTAAATTTTCTTTCTG	CTGATCCTTACTATTTGTTGAACTTCTCATTCAGCAACAC	This Study
5	pRT498-OtUBD(V203D)	V203D mutation was introduced in pRT498-OtUBD by site-directed mutagenesis.	CAACAACAGAATCACAGAGGGTGTGCTGGATGATAGAATC	CGGACAAAATCTTATTGTCGAAGATTCTATCATCCAGCAC	This Study
6	pET21a-cys-His6-OtUBD	pET21a-His6- OtUBD was made by subcloning the UBD sequence into pET21a vector using NdeI/BamHI restriction sites with the His6 tag introduced on the forward cloning primer. The cysteine was later introduced upstream of His6 tag by site-directed mutagenesis.	PCR: GTAT CATATG CACCACCACCACCACCAC GGAGGAGGA GTTAATTTCCTGAGCG SDM:AACTTTAAGAAGGAGATATACATATGGGTTGTCACCAC	PCR: GCAC GGATCC TTACTATTTGTTGAACTTCTC SDM:CCTCCTCCGTGGTGGTGGTGGTGGTGACAACCCATATG	This Study
7	pET42b-cys-His6-4xTR-TUBE	pET42b-cys-His6-4xTR-TUBE was constructed by subcloning the cys-His6-4xTR-TUBE coding sequence from pRSET-4xTR-TUBE using NdeI/XhoI restriction sites.	GTACCATATGCGGGGTTGTCATCATCATC	GTACCTCGAGTTAGGATCCACCACCTC	This Study
8	pET21a-cys-His6-Dsk2	Coding sequence of full length Dsk2 was PCR'ed from the genomic DNA of yeast BY4741 and inserted into pET21a vector using NdeI/BamHI restriction sites with the cysteine and His6 tag introduced on the forward cloning primer.	GTAT CAT ATGGGTTGTCACCACCACCACCACCACGGAGGAGGA ATGTCGTTGAATATACATATCAAGTCAGG	GTAC CTCGAG TTAAACATCGCCGTTCAGTAGTGAATC	This Study
9	pET21a-cys-His6-TR-UBA	Coding sequence of the first UBA repeat including the N-terminal cysteine and His6 tag was subcloned from the pET42b-cys-His6-4x-TR-TUBE plasmid and inserted into pET21a vector using NdeI/BamHI restriction sites.	GTACCATATGCGGGGTTGTCATCATCATC	GTAT CTCGAG TTAAGACCCGCCGCCGC	This Study

## Sheet: T2. Yeast strains
	Strain	Genotype	Source
1	BY4741	MATa his3Δ1 leu2Δ0 met15Δ0 ura3Δ0	Brachmann et al., Yeast, 1998
2	MHY10244	MATa ade2-1 ura3-1 his3-11,15 trp1-1 leu2-3,112 can1-100 ssd1 htb1-1 htb2-1 [pRS314-FLAG-HTB1]	Ryu et al., EMBO, 2019
3	MHY10246	MATa ade2-1 ura3-1 his3-11,15 trp1-1 leu2-3,112 can1-100 ssd1 htb1-1 htb2-1 bre1Δ::kanMX4 [pRS314-FLAG-HTB1]	Ryu et al., EMBO, 2019
4	MHY10247	MATa ade2-1 ura3-1 his3-11,15 trp1-1 leu2-3,112 can1-100 ssd1 htb1-1 htb2-1 ubp8Δ::kanMX4 [pRS314-FLAG-HTB1]	Ryu et al., EMBO, 2019
5	MHY11127 (His6-Ub strain)	MATa lys2-801 leu2-3,112 ura3-52 his3-Δ200 trp1-1 ubil::TRP1 ubi2-Δ2:ura3 ubi3-Δub2 ubi4-Δ2::LEU2 [pUB221, pUB100]	This Study, genetically same as SY171 in Spence et al., Cell, 2000.
6	MHY6268	MATa his3-Δ200 leu2-3,112 ura3-52 lys2-801 trp1-1 gal2 rpt2∆::HIS3 rpt5∆::HIS3 [YCplac111rpt2-P103A, YCplac22rpt5-P76A]	Cheng et al., JBC, 2021
7	bre1 Δ	MATa his3Δ1 leu2Δ0 met15Δ0 ura3Δ0 bre1Δ::kanMX4	Saccharomyces Genome Deletion Project, http://www-sequence.stanford.edu/group/yeast_deletion_project/deletions3.html
8	pib1 Δ	MATa his3Δ1 leu2Δ0 met15Δ0 ura3Δ0 pib1Δ::kanMX4	Saccharomyces Genome Deletion Project, http://www-sequence.stanford.edu/group/yeast_deletion_project/deletions3.html

## Sheet: T3. OtUBD sequences
Plasmid	Insert	Insert sequence
pET21a-cys-His6-OtUBD	cys-His6-OtUBD	ATGGGTTGTCACCACCACCACCACCACGGAGGAGGAGTTAATTTCCTGAGCGAAAACAGAATGATTACCTCTGCCGCTGCAGCCTTGGCTGATACTTTGCTGAAGAACAACAACAGAATCACAGAGGGTGTGCTGGTTGATAGAATCTTCGACAATAAGATTTTGTCCGTGCAGGAAAAACAGCAATTGCTGAACAATTTGCTGGACAACCATATTAAGGAAAACAAATCTCTGACTAAAGAGTCCCTGACAAGAATGTTGGCTTCTACCCACTTTGTTCAGCAACAGGCAAACGTGTTGCTGAATGAGAAGTTCAACAAATAG
pRT498-OtUBD	MBP-OtUBD	ATGAACACCATTCATCACCATCACCATCACAACACTAGTATGAAAATCGAAGAAGGTAAACTGGTAATCTGGATTAACGGCGATAAAGGCTATAACGGTCTCGCTGAAGTCGGTAAGAAATTCGAGAAAGATACCGGAATTAAAGTCACCGTTGAGCATCCGGATAAACTGGAAGAGAAATTCCCACAGGTTGCGGCAACTGGCGATGGCCCTGACATTATCTTCTGGGCACACGACCGCTTTGGTGGCTACGCTCAATCTGGCCTGTTGGCTGAAATCACCCCGGACAAAGCGTTCCAGGACAAGCTGTATCCGTTTACCTGGGATGCCGTACGTTACAACGGCAAGCTGATTGCTTACCCGATCGCTGTTGAAGCGTTATCGCTGATTTATAACAAA…
pRT498-3xOtUBD	MBP-3xOtUBD	ATGAACACCATTCATCACCATCACCATCACAACACTAGTATGAAAATCGAAGAAGGTAAACTGGTAATCTGGATTAACGGCGATAAAGGCTATAACGGTCTCGCTGAAGTCGGTAAGAAATTCGAGAAAGATACCGGAATTAAAGTCACCGTTGAGCATCCGGATAAACTGGAAGAGAAATTCCCACAGGTTGCGGCAACTGGCGATGGCCCTGACATTATCTTCTGGGCACACGACCGCTTTGGTGGCTACGCTCAATCTGGCCTGTTGGCTGAAATCACCCCGGACAAAGCGTTCCAGGACAAGCTGTATCCGTTTACCTGGGATGCCGTACGTTACAACGGCAAGCTGATTGCTTACCCGATCGCTGTTGAAGCGTTATCGCTGATTTATAACAAA…
pET21a-cys-His6-Dsk2	cys-His6-Dsk2	ATGCGGGGTTGTCATCATCATCATCATCATGGTATGGCTAGCATGACTGGTGGACAGCAAATGGGTGATATCGGCGGCGGTGGTTCGGGAGGTGGGGTAAATCCGCAGCTGCAGAATCCTGAGGTCGCGTTTCAACAGCAGTTGGAGCAATTGAGCGCAATGGGGTTCTTAAATGCGGAAGCGAACCTTCAGGCCCTCATTGCCACCGGTGGGGATATTAATGCGGCCATTGAAGCCCTGCTGGGTTCGCAGCCATCCGGCGGCGGCGGGTCTTAA
pET21a-cys-His6-TR-UBA	cys-His6-TR-UBA	ATGGGTTGTCACCACCACCACCACCACGGAGGAGGAATGTCGTTGAATATACATATCAAGTCAGGACAAGACAAGTGGGAAGTAAATGTGGCACCTGAAAGCACAGTGTTGCAATTCAAGGAGGCGATAAACAAAGCGAACGGTATCCCGGTGGCAAATCAGAGATTGATCTACTCGGGTAAGATTTTAAAGGACGACCAAACCGTGGAGTCATACCACATTCAAGACGGTCACAGCGTCCATCTGGTCAAGTCACAACCCAAACCACAAACCGCCAGTGCCGCTGGCGCAAATAACGCCACCGCCACCGGTGCAGCAGCTGGCACTGGCGCCACCCCGAACATGTCGTCAGGTCAAAGTGCAGGCTTCAATCCGCTGGCCGACTTGACCAGTGCCAGA…
pET42b-cys-His6-4xTR-TUBE	cys-His6-4xTR-TUBE	ATGCGGGGTTGTCATCATCATCATCATCATGGTATGGCTAGCATGACTGGTGGACAGCAAATGGGTGATATCGGCGGCGGTGGTTCGGGAGGTGGGGTAAATCCGCAGCTGCAGAATCCTGAGGTCGCGTTTCAACAGCAGTTGGAGCAATTGAGCGCAATGGGGTTCTTAAATGCGGAAGCGAACCTTCAGGCCCTCATTGCCACCGGTGGGGATATTAATGCGGCCATTGAAGCCCTGCTGGGTTCGCAGCCATCCGGCGGCGGCGGGTCTGGTGGAGGGGTGAACCCTCAGTTACAGAATCCGGAAGTCGCGTTTCAGCAACAATTAGAGCAGTTAAGCGCCATGGGCTTTCTTAACGCGGAAGCGAACTTGCAGGCCCTGATCGCGACTGGTGGA…
