# Supplementary material for: A versatile new tool derived from a bacterial deubiquitylase to detect and purify ubiquitylated substrates and their interacting proteins
Source: PLoS Biol. 2022 Jun 30;20(6):e3001501. doi: 10.1371/journal.pbio.3001501 (PMC9278747; doi:10.1371/journal.pbio.3001501)
Supplement: S2 Data — (XLSX) [file pbio.3001501.s008.xlsx]

## Sheet: Table of contents
Table of contents
Table 1	List of yeast proteins detected in OtUBD pulldowns under native and urea conditions
Table 2*	List of potential GG peptides detected in Table 1
Table 3	List of human proteins detected in OtUBD pulldown and FK2 IP of denatured Hela cells
Table 4*	List of potential GG peptides detected in Table 3
Table 5	List of yeast proteins detected in denaturing OtUBD pulldowns in WT/bre1△/pib1△ yeasts
Table 6	Quantification data of ubiquitylated proteins in WT and bre1△ yeasts (raw data for Fig. 6B)
Table 7	Quantification data of ubiquitylated proteins in WT and pib1△ yeasts (raw data for Fig. 6F)
Table 8*	List of potential GG peptides detected in Table 5
Notes
1. Method	Protein/peptide identification listed here were initially searched with Mascot software, the results were loaded into Scaffold 5 software where a filter was applied to each dataset with a protein probability threshold of 99% with a minimum of 2 peptides and a peptide probability threshold of 95%. Any data entry not satisfying these criteria were not included. The false discovery rates (FDRs) in a…
2. Caveats (*)	Please note that these lists present all probable GG-modified peptide assignments suggested by the Mascot search algorithm (for K/S/T/C-GG modification) without further validation⍭, which will include some inaccurate assignments. For example, when multiple K/S/T/C residues are present in the same GG-midified peptide and the MS/MS data was insufficient to distinguish between sites, all possible GG…	⍭ Peptide C-terminal K-GG assignments (on peptides that are not mapped to the C-terminus of a protein) were highly unlikely and manually excluded from the list.

## Sheet: Table 1
								Peptide FDR (overall): 0.03% (Decoy)
								Protein FDR (overall): 0.1% (Decoy)
								Total spectra count (summed from two technical replicates)								Total TIC (summed value from two technical replicates
								Native OtUBD pulldown		Native control		Urea OtUBD pulldown		Urea control		Native OtUBD pulldown		Native control		Urea OtUBD pulldown		Urea control
Native Hit?	Urea Hit?	#	Identified Proteins	Accession Number	Alternate ID	Molecular Weight	Detected in Negative controls?	A1	B1	A2	B2	A3	B3	A4	B4	A1	B1	A2	B2	A3	B3	A4	B4
		1.2	Ubiquitin-60S ribosomal protein L40 OS=Saccharomyces cerevisiae (strain ATCC 204508 / S288c) OX=559292 GN=RPL40A PE=1 SV=1	P0CH08	RPL40A	15 kDa	Y	1890	1551	6	0	2422	1658	0	0	65631000000	42254000000	4018700	0	79235000000	36766000000	0	0
Y	Y	29	60S ribosomal protein L1-A OS=Saccharomyces cerevisiae (strain ATCC 204508 / S288c) OX=559292 GN=RPL1A PE=1 SV=1	P0CX43	RPL1A	25 kDa	Y	130	127	26	5	207	173	13	0	337410000	294650000	15492100	315380	411140000	208710000	3764300	0
Y	Y	31.1	40S ribosomal protein S1-B OS=Saccharomyces cerevisiae (strain RM11-1a) OX=285006 GN=RPS1B PE=3 SV=1	B3LLJ2	RPS1B	29 kDa	Y	128	141	43	0	113	111	19	4	1008500000	600320000	37850000	0	354120000	177592000	5418700	380730
Y	Y	31.2	40S ribosomal protein S1-A OS=Saccharomyces cerevisiae (strain RM11-1a) OX=285006 GN=RPS1A PE=3 SV=1	B3RHV0	RPS1A	29 kDa	Y	127	142	42	0	108	102	21	0	977940000	586110000	43142000	0	346510000	170631000	6271800	0
	Y	54	ATP-dependent RNA helicase eIF4A OS=Saccharomyces cerevisiae (strain YJM789) OX=307796 GN=TIF1 PE=3 SV=1	A6ZQJ1	TIF1	45 kDa	Y	46	41	70	0	139	114	17	0	91651000	64976000	29218000	0	304570000	136485000	3075000	0
Y		62	60S ribosomal protein L23-A OS=Saccharomyces cerevisiae (strain ATCC 204508 / S288c) OX=559292 GN=RPL23A PE=1 SV=1	P0CX41	RPL23A	14 kDa	Y	161	163	33	0	38	4	9	0	577950000	467230000	11893000	0	22955000	774460	2969200	0
Y	Y	70	40S ribosomal protein S4-A OS=Saccharomyces cerevisiae (strain ATCC 204508 / S288c) OX=559292 GN=RPS4A PE=1 SV=1	P0CX35	RPS4A	29 kDa	Y	86	78	51	2	74	50	28	4	342710000	309800000	27163000	120720	223218000	66428000	6283000	337840
	Y	81	60S ribosomal protein L18-A OS=Saccharomyces cerevisiae (strain ATCC 204508 / S288c) OX=559292 GN=RPL18A PE=1 SV=1	P0CX49	RPL18A	21 kDa	Y	63	69	50	0	63	62	24	3	189063000	217655000	22589700	0	86354000	70761000	5189780	277590
Y	Y	89	40S ribosomal protein S18-A OS=Saccharomyces cerevisiae (strain ATCC 204508 / S288c) OX=559292 GN=RPS18A PE=1 SV=1	P0CX55	RPS18A	17 kDa	Y	83	78	29	0	59	57	13	0	423280000	425030000	10491300	0	131304000	58735000	1948580	0
Y	Y	114	60S ribosomal protein L12-A OS=Saccharomyces cerevisiae (strain ATCC 204508 / S288c) OX=559292 GN=RPL12A PE=1 SV=1	P0CX53	RPL12A	18 kDa	Y	76	64	35	0	49	34	11	0	199125000	150485000	11694100	0	64320000	20563900	1905630	0
	Y	125	60S ribosomal protein L20-A OS=Saccharomyces cerevisiae (strain ATCC 204508 / S288c) OX=559292 GN=RPL20A PE=1 SV=1	P0CX23	RPL20A	20 kDa	Y	47	43	37	0	58	54	16	0	193236000	171030000	27348000	0	209870000	152433000	5107200	0
Y	Y	126	40S ribosomal protein S11-A OS=Saccharomyces cerevisiae (strain ATCC 204508 / S288c) OX=559292 GN=RPS11A PE=1 SV=1	P0CX47	RPS11A	18 kDa	Y	62	68	25	0	42	42	9	0	500610000	217250000	27313000	0	70323000	31552000	1401480	0
Y	Y	138	Endoplasmic reticulum transmembrane helix translocase OS=Saccharomyces cerevisiae (strain ATCC 204508 / S288c) OX=559292 GN=SPF1 PE=1 SV=1	P39986	SPF1	14 kDa	Y	42	38	8	0	77	75	3	0	72622000	44845000	966750	0	77956000	39946000	307000	0
Y	Y	143	Endoplasmic reticulum chaperone BiP OS=Saccharomyces cerevisiae (strain ATCC 204508 / S288c) OX=559292 GN=KAR2 PE=1 SV=1	P16474	KAR2	74 kDa	Y	75	68	49	0	23	10	10	0	399080000	359680000	20254700	0	39221000	15838500	2119420	0
Y	Y	161.1	40S ribosomal protein S0-A OS=Saccharomyces cerevisiae (strain RM11-1a) OX=285006 GN=RPS0A PE=3 SV=1	B3LI22	RPS0A	28 kDa	Y	68	66	20	0	26	22	9	0	621890000	559410000	29720000	0	85263000	50124000	3974200	0
Y		161.2	40S ribosomal protein S0-B OS=Saccharomyces cerevisiae (strain RM11-1a) OX=285006 GN=RPS0B PE=3 SV=1	B3LT19	RPS0B	28 Da	N	0	32	0	0	0	0	0	0	0	287760000	0	0	0	0	0	0
Y		169	40S ribosomal protein S16-A OS=Saccharomyces cerevisiae (strain ATCC 204508 / S288c) OX=559292 GN=RPS16A PE=1 SV=1	P0CX51	RPS16A	16 kDa	Y	56	51	21	0	36	38	8	0	255410000	232120000	16489500	0	75008000	44116000	6138400	0
Y	Y	190	40S ribosomal protein S24-A OS=Saccharomyces cerevisiae (strain ATCC 204508 / S288c) OX=559292 GN=RPS24A PE=1 SV=1	P0CX31	RPS24A	15 kDa	Y	48	43	30	0	30	25	14	2	250170000	199036000	19467000	0	80025000	30159300	4832900	69609
	Y	200	60S ribosomal protein L19-A OS=Saccharomyces cerevisiae (strain ATCC 204508 / S288c) OX=559292 GN=RPL19A PE=1 SV=1	P0CX82	RPL19A	22 kDa	Y	32	24	31	0	47	36	16	0	78104000	46882000	17338700	0	64574000	28497000	2487400	0
Y	Y	225	60S ribosomal protein L43-A OS=Saccharomyces cerevisiae (strain ATCC 204508 / S288c) OX=559292 GN=RPL43A PE=1 SV=1	P0CX25	RPL43A	10 kDa	Y	52	59	18	0	17	18	6	2	121052000	121071000	7721700	0	28017300	15351400	711430	43291
Y	Y	240	Mitochondrial import receptor subunit TOM70 OS=Saccharomyces cerevisiae (strain YJM789) OX=307796 GN=TOM70 PE=3 SV=1	A6ZRW3	TOM70	70 kDa	Y	58	60	6	0	24	16	0	0	73422000	60338000	430370	0	14047400	3542700	0	0
Y	Y	245	Adenylosuccinate synthetase OS=Saccharomyces cerevisiae (strain JAY291) OX=574961 GN=ADE12 PE=3 SV=1	C7GPD7	ADE12	48 kDa	Y	60	66	9	0	16	12	0	0	97297000	95597000	1130720	0	9165500	4439900	0	0
Y	Y	246.1	Y' element ATP-dependent helicase protein 1 copy 1 OS=Saccharomyces cerevisiae (strain ATCC 204508 / S288c) OX=559292 GN=YRF1-1 PE=2 SV=1	P0CX20	YRF1-1	204 kDa	N	17	19	0	0	53	68	0	0	15050300	10267800	0	0	38389000	27666000	0	0
	Y	277	60S ribosomal protein L35-A OS=Saccharomyces cerevisiae (strain ATCC 204508 / S288c) OX=559292 GN=RPL35A PE=1 SV=1	P0CX84	RPL35A	14 kDa	Y	42	28	26	0	25	17	2	0	99195000	52001000	11745000	0	44374000	9023000	1260400	0
	Y	321	40S ribosomal protein S23-A OS=Saccharomyces cerevisiae (strain ATCC 204508 / S288c) OX=559292 GN=RPS23A PE=1 SV=1	P0CX29	RPS23A	16 kDa	Y	30	29	16	0	22	16	9	0	93666000	56095000	8757500	0	39272000	10670300	2322100	0
Y	Y	341	Pheromone alpha factor receptor OS=Saccharomyces cerevisiae (strain ATCC 204508 / S288c) OX=559292 GN=STE2 PE=1 SV=2	D6VTK4	STE2	48 kDa	Y	25	22	2	0	32	38	0	0	36707000	20687000	174170	0	25788000	23998000	0	0
Y	Y	370	Leucine aminopeptidase 2 OS=Saccharomyces cerevisiae (strain YJM789) OX=307796 GN=SCY_4744 PE=3 SV=1	A6ZS33	SCY_4744	77 kDa	Y	23	24	5	0	32	25	0	0	26751000	21869600	323760	0	20760400	10678800	0	0
Y	Y	379.1	Myosin-5 OS=Saccharomyces cerevisiae (strain YJM789) OX=307796 GN=MYO5 PE=3 SV=1	A6ZMD0	MYO5	137 kDa	N	20	11	0	0	40	35	0	0	12549900	5478900	0	0	19252100	9453700	0	0
Y	Y	387	Eukaryotic translation initiation factor 3 subunit I OS=Saccharomyces cerevisiae (strain YJM789) OX=307796 GN=TIF34 PE=3 SV=1	A6ZMK5	TIF34	39 kDa	Y	33	23	8	0	21	18	3	0	35646000	25000000	1031680	0	7942700	3898200	168720	0
Y	Y	407.1	LAS seventeen-binding protein 3 OS=Saccharomyces cerevisiae (strain YJM789) OX=307796 GN=LSB3 PE=3 SV=2	A7A261	LSB3	49 kDa	N	23	25	0	0	30	20	0	0	22272000	22290000	0	0	17952800	5898500	0	0
Y	Y	429	ATPase GET3 OS=Saccharomyces cerevisiae (strain RM11-1a) OX=285006 GN=GET3 PE=3 SV=1	B3LGZ3	GET3	39 kDa	N	42	36	0	0	9	7	0	0	136859000	85944000	0	0	10608000	2883900	0	0
Y	Y	431	Polyol phosphate phosphatase PYP1 OS=Saccharomyces cerevisiae (strain ATCC 204508 / S288c) OX=559292 GN=PYP1 PE=1 SV=1	P53981	PYP1	27 kDa	N	46	39	0	0	4	0	0	0	78910000	54311000	0	0	2281900	0	0	0
Y	Y	469	Pescadillo homolog OS=Saccharomyces cerevisiae (strain YJM789) OX=307796 GN=NOP7 PE=3 SV=1	A6ZV85	NOP7	70 kDa	Y	16	12	5	0	27	25	0	0	10930700	6291900	414760	0	16617900	11623300	0	0
	Y	614	Aldehyde dehydrogenase 5, mitochondrial OS=Saccharomyces cerevisiae (strain YJM789) OX=307796 GN=ALD5 PE=3 SV=1	A6ZR27	ALD5	57 kDa	Y	20	23	16	0	4	0	0	0	18282900	20801200	2775600	0	1608390	0	0	0
Y		670	tRNA-dihydrouridine(47) synthase [NAD(P)(+)] OS=Saccharomyces cerevisiae (strain YJM789) OX=307796 GN=DUS3 PE=3 SV=1	A7A1S5	DUS3	77 kDa	N	30	26	0	0	0	0	0	0	21713500	17717300	0	0	0	0	0	0
Y	Y	683	Nucleus-vacuole junction protein 2 OS=Saccharomyces cerevisiae (strain ATCC 204508 / S288c) OX=559292 GN=NVJ2 PE=1 SV=1	Q06833	NVJ2	87 kDa	N	9	5	0	0	20	20	0	0	2983100	2595070	0	0	7854700	4149000	0	0
Y	Y	689	ATP-dependent RNA helicase DBP9 OS=Saccharomyces cerevisiae (strain YJM789) OX=307796 GN=DBP9 PE=3 SV=1	A7A1G0	DBP9	68 kDa	N	2	2	0	0	19	25	0	0	1780800	1521400	0	0	8310700	8449200	0	0
Y	Y	722	Nucleolar protein 9 OS=Saccharomyces cerevisiae (strain JAY291) OX=574961 GN=NOP9 PE=3 SV=1	C7GV42	NOP9	78 kDa	N	8	12	0	0	12	18	0	0	5706900	7066900	0	0	9855400	6767900	0	0
Y		815	6-phosphogluconolactonase 3 OS=Saccharomyces cerevisiae (strain RM11-1a) OX=285006 GN=SOL3 PE=3 SV=1	B3LSS7	SOL3	28 kDa	N	19	20	0	0	0	0	0	0	26145000	25744000	0	0	0	0	0	0
Y	Y	946	Pro-apoptotic serine protease NMA111 OS=Saccharomyces cerevisiae (strain YJM789) OX=307796 GN=NMA111 PE=3 SV=1	A6ZRW1	NMA111	111 kDa	N	11	6	0	0	7	5	0	0	5774600	1782680	0	0	2508450	767720	0	0
Y	Y	953	Fe-S cluster assembly protein DRE2 OS=Saccharomyces cerevisiae (strain JAY291) OX=574961 GN=DRE2 PE=3 SV=1	C7GX69	DRE2	39 kDa	N	8	6	0	0	9	10	0	0	4810700	2592800	0	0	4886800	2374050	0	0
Y		1045	Ribose-5-phosphate isomerase OS=Saccharomyces cerevisiae (strain YJM789) OX=307796 GN=RKI1 PE=3 SV=1	A6ZNU5	RKI1	28 kDa	Y	7	18	3	0	0	0	0	0	10313400	21803900	260470	0	0	0	0	0
Y	Y	1143	Golgi to ER traffic protein 1 OS=Saccharomyces cerevisiae (strain RM11-1a) OX=285006 GN=GET1 PE=3 SV=1	B3LIN5	GET1	27 kDa	N	2	2	0	0	10	8	0	0	597510	284590	0	0	3965500	1771390	0	0
	Y	1191	Signal peptidase complex catalytic subunit SEC11 OS=Saccharomyces cerevisiae (strain RM11-1a) OX=285006 GN=SEC11 PE=3 SV=1	B3LTI7	SEC11	19 kDa	N	0	0	0	0	8	8	0	0	0	0	0	0	2544300	1951530	0	0
Y		1203	Metacaspase-1 OS=Saccharomyces cerevisiae (strain YJM789) OX=307796 GN=MCA1 PE=3 SV=2	A6ZP43	MCA1	48 kDa	N	13	9	0	0	0	0	0	0	7564700	4993900	0	0	0	0	0	0
	Y	1254	40S ribosomal protein S30-A OS=Saccharomyces cerevisiae (strain ATCC 204508 / S288c) OX=559292 GN=RPS30A PE=1 SV=1	P0CX33	RPS30A	7 kDa	Y	3	5	3	0	6	0	0	0	7390400	12555400	1240900	0	3826200	0	0	0
Y		1274	Malate synthase 1 OS=Saccharomyces cerevisiae (strain YJM789) OX=307796 GN=MLS1 PE=3 SV=1	A6ZRW6 (+1)	MLS1	63 kDa	N	0	18	0	0	0	0	0	0	0	14241400	0	0	0	0	0	0
Y		1308	60S ribosomal protein L42-A OS=Saccharomyces cerevisiae (strain ATCC 204508 / S288c) OX=559292 GN=RPL42A PE=1 SV=1	P0CX27	RPL42A	12 kDa	Y	5	5	3	0	0	0	0	0	17615900	23364900	1057500	0	0	0	0	0
Y	Y	1315	Enhancer of translation termination 1 OS=Saccharomyces cerevisiae (strain JAY291) OX=574961 GN=ETT1 PE=3 SV=1	C7GLH8	ETT1	47 kDa	N	8	2	0	0	4	2	0	0	3909400	433070	0	0	1404750	220380	0	0
Y	Y	1460	Nascent polypeptide-associated complex subunit beta-1 OS=Saccharomyces cerevisiae (strain YJM789) OX=307796 GN=EGD1 PE=3 SV=1	A6ZWL1	EGD1	17 kDa	Y	5	0	3	0	3	0	0	0	5221500	0	234300	0	1709500	0	0	0
Y	Y	1559	Probable lipase MIL1 OS=Saccharomyces cerevisiae (strain ATCC 204508 / S288c) OX=559292 GN=MIL1 PE=1 SV=2	P43564	MIL1	120 kDa	N	3	2	0	0	6	0	0	0	1229000	679060	0	0	1537910	0	0	0
	Y	1571	Peroxisomal protein 2 OS=Saccharomyces cerevisiae (strain ATCC 204508 / S288c) OX=559292 GN=PXP2 PE=1 SV=1	P47148	PXP2	32 kDa	N	0	0	0	0	7	6	0	0	0	0	0	0	2730000	1099650	0	0
Y	Y	1585	Suppressor of lethality of KEX2 GAS1 double null mutant protein 1 OS=Saccharomyces cerevisiae (strain YJM789) OX=307796 GN=SKG1 PE=3 SV=1	A7A060	SKG1	40 kDa	N	0	3	0	0	0	4	0	0	0	1358900	0	0	0	1065420	0	0
Y	Y	1606	Altered inheritance of mitochondria protein 24, mitochondrial OS=Saccharomyces cerevisiae (strain RM11-1a) OX=285006 GN=AIM24 PE=3 SV=1	B3LQG6	AIM24	44 kDa	N	3	4	0	0	4	0	0	0	1727500	3886300	0	0	1779830	0	0	0
Y		1622	Protein SDS24 OS=Saccharomyces cerevisiae (strain YJM789) OX=307796 GN=SDS24 PE=3 SV=1	A6ZLF4	SDS24	57 kDa	N	5	6	0	0	0	0	0	0	4244300	2949520	0	0	0	0	0	0
	Y	1838	MICOS complex subunit MIC12 OS=Saccharomyces cerevisiae (strain RM11-1a) OX=285006 GN=AIM5 PE=3 SV=1	B3LMP9	AIM5	12 kDa	N	0	0	0	0	2	0	0	0	0	0	0	0	899730	0	0	0
	Y	1881	Putative mitochondrial cysteine synthase OS=Saccharomyces cerevisiae (strain ATCC 204508 / S288c) OX=559292 GN=MCY1 PE=1 SV=1	P53206	MCY1	43 kDa	N	0	0	0	0	4	4	0	0	0	0	0	0	695410	474280	0	0
	Y	1909	Golgi apparatus membrane protein TVP18 OS=Saccharomyces cerevisiae (strain YJM789) OX=307796 GN=TVP18 PE=3 SV=1	A6ZMD0	TVP18	19 kDa	N	0	0	0	0	5	3	0	0	0	0	0	0	5875300	2382400	0	0
Y		2104	DOCK-like protein 1 OS=Saccharomyces cerevisiae (strain ATCC 204508 / S288c) OX=559292 GN=DCK1 PE=1 SV=1	Q06409	DCK1	222 kDa	N	2	0	0	0	0	0	0	0	705630	0	0	0	0	0	0	0
Y		2139	Aminodeoxychorismate synthase OS=Saccharomyces cerevisiae (strain ATCC 204508 / S288c) OX=559292 GN=ABZ1 PE=1 SV=4	P37254	ABZ1	89 kDa	N	0	4	0	0	0	0	0	0	0	5251300	0	0	0	0	0	0
	Y	2167	DSC E3 ubiquitin ligase complex subunit 3 OS=Saccharomyces cerevisiae (strain ATCC 204508 / S288c) OX=559292 GN=DSC3 PE=1 SV=1	Q12015	DSC3	33 kDa	N	0	0	0	0	0	2	0	0	0	0	0	0	0	304000	0	0
	Y	2169	Low affinity K(+) transporter 1 OS=Saccharomyces cerevisiae (strain ATCC 204508 / S288c) OX=559292 GN=KCH1 PE=1 SV=1	P47114	KCH1	58 kDa	N	0	0	0	0	0	2	0	0	0	0	0	0	0	294020	0	0
Y		2193	dTTP/UTP pyrophosphatase OS=Saccharomyces cerevisiae (strain ATCC 204508 / S288c) OX=559292 GN=YOR111W PE=1 SV=1	Q99210	YOR111W	26 kDa	N	0	2	0	0	0	0	0	0	0	941390	0	0	0	0	0	0
Y		2236	ATP-dependent RNA helicase DBP8 OS=Saccharomyces cerevisiae (strain YJM789) OX=307796 GN=DBP8 PE=3 SV=1	A6ZT77	DBP8	48 kDa	N	0	2	0	0	0	0	0	0	0	1057600	0	0	0	0	0	0
Y		2254	Cold tolerance protein 1 OS=Saccharomyces cerevisiae (strain ATCC 204508 / S288c) OX=559292 GN=CTO1 PE=3 SV=2	P25616	CTO1	36 kDa	N	0	2	0	0	0	0	0	0	0	1278600	0	0	0	0	0	0
Y	Y	380.1	40S ribosomal protein S21-B OS=Saccharomyces cerevisiae (strain ATCC 204508 / S288c) GN=RPS21B PE=1 SV=1	Q3E754	RPS21B	10 kDa	Y	22	23	9	0	16	4	0	0	71752000	52190000	2566300	0	15212100	1673300	0	0
	Y	380.2	40S ribosomal protein S21-A OS=Saccharomyces cerevisiae (strain ATCC 204508 / S288c) GN=RPS21A PE=1 SV=1	P0C0V8	RPS21A	10 kDa	Y	22	20	20	0	17	8	0	0	59705000	43095400	5155700	0	12467700	2332210	0	0
	Y	698	60S ribosomal protein L37-A OS=Saccharomyces cerevisiae (strain ATCC 204508 / S288c) GN=RPL37A PE=1 SV=2	P49166	RPL37A	10 kDa	Y	13	5	8	0	14	7	0	0	15736700	6621200	1548940	0	6615900	2501150	0	0
Y	Y	872	60S ribosomal protein L37-B OS=Saccharomyces cerevisiae (strain ATCC 204508 / S288c) GN=RPL37B PE=1 SV=2	P51402	RPL37B	10 kDa	Y	12	6	3	0	7	3	0	0	11428600	6543200	576460	0	2909100	546370	0	0
Y	Y	16.1	Plasma membrane ATPase 1 OS=Saccharomyces cerevisiae (strain ATCC 204508 / S288c) GN=PMA1 PE=1 SV=2	P05030	PMA1	100 kDa	Y	240	222	47	2	253	264	31	3	934530000	686880000	19804500	40350	647840000	535140000	5167900	133660
Y	Y	94	Ribonucleoside-diphosphate reductase large chain 1 OS=Saccharomyces cerevisiae (strain ATCC 204508 / S288c) GN=RNR1 PE=1 SV=2	P21524	RNR1	100 kDa	N	90	84	0	0	62	61	0	0	181296000	117961000	0	0	57369000	29039000	0	0
Y	Y	718	Nuclear cap-binding protein complex subunit 1 OS=Saccharomyces cerevisiae (strain ATCC 204508 / S288c) GN=STO1 PE=1 SV=2	P34160	STO1	100 kDa	N	5	4	0	0	16	22	0	0	660820	510540	0	0	13897800	12369600	0	0
Y		1477	Exocyst complex component SEC10 OS=Saccharomyces cerevisiae (strain ATCC 204508 / S288c) GN=SEC10 PE=1 SV=1	Q06245	SEC10	100 kDa	N	7	6	0	0	0	0	0	0	5194600	2006460	0	0	0	0	0	0
Y	Y	1494	Actin-like protein ARP8 OS=Saccharomyces cerevisiae (strain ATCC 204508 / S288c) GN=ARP8 PE=1 SV=1	Q12386	ARP8	100 kDa	N	6	0	0	0	3	2	0	0	2616450	0	0	0	592300	370800	0	0
	Y	1826	Pre-mRNA-splicing factor SYF1 OS=Saccharomyces cerevisiae (strain ATCC 204508 / S288c) GN=SYF1 PE=1 SV=1	Q04048	SYF1	100 kDa	N	0	0	0	0	3	3	0	0	0	0	0	0	901170	461690	0	0
Y	Y	1845	Vacuole morphology and inheritance protein 14 OS=Saccharomyces cerevisiae (strain ATCC 204508 / S288c) GN=VAC14 PE=1 SV=1	Q06708	VAC14	100 kDa	N	2	0	0	0	2	0	0	0	408720	0	0	0	768660	0	0	0
Y		2115	Regulatory protein LEU3 OS=Saccharomyces cerevisiae (strain ATCC 204508 / S288c) GN=LEU3 PE=1 SV=1	P08638	LEU3	100 kDa	N	0	2	0	0	0	0	0	0	0	447170	0	0	0	0	0	0
Y	Y	378	Phosphatidylethanolamine N-methyltransferase OS=Saccharomyces cerevisiae (strain ATCC 204508 / S288c) GN=CHO2 PE=1 SV=1	P05374	CHO2	101 kDa	N	29	23	0	0	24	28	0	0	28806000	17722900	0	0	23867000	13429700	0	0
Y	Y	541	NET1-associated nuclear protein 1 OS=Saccharomyces cerevisiae (strain ATCC 204508 / S288c) GN=NAN1 PE=1 SV=1	Q02931	NAN1	101 kDa	N	11	9	0	0	25	29	0	0	9463800	7172000	0	0	24964000	14802500	0	0
Y	Y	1035	Chromatin structure-remodeling complex protein RSC30 OS=Saccharomyces cerevisiae (strain ATCC 204508 / S288c) GN=RSC30 PE=1 SV=2	P38781	RSC30	101 kDa	N	9	8	0	0	6	4	0	0	2744800	1998960	0	0	1688040	908800	0	0
Y		1741	Multiple RNA-binding domain-containing protein 1 OS=Saccharomyces cerevisiae (strain ATCC 204508 / S288c) GN=MRD1 PE=1 SV=1	Q06106	MRD1	101 kDa	N	6	4	0	0	0	0	0	0	2303910	1304940	0	0	0	0	0	0
	Y	1899	Cytokinesis protein 3 OS=Saccharomyces cerevisiae (strain ATCC 204508 / S288c) GN=CYK3 PE=1 SV=1	Q07533	CYK3	101 kDa	N	0	0	0	0	5	2	0	0	0	0	0	0	1063270	148960	0	0
Y		1959	Protein BNI4 OS=Saccharomyces cerevisiae (strain ATCC 204508 / S288c) GN=BNI4 PE=1 SV=1	P53858	BNI4	101 kDa	N	2	2	0	0	0	0	0	0	275890	293210	0	0	0	0	0	0
Y		2074	Protein SOK1 OS=Saccharomyces cerevisiae (strain ATCC 204508 / S288c) GN=SOK1 PE=1 SV=2	P40317	SOK1	101 kDa	N	2	3	0	0	0	0	0	0	330590	955660	0	0	0	0	0	0
Y		2126	Guanine nucleotide-binding protein subunit beta 1 OS=Saccharomyces cerevisiae (strain ATCC 204508 / S288c) GN=GPB1 PE=1 SV=1	Q08886	GPB1	101 kDa	N	2	2	0	0	0	0	0	0	461830	559170	0	0	0	0	0	0
	Y	16.2	Plasma membrane ATPase 2 OS=Saccharomyces cerevisiae (strain ATCC 204508 / S288c) GN=PMA2 PE=1 SV=3	P19657	PMA2	102 kDa	N	0	0	0	0	0	86	0	0	0	0	0	0	0	97380000	0	0
Y	Y	112	Heat shock protein 104 OS=Saccharomyces cerevisiae (strain ATCC 204508 / S288c) GN=HSP104 PE=1 SV=2	P31539	HSP104	102 kDa	Y	99	101	30	0	20	11	8	0	169992000	144530000	4676700	0	11534500	4292500	428110	0
Y	Y	300	Essential for maintenance of the cell wall protein 1 OS=Saccharomyces cerevisiae (strain ATCC 204508 / S288c) GN=EMW1 PE=1 SV=1	P42842	EMW1	102 kDa	N	31	40	0	0	30	30	0	0	34627000	38993000	0	0	19893200	10575300	0	0
	Y	411	C-1-tetrahydrofolate synthase, cytoplasmic OS=Saccharomyces cerevisiae (strain ATCC 204508 / S288c) GN=ADE3 PE=1 SV=1	P07245	ADE3	102 kDa	Y	26	18	19	0	23	8	6	0	37216000	14740600	3093500	0	17806000	1339750	521430	0
Y	Y	571	Chromatin structure-remodeling complex protein RSC3 OS=Saccharomyces cerevisiae (strain ATCC 204508 / S288c) GN=RSC3 PE=1 SV=1	Q06639	RSC3	102 kDa	N	17	15	0	0	18	16	0	0	16037800	7836700	0	0	6729000	5463400	0	0
	Y	1266	V-type proton ATPase subunit a, Golgi isoform OS=Saccharomyces cerevisiae (strain ATCC 204508 / S288c) GN=STV1 PE=1 SV=2	P37296	STV1	102 kDa	N	0	0	0	0	8	7	0	0	0	0	0	0	3147730	1186660	0	0
Y		1368	GTPase-activating protein GYP5 OS=Saccharomyces cerevisiae (strain ATCC 204508 / S288c) GN=GYP5 PE=1 SV=1	Q12344	GYP5	102 kDa	N	8	7	0	0	0	0	0	0	3678660	3924300	0	0	0	0	0	0
Y	Y	1670	Ubiquitin carboxyl-terminal hydrolase 3 OS=Saccharomyces cerevisiae (strain ATCC 204508 / S288c) GN=UBP3 PE=1 SV=1	Q01477	UBP3	102 kDa	N	6	2	0	0	2	0	0	0	3538600	868560	0	0	239790	0	0	0
Y	Y	1882	Uncharacterized protein YGL036W OS=Saccharomyces cerevisiae (strain ATCC 204508 / S288c) GN=YGL036W PE=1 SV=1	P53185	YGL036W	102 kDa	N	0	2	0	0	3	2	0	0	0	155170	0	0	397240	172560	0	0
Y	Y	1931	Serine/threonine-protein kinase STE20 OS=Saccharomyces cerevisiae (strain ATCC 204508 / S288c) GN=STE20 PE=1 SV=1	Q03497	STE20	102 kDa	N	2	0	0	0	2	0	0	0	546910	0	0	0	796560	0	0	0
Y		2220	Chromatin structure-remodeling complex subunit RSC2 OS=Saccharomyces cerevisiae (strain ATCC 204508 / S288c) GN=RSC2 PE=1 SV=1	Q06488	RSC2	102 kDa	N	0	3	0	0	0	0	0	0	0	1353700	0	0	0	0	0	0
Y	Y	65	Arrestin-related trafficking adapter 6 OS=Saccharomyces cerevisiae (strain ATCC 204508 / S288c) GN=ALY1 PE=1 SV=1	P36117	ALY1	103 kDa	N	93	95	0	0	93	106	0	0	172572000	155187000	0	0	153587000	111965000	0	0
	Y	559	Glycogen phosphorylase OS=Saccharomyces cerevisiae (strain ATCC 204508 / S288c) GN=GPH1 PE=1 SV=4	P06738	GPH1	103 kDa	Y	8	0	3	0	32	23	0	0	3058570	0	219720	0	29516000	8968400	0	0
Y	Y	742	Trehalose-phosphatase OS=Saccharomyces cerevisiae (strain ATCC 204508 / S288c) GN=TPS2 PE=1 SV=3	P31688	TPS2	103 kDa	Y	20	18	2	0	5	2	0	0	18218600	15768300	123700	0	2144600	767360	0	0
Y	Y	896	Lipase 4 OS=Saccharomyces cerevisiae (strain ATCC 204508 / S288c) GN=TGL4 PE=1 SV=1	P36165	TGL4	103 kDa	N	12	12	0	0	7	6	0	0	6139900	3550800	0	0	2060370	943380	0	0
Y	Y	906	Low affinity vacuolar monovalent cation/H(+) antiporter OS=Saccharomyces cerevisiae (strain ATCC 204508 / S288c) GN=VNX1 PE=1 SV=1	P42839	VNX1	103 kDa	N	10	8	0	0	11	6	0	0	3916400	3498650	0	0	4798260	2664900	0	0
Y	Y	1501	Suppressor of glycerol defect protein 1 OS=Saccharomyces cerevisiae (strain ATCC 204508 / S288c) GN=SGD1 PE=1 SV=1	Q06132	SGD1	103 kDa	N	3	0	0	0	4	4	0	0	2362200	0	0	0	1701180	1274670	0	0
Y	Y	1580	Vacuolar import and degradation protein 22 OS=Saccharomyces cerevisiae (strain ATCC 204508 / S288c) GN=VID22 PE=1 SV=1	Q05934	VID22	103 kDa	N	3	2	0	0	0	2	0	0	1548500	1471800	0	0	0	410060	0	0
Y	Y	1662	Dilute domain-containing protein YPR089W OS=Saccharomyces cerevisiae (strain ATCC 204508 / S288c) GN=YPR089W PE=1 SV=2	O13585	YPR089W	103 kDa	N	2	0	0	0	3	3	0	0	1212700	0	0	0	2242700	1055000	0	0
Y	Y	1713	Protein STE5 OS=Saccharomyces cerevisiae (strain ATCC 204508 / S288c) GN=STE5 PE=1 SV=2	P32917	STE5	103 kDa	N	2	2	0	0	3	0	0	0	221860	317160	0	0	805430	0	0	0
Y	Y	1811	Carnitine O-acetyltransferase YAT2 OS=Saccharomyces cerevisiae (strain ATCC 204508 / S288c) GN=YAT2 PE=1 SV=1	P40017	YAT2	103 kDa	N	0	6	0	0	0	2	0	0	0	2791000	0	0	0	207600	0	0
Y	Y	177	26S proteasome regulatory subunit RPN2 OS=Saccharomyces cerevisiae (strain ATCC 204508 / S288c) GN=RPN2 PE=1 SV=4	P32565	RPN2	104 kDa	Y	38	32	14	0	58	61	2	0	54621000	38126000	1586900	0	59895000	36421000	133930	0
Y	Y	320	Protein transport protein SEC24 OS=Saccharomyces cerevisiae (strain ATCC 204508 / S288c) GN=SEC24 PE=1 SV=1	P40482	SEC24	104 kDa	Y	21	21	6	0	42	37	0	0	19841200	14771600	828220	0	34855000	18340700	0	0
Y	Y	499	Importin subunit beta-2 OS=Saccharomyces cerevisiae (strain ATCC 204508 / S288c) GN=KAP104 PE=1 SV=1	P38217	KAP104	104 kDa	N	21	15	0	0	23	19	0	0	33504000	19997200	0	0	14695100	7726100	0	0
Y	Y	735	Eukaryotic initiation factor 4F subunit p130 OS=Saccharomyces cerevisiae (strain ATCC 204508 / S288c) GN=TIF4632 PE=1 SV=1	P39936	TIF4632	104 kDa	Y	12	13	4	0	10	5	0	0	10828400	14776000	470180	0	7061000	2558700	0	0
Y	Y	767	SED5-binding protein 3 OS=Saccharomyces cerevisiae (strain ATCC 204508 / S288c) GN=SFB3 PE=1 SV=1	P38810	SFB3	104 kDa	N	19	16	0	0	4	6	0	0	17109100	8662700	0	0	743740	868530	0	0
Y		905.1	DNA repair and recombination protein RDH54 OS=Saccharomyces cerevisiae (strain YJM789) GN=RDH54 PE=3 SV=1	A6ZL17 (+2)	RDH54	104 kDa	N	12	11	0	0	0	0	0	0	3879800	2175880	0	0	0	0	0	0
Y	Y	905.2	DNA repair and recombination protein RDH54 OS=Saccharomyces cerevisiae (strain JAY291) GN=RDH54 PE=3 SV=1	C7GQI8	RDH54	104 kDa	N	11	7	0	0	3	0	0	0	11976700	4595600	0	0	2220300	0	0	0
Y	Y	1288	Periodic tryptophan protein 2 OS=Saccharomyces cerevisiae (strain ATCC 204508 / S288c) GN=PWP2 PE=1 SV=2	P25635	PWP2	104 kDa	N	0	2	0	0	8	7	0	0	0	1605600	0	0	2699900	2365300	0	0
Y	Y	1396	DNA polymerase alpha-binding protein OS=Saccharomyces cerevisiae (strain ATCC 204508 / S288c) GN=CTF4 PE=1 SV=2	Q01454	CTF4	104 kDa	N	2	4	0	0	0	5	0	0	723430	1138240	0	0	0	735190	0	0
	Y	1791	Origin recognition complex subunit 1 OS=Saccharomyces cerevisiae (strain ATCC 204508 / S288c) GN=ORC1 PE=1 SV=1	P54784	ORC1	104 kDa	N	0	0	0	0	2	3	0	0	0	0	0	0	270100	139190	0	0
Y		1792	Protein SYG1 OS=Saccharomyces cerevisiae (strain ATCC 204508 / S288c) GN=SYG1 PE=1 SV=1	P40528	SYG1	104 kDa	N	2	5	0	0	0	0	0	0	459030	884990	0	0	0	0	0	0
Y		2145	Protein PDC2 OS=Saccharomyces cerevisiae (strain ATCC 204508 / S288c) GN=PDC2 PE=1 SV=2	P32896	PDC2	104 kDa	N	0	2	0	0	0	0	0	0	0	1344800	0	0	0	0	0	0
Y	Y	38	ATP-dependent 6-phosphofructokinase subunit beta OS=Saccharomyces cerevisiae (strain ATCC 204508 / S288c) GN=PFK2 PE=1 SV=4	P16862	PFK2	105 kDa	Y	112	105	49	0	137	122	19	0	223630000	181481000	12967200	0	182397000	99894000	2201850	0
Y	Y	294	Calcium-transporting ATPase 1 OS=Saccharomyces cerevisiae (strain ATCC 204508 / S288c) GN=PMR1 PE=1 SV=1	P13586	PMR1	105 kDa	N	30	34	0	0	30	38	0	0	50608000	33141000	0	0	28453000	15273100	0	0
Y	Y	340	Coatomer subunit gamma OS=Saccharomyces cerevisiae (strain ATCC 204508 / S288c) GN=SEC21 PE=1 SV=2	P32074	SEC21	105 kDa	Y	48	39	5	0	13	7	0	0	63865000	39867000	537710	0	5590500	900560	0	0
Y		787	DNA replication licensing factor MCM4 OS=Saccharomyces cerevisiae (strain ATCC 204508 / S288c) GN=MCM4 PE=1 SV=2	P30665	MCM4	105 kDa	N	25	20	0	0	0	0	0	0	18268800	11253300	0	0	0	0	0	0
Y	Y	923	U3 small nucleolar RNA-associated protein 21 OS=Saccharomyces cerevisiae (strain ATCC 204508 / S288c) GN=UTP21 PE=1 SV=1	Q06078	UTP21	105 kDa	N	5	4	0	0	11	14	0	0	2203870	1556000	0	0	4910400	4283400	0	0
Y	Y	1060	Exocyst complex component SEC15 OS=Saccharomyces cerevisiae (strain ATCC 204508 / S288c) GN=SEC15 PE=1 SV=2	P22224	SEC15	105 kDa	N	9	9	0	0	6	2	0	0	4144400	2984800	0	0	2553000	712060	0	0
Y	Y	1359	Ubiquitin ligase-binding protein BUL2 OS=Saccharomyces cerevisiae (strain ATCC 204508 / S288c) GN=BUL2 PE=1 SV=1	Q03758	BUL2	105 kDa	N	5	4	0	0	0	4	0	0	2621060	2930000	0	0	0	1333520	0	0
Y		2013	Vacuolar import and degradation protein 28 OS=Saccharomyces cerevisiae (strain ATCC 204508 / S288c) GN=VID28 PE=1 SV=1	P40547	VID28	105 kDa	N	0	2	0	0	0	0	0	0	0	368420	0	0	0	0	0	0
Y	Y	231	Increased sodium tolerance protein 2 OS=Saccharomyces cerevisiae (strain ATCC 204508 / S288c) GN=IST2 PE=1 SV=2	P38250	IST2	106 kDa	N	46	40	0	0	41	36	0	0	53847000	39053000	0	0	25758000	14674900	0	0
Y		398	C-1-tetrahydrofolate synthase, mitochondrial OS=Saccharomyces cerevisiae (strain ATCC 204508 / S288c) GN=MIS1 PE=1 SV=1	P09440	MIS1	106 kDa	Y	39	44	8	0	3	0	3	0	43708000	45069000	1037170	0	2530800	0	169840	0
Y	Y	1084	GPI ethanolamine phosphate transferase 1 OS=Saccharomyces cerevisiae (strain ATCC 204508 / S288c) GN=MCD4 PE=1 SV=1	P36051	MCD4	106 kDa	N	7	7	0	0	10	0	0	0	5370700	4453400	0	0	6401800	0	0	0
	Y	1286	U3 small nucleolar RNA-associated protein 12 OS=Saccharomyces cerevisiae (strain ATCC 204508 / S288c) GN=DIP2 PE=1 SV=1	Q12220	DIP2	106 kDa	N	0	0	0	0	5	8	0	0	0	0	0	0	2370890	2457600	0	0
Y	Y	1392	Probable E3 ubiquitin-protein ligase HUL5 OS=Saccharomyces cerevisiae (strain ATCC 204508 / S288c) GN=HUL5 PE=1 SV=1	P53119	HUL5	106 kDa	N	0	4	0	0	6	4	0	0	0	1916270	0	0	3243900	1019360	0	0
Y		1879	Uncharacterized protein YEL043W OS=Saccharomyces cerevisiae (strain ATCC 204508 / S288c) GN=YEL043W PE=1 SV=1	P32618	YEL043W	106 kDa	N	0	6	0	0	0	0	0	0	0	2125890	0	0	0	0	0	0
Y	Y	412	Eukaryotic initiation factor 4F subunit p150 OS=Saccharomyces cerevisiae (strain ATCC 204508 / S288c) GN=TIF4631 PE=1 SV=2	P39935	TIF4631	107 kDa	Y	21	21	11	0	22	23	2	0	19103100	17939100	1420260	0	15559400	10408800	178020	0
Y	Y	518	AP-3 complex subunit delta OS=Saccharomyces cerevisiae (strain ATCC 204508 / S288c) GN=APL5 PE=1 SV=1	Q08951	APL5	107 kDa	N	22	22	0	0	20	13	0	0	19553300	14604500	0	0	7267700	2967130	0	0
	Y	643	General transcriptional corepressor CYC8 OS=Saccharomyces cerevisiae (strain ATCC 204508 / S288c) GN=CYC8 PE=1 SV=2	P14922	CYC8	107 kDa	Y	3	0	4	0	28	19	0	0	2527900	0	277170	0	22165100	9772300	0	0
Y	Y	1391	Vacuolar membrane protein PEP3 OS=Saccharomyces cerevisiae (strain ATCC 204508 / S288c) GN=PEP3 PE=1 SV=1	P27801	PEP3	107 kDa	N	5	2	0	0	5	2	0	0	1391840	342180	0	0	641800	246000	0	0
Y	Y	35	ATP-dependent 6-phosphofructokinase subunit alpha OS=Saccharomyces cerevisiae (strain ATCC 204508 / S288c) GN=PFK1 PE=1 SV=1	P16861	PFK1	108 kDa	Y	127	119	60	0	146	125	10	0	226510000	163688000	11733300	0	167991000	81476000	1220310	0
Y	Y	134	Aminopeptidase 2, mitochondrial OS=Saccharomyces cerevisiae (strain ATCC 204508 / S288c) GN=APE2 PE=1 SV=4	P32454	APE2	108 kDa	Y	41	27	8	0	88	82	2	0	46639000	16810600	895720	0	90314000	43492000	167410	0
Y	Y	356	Importin beta SMX1 OS=Saccharomyces cerevisiae (strain ATCC 204508 / S288c) GN=SXM1 PE=1 SV=1	Q04175	SXM1	108 kDa	Y	28	26	2	0	30	25	0	0	24129000	21349000	276360	0	16527900	8734100	0	0
Y	Y	504	Uncharacterized protein RSN1 OS=Saccharomyces cerevisiae (strain ATCC 204508 / S288c) GN=RSN1 PE=1 SV=1	Q03516	RSN1	108 kDa	N	12	19	0	0	21	26	0	0	18728600	19640800	0	0	23427400	18223500	0	0
Y	Y	562	Protein TMA108 OS=Saccharomyces cerevisiae (strain ATCC 204508 / S288c) GN=TMA108 PE=1 SV=1	P40462	TMA108	108 kDa	N	10	10	0	0	26	24	0	0	6947800	6357700	0	0	17182700	10530300	0	0
Y		965	DNA replication licensing factor MCM3 OS=Saccharomyces cerevisiae (strain ATCC 204508 / S288c) GN=MCM3 PE=1 SV=1	P24279	MCM3	108 kDa	N	18	14	0	0	0	0	0	0	21914800	6380700	0	0	0	0	0	0
Y	Y	1141	Protein CWH43 OS=Saccharomyces cerevisiae (strain ATCC 204508 / S288c) GN=CWH43 PE=1 SV=2	P25618	CWH43	108 kDa	N	3	4	0	0	8	7	0	0	2977300	1706900	0	0	3587600	3622700	0	0
Y		1921	Vacuolar import and degradation protein 30 OS=Saccharomyces cerevisiae (strain ATCC 204508 / S288c) GN=VID30 PE=1 SV=1	P53076	VID30	108 kDa	N	0	2	0	0	0	0	0	0	0	577550	0	0	0	0	0	0
Y	Y	96	26S proteasome regulatory subunit RPN1 OS=Saccharomyces cerevisiae (strain ATCC 204508 / S288c) GN=RPN1 PE=1 SV=3	P38764	RPN1	109 kDa	Y	80	61	7	0	77	73	2	0	141125000	85259000	878930	0	88405000	44998000	101740	0
Y	Y	121	Coatomer subunit beta OS=Saccharomyces cerevisiae (strain ATCC 204508 / S288c) GN=SEC26 PE=1 SV=2	P41810	SEC26	109 kDa	Y	84	75	10	0	53	38	0	0	102667000	68614000	806390	0	30632000	15022300	0	0
Y	Y	222	Protein SLA2 OS=Saccharomyces cerevisiae (strain ATCC 204508 / S288c) GN=SLA2 PE=1 SV=5	P33338	SLA2	109 kDa	N	39	49	0	0	38	46	0	0	33805000	32883000	0	0	20531200	14808600	0	0
Y	Y	524	Importin alpha re-exporter OS=Saccharomyces cerevisiae (strain ATCC 204508 / S288c) GN=CSE1 PE=1 SV=2	P33307	CSE1	109 kDa	N	24	14	0	0	19	19	0	0	20810700	11443000	0	0	11204600	10321500	0	0
Y	Y	551	DNA mismatch repair protein MSH2 OS=Saccharomyces cerevisiae (strain ATCC 204508 / S288c) GN=MSH2 PE=1 SV=2	P25847	MSH2	109 kDa	N	14	16	0	0	22	20	0	0	10109300	9311200	0	0	14632900	11169600	0	0
Y	Y	754	mRNA-decapping enzyme subunit 2 OS=Saccharomyces cerevisiae (strain YJM789) GN=DCP2 PE=3 SV=1	A6ZRW5 (+1)	DCP2	109 kDa	N	12	21	0	0	8	6	0	0	5338100	8735000	0	0	3317300	1516280	0	0
Y	Y	1019	Vacuolar protein sorting-associated protein 35 OS=Saccharomyces cerevisiae (strain ATCC 204508 / S288c) GN=VPS35 PE=1 SV=2	P34110	VPS35	109 kDa	N	7	7	0	0	8	6	0	0	7785600	8695800	0	0	4190900	1503670	0	0
Y	Y	1492	Activator of stress genes 1 OS=Saccharomyces cerevisiae (strain ATCC 204508 / S288c) GN=ASG1 PE=1 SV=1	P40467	ASG1	109 kDa	N	4	5	0	0	0	4	0	0	1705760	2011830	0	0	0	519260	0	0
Y	Y	1500	Ubiquitin ligase-binding protein BUL1 OS=Saccharomyces cerevisiae (strain ATCC 204508 / S288c) GN=BUL1 PE=1 SV=1	P48524	BUL1	109 kDa	N	0	4	0	0	2	4	0	0	0	2708170	0	0	408420	1067500	0	0
Y		1723	ATP-dependent helicase NAM7 OS=Saccharomyces cerevisiae (strain ATCC 204508 / S288c) GN=NAM7 PE=1 SV=1	P30771	NAM7	109 kDa	N	3	3	0	0	0	0	0	0	2974700	1716000	0	0	0	0	0	0
Y	Y	1784	GTPase-activating protein GYP2 OS=Saccharomyces cerevisiae (strain ATCC 204508 / S288c) GN=MDR1 PE=1 SV=1	P53258	MDR1	109 kDa	N	4	0	0	0	3	0	0	0	1668800	0	0	0	359630	0	0	0
	Y	1966	Na(+)/H(+) antiporter OS=Saccharomyces cerevisiae (strain ATCC 204508 / S288c) GN=NHA1 PE=1 SV=1	Q99271	NHA1	109 kDa	N	0	0	0	0	2	3	0	0	0	0	0	0	1139200	1064500	0	0
Y		1987	Protein BOB1 OS=Saccharomyces cerevisiae (strain ATCC 204508 / S288c) GN=BOI1 PE=1 SV=1	P38041	BOI1	109 kDa	N	3	3	0	0	0	0	0	0	1108400	1330600	0	0	0	0	0	0
	Y	228	60S ribosomal protein L30 OS=Saccharomyces cerevisiae (strain ATCC 204508 / S288c) GN=RPL30 PE=1 SV=3	P14120	RPL30	11 kDa	Y	28	21	23	0	46	48	0	0	163655000	51600000	18864300	0	121439000	74053000	0	0
	Y	351	60S acidic ribosomal protein P2-beta OS=Saccharomyces cerevisiae (strain ATCC 204508 / S288c) GN=RPP2B PE=1 SV=2	P02400	RPP2B	11 kDa	Y	24	15	24	0	23	18	11	0	81900000	41697000	15557300	0	72236000	21645000	1077760	0
	Y	474	Thioredoxin-1 OS=Saccharomyces cerevisiae (strain ATCC 204508 / S288c) GN=TRX1 PE=1 SV=3	P22217	TRX1	11 kDa	Y	19	27	12	0	14	6	6	0	44732000	36971000	4922800	0	20761200	5261700	686580	0
	Y	489	Thioredoxin-2 OS=Saccharomyces cerevisiae (strain ATCC 204508 / S288c) GN=TRX2 PE=1 SV=3	P22803	TRX2	11 kDa	Y	12	18	17	0	16	12	7	0	28442000	27525000	6560600	0	25275400	5639700	672810	0
Y	Y	697	Histone H4 OS=Saccharomyces cerevisiae (strain ATCC 204508 / S288c) GN=HHF1 PE=1 SV=2	P02309	HHF1	11 kDa	Y	16	13	6	0	8	7	0	0	43133000	24560000	1277810	0	8505900	5434100	0	0
Y	Y	894	U6 snRNA-associated Sm-like protein LSm2 OS=Saccharomyces cerevisiae (strain ATCC 204508 / S288c) GN=LSM2 PE=1 SV=1	P38203	LSM2	11 kDa	N	8	10	0	0	10	7	0	0	4174800	2773800	0	0	3175500	1451840	0	0
Y	Y	1323	ATP synthase subunit f, mitochondrial OS=Saccharomyces cerevisiae (strain ATCC 204508 / S288c) GN=ATP17 PE=1 SV=1	Q06405	ATP17	11 kDa	N	2	2	0	0	0	8	0	0	1667400	2506500	0	0	0	6488300	0	0
	Y	1375	10 kDa heat shock protein, mitochondrial OS=Saccharomyces cerevisiae (strain ATCC 204508 / S288c) GN=HSP10 PE=1 SV=1	P38910	HSP10	11 kDa	Y	0	0	12	0	2	0	0	0	0	0	2573400	0	1107800	0	0	0
Y	Y	1483	ATP synthase subunit e, mitochondrial OS=Saccharomyces cerevisiae (strain ATCC 204508 / S288c) GN=TIM11 PE=1 SV=2	P81449	TIM11	11 kDa	N	4	4	0	0	2	2	0	0	2449600	1684480	0	0	368760	643890	0	0
Y	Y	1537	60S acidic ribosomal protein P1-alpha OS=Saccharomyces cerevisiae (strain ATCC 204508 / S288c) GN=RPP1A PE=1 SV=4	P05318	RPP1A	11 kDa	N	5	0	0	0	2	0	0	0	44193000	0	0	0	2086700	0	0	0
	Y	1975	Protein transport protein SFT1 OS=Saccharomyces cerevisiae (strain ATCC 204508 / S288c) GN=SFT1 PE=1 SV=1	P43682	SFT1	11 kDa	N	0	0	0	0	2	2	0	0	0	0	0	0	906300	331080	0	0
	Y	2109	Signal peptidase complex subunit SPC1 OS=Saccharomyces cerevisiae (strain ATCC 204508 / S288c) GN=SPC1 PE=1 SV=1	P46965	SPC1	11 kDa	N	0	0	0	0	0	2	0	0	0	0	0	0	0	722390	0	0
Y		2111	Transcription elongation factor SPT4 OS=Saccharomyces cerevisiae (strain ATCC 204508 / S288c) GN=SPT4 PE=1 SV=1	P32914	SPT4	11 kDa	N	2	0	0	0	0	0	0	0	1224600	0	0	0	0	0	0	0
Y	Y	100	Eukaryotic translation initiation factor 3 subunit A OS=Saccharomyces cerevisiae (strain ATCC 204508 / S288c) GN=RPG1 PE=1 SV=1	P38249	RPG1	110 kDa	Y	43	40	25	0	101	80	2	0	52062000	32544000	3438800	0	122012000	47800000	79343	0
Y	Y	123	Alanine--tRNA ligase, mitochondrial OS=Saccharomyces cerevisiae (strain ATCC 204508 / S288c) GN=ALA1 PE=1 SV=3	P40825	ALA1	110 kDa	Y	72	55	32	0	47	42	6	0	121359000	72694000	4139200	0	40494000	16370600	865680	0
Y	Y	202	E4 ubiquitin-protein ligase UFD2 OS=Saccharomyces cerevisiae (strain ATCC 204508 / S288c) GN=UFD2 PE=1 SV=3	P54860	UFD2	110 kDa	N	50	50	0	0	42	46	0	0	64518000	53552000	0	0	28821000	20564200	0	0
Y	Y	436	Chitin synthase 2 OS=Saccharomyces cerevisiae (strain ATCC 204508 / S288c) GN=CHS2 PE=1 SV=1	P14180	CHS2	110 kDa	N	19	20	0	0	29	26	0	0	9285300	7910500	0	0	9427800	7188300	0	0
Y	Y	885	Copper-transporting ATPase OS=Saccharomyces cerevisiae (strain ATCC 204508 / S288c) GN=CCC2 PE=1 SV=1	P38995	CCC2	110 kDa	N	4	12	0	0	10	11	0	0	1460600	3802800	0	0	4401800	2851590	0	0
Y	Y	1457	Glucosidase 2 subunit alpha OS=Saccharomyces cerevisiae (strain ATCC 204508 / S288c) GN=ROT2 PE=1 SV=1	P38138	ROT2	110 kDa	N	3	2	0	0	3	5	0	0	877180	1096800	0	0	1061000	1049500	0	0
Y	Y	1637	U2 snRNP component HSH155 OS=Saccharomyces cerevisiae (strain ATCC 204508 / S288c) GN=HSH155 PE=1 SV=1	P49955	HSH155	110 kDa	N	2	0	0	0	2	2	0	0	618490	0	0	0	649620	249310	0	0
	Y	1850	Manganese resistance protein MNR2 OS=Saccharomyces cerevisiae (strain ATCC 204508 / S288c) GN=MNR2 PE=1 SV=1	P35724	MNR2	110 kDa	N	0	0	0	0	2	2	0	0	0	0	0	0	1471500	771910	0	0
	Y	2017	Protein CRT10 OS=Saccharomyces cerevisiae (strain ATCC 204508 / S288c) GN=CRT10 PE=1 SV=1	Q08226	CRT10	110 kDa	N	0	0	0	0	0	2	0	0	0	0	0	0	0	205650	0	0
Y	Y	1107	mRNA transport regulator MTR10 OS=Saccharomyces cerevisiae (strain ATCC 204508 / S288c) GN=MTR10 PE=1 SV=1	Q99189	MTR10	111 kDa	N	6	3	0	0	7	8	0	0	2378970	494740	0	0	3087900	1234810	0	0
Y	Y	1322	Mediator of RNA polymerase II transcription subunit 16 OS=Saccharomyces cerevisiae (strain ATCC 204508 / S288c) GN=SIN4 PE=1 SV=1	P32259	SIN4	111 kDa	N	3	6	0	0	5	0	0	0	1524800	2377440	0	0	1598290	0	0	0
Y	Y	1381	Exoribonuclease II, mitochondrial OS=Saccharomyces cerevisiae (strain ATCC 204508 / S288c) GN=DSS1 PE=1 SV=2	P39112	DSS1	111 kDa	N	0	2	0	0	4	4	0	0	0	7743600	0	0	8143500	4791900	0	0
	Y	1511	Vacuolar membrane protease OS=Saccharomyces cerevisiae (strain YJM789) GN=SCY_0288 PE=3 SV=1	P38244 (+3)	PFF1	111 kDa	N	0	0	0	0	7	6	0	0	0	0	0	0	1440650	654740	0	0
	Y	2174	Regulatory protein SIR3 OS=Saccharomyces cerevisiae (strain ATCC 204508 / S288c) GN=SIR3 PE=1 SV=6	P06701	SIR3	111 kDa	N	0	0	0	0	0	2	0	0	0	0	0	0	0	358100	0	0
Y	Y	185	Eukaryotic translation initiation factor 5B OS=Saccharomyces cerevisiae (strain ATCC 204508 / S288c) GN=FUN12 PE=1 SV=2	P39730	FUN12	112 kDa	Y	45	33	13	0	65	42	0	0	56641000	27898000	768080	0	49908000	17714700	0	0
Y		1190	Exocyst complex component SEC5 OS=Saccharomyces cerevisiae (strain ATCC 204508 / S288c) GN=SEC5 PE=1 SV=1	P89102	SEC5	112 kDa	N	12	6	0	0	0	0	0	0	5200300	1746740	0	0	0	0	0	0
Y		1877	Mitochondrial presequence protease OS=Saccharomyces cerevisiae (strain ATCC 204508 / S288c) GN=CYM1 PE=1 SV=2	P32898	CYM1	112 kDa	N	4	0	0	0	0	0	0	0	1166700	0	0	0	0	0	0	0
Y		2003	Spindle pole body component 110 OS=Saccharomyces cerevisiae (strain YJM789) GN=SPC110 PE=3 SV=1	A6ZYV5 (+3)	SPC110	112 kDa	N	0	2	0	0	0	0	0	0	0	4035100	0	0	0	0	0	0
Y		744	DNA replication licensing factor MCM6 OS=Saccharomyces cerevisiae (strain ATCC 204508 / S288c) GN=MCM6 PE=1 SV=2	P53091	MCM6	113 kDa	N	25	23	0	0	0	0	0	0	14897200	12045700	0	0	0	0	0	0
Y		1647	Resistance to glucose repression protein 1 OS=Saccharomyces cerevisiae (strain ATCC 204508 / S288c) GN=REG1 PE=1 SV=1	Q00816	REG1	113 kDa	N	4	3	0	0	0	0	0	0	1101730	1713100	0	0	0	0	0	0
Y		1843	Vacuolar protein sorting-associated protein 41 OS=Saccharomyces cerevisiae (strain ATCC 204508 / S288c) GN=VPS41 PE=1 SV=2	P38959	VPS41	113 kDa	N	2	2	0	0	0	0	0	0	464780	283280	0	0	0	0	0	0
Y	Y	72	Ubiquitin-activating enzyme E1 1 OS=Saccharomyces cerevisiae (strain ATCC 204508 / S288c) GN=UBA1 PE=1 SV=2	P22515	UBA1	114 kDa	Y	90	96	15	0	89	75	2	0	125043000	112736000	2538420	0	83248000	47779000	85965	0
Y	Y	557	2-oxoglutarate dehydrogenase, mitochondrial OS=Saccharomyces cerevisiae (strain ATCC 204508 / S288c) GN=KGD1 PE=1 SV=2	P20967	KGD1	114 kDa	Y	17	13	7	0	17	14	0	0	10132200	5806300	660360	0	6229200	3678900	0	0
Y	Y	1071	Exosome complex exonuclease DIS3 OS=Saccharomyces cerevisiae (strain ATCC 204508 / S288c) GN=DIS3 PE=1 SV=1	Q08162	DIS3	114 kDa	N	8	11	0	0	2	2	0	0	6525000	10325600	0	0	1356400	291880	0	0
Y	Y	1108	Importin subunit beta-5 OS=Saccharomyces cerevisiae (strain ATCC 204508 / S288c) GN=KAP114 PE=1 SV=1	P53067	KAP114	114 kDa	N	5	9	0	0	8	2	0	0	1631880	4401000	0	0	3341800	350090	0	0
Y	Y	1153	Regulator of Ty1 transposition protein 10 OS=Saccharomyces cerevisiae (strain ATCC 204508 / S288c) GN=RTT10 PE=1 SV=1	Q08924	RTT10	114 kDa	N	8	4	0	0	7	4	0	0	6223500	1529980	0	0	2554000	1167220	0	0
	Y	1171	Pre-mRNA-splicing factor SNU114 OS=Saccharomyces cerevisiae (strain ATCC 204508 / S288c) GN=SNU114 PE=1 SV=1	P36048	SNU114	114 kDa	N	0	0	0	0	10	10	0	0	0	0	0	0	2596500	1485890	0	0
Y		1229	Oxysterol-binding protein homolog 3 OS=Saccharomyces cerevisiae (strain ATCC 204508 / S288c) GN=OSH3 PE=1 SV=1	P38713	OSH3	114 kDa	N	10	8	0	0	0	0	0	0	3220400	2143800	0	0	0	0	0	0
Y	Y	620	Sulfite reductase [NADPH] flavoprotein component OS=Saccharomyces cerevisiae (strain ATCC 204508 / S288c) GN=MET10 PE=1 SV=2	P39692	MET10	115 kDa	N	22	16	0	0	18	6	0	0	16614500	8192600	0	0	9230900	1568440	0	0
Y	Y	736	AP-2 complex subunit alpha OS=Saccharomyces cerevisiae (strain ATCC 204508 / S288c) GN=APL3 PE=1 SV=1	P38065	APL3	115 kDa	N	8	18	0	0	10	11	0	0	2573260	5883700	0	0	2199940	1125290	0	0
	Y	1430	SIT4-associating protein SAP155 OS=Saccharomyces cerevisiae (strain ATCC 204508 / S288c) GN=SAP155 PE=1 SV=4	P43612	SAP155	115 kDa	N	0	0	0	0	12	4	0	0	0	0	0	0	2759820	822560	0	0
Y		6.1	Elongation factor 3A OS=Saccharomyces cerevisiae (strain ATCC 204508 / S288c) GN=YEF3 PE=1 SV=4	P16521	YEF3	116 kDa	Y	554	532	77	2	219	171	59	11	2291000000	1981120000	35408000	245830	279950000	123885000	20160700	2831330
Y		6.2	Elongation factor 3B OS=Saccharomyces cerevisiae (strain ATCC 204508 / S288c) GN=HEF3 PE=1 SV=2	P53978	HEF3	116 kDa	N	103	110	0	0	0	0	0	0	355140000	317740000	0	0	0	0	0	0
Y	Y	347	DNA polymerase V OS=Saccharomyces cerevisiae (strain ATCC 204508 / S288c) GN=POL5 PE=1 SV=1	P39985	POL5	116 kDa	N	34	21	0	0	33	26	0	0	26908000	12512600	0	0	20650300	9340100	0	0
Y	Y	540	Transcription elongation factor SPT5 OS=Saccharomyces cerevisiae (strain ATCC 204508 / S288c) GN=SPT5 PE=1 SV=1	P27692	SPT5	116 kDa	Y	34	33	2	0	4	0	0	0	38296000	27418000	148100	0	849710	0	0	0
Y	Y	550	3-hydroxy-3-methylglutaryl-coenzyme A reductase 1 OS=Saccharomyces cerevisiae (strain ATCC 204508 / S288c) GN=HMG1 PE=1 SV=1	P12683	HMG1	116 kDa	N	33	12	0	0	13	14	0	0	33509000	5984700	0	0	9959700	6877900	0	0
Y	Y	644	5'-3' exoribonuclease 2 OS=Saccharomyces cerevisiae (strain ATCC 204508 / S288c) GN=RAT1 PE=1 SV=3	Q02792	RAT1	116 kDa	N	15	16	0	0	17	10	0	0	11385200	7912600	0	0	8006200	3796500	0	0
Y	Y	925	3-hydroxy-3-methylglutaryl-coenzyme A reductase 2 OS=Saccharomyces cerevisiae (strain ATCC 204508 / S288c) GN=HMG2 PE=1 SV=1	P12684	HMG2	116 kDa	N	15	11	0	0	4	4	0	0	11526000	4295100	0	0	2221340	631280	0	0
	Y	2056	GPI ethanolamine phosphate transferase 3 OS=Saccharomyces cerevisiae (strain ATCC 204508 / S288c) GN=GPI13 PE=1 SV=1	Q07830	GPI13	116 kDa	N	0	0	0	0	3	0	0	0	0	0	0	0	697090	0	0	0
Y	Y	51	Arrestin-related trafficking adapter 3 OS=Saccharomyces cerevisiae (strain ATCC 204508 / S288c) GN=ALY2 PE=1 SV=2	P47029	ALY2	117 kDa	N	118	106	0	0	116	101	0	0	277560000	197546000	0	0	179518000	87641000	0	0
Y	Y	350	Ribosome biogenesis protein MAK21 OS=Saccharomyces cerevisiae (strain ATCC 204508 / S288c) GN=MAK21 PE=1 SV=1	Q12176	MAK21	117 kDa	N	29	25	0	0	33	27	0	0	21460000	15148700	0	0	17042300	8748800	0	0
Y	Y	1005	Probable ATP-dependent permease OS=Saccharomyces cerevisiae (strain ATCC 204508 / S288c) GN=ADP1 PE=1 SV=2	P25371	ADP1	117 kDa	N	6	2	0	0	10	11	0	0	1372790	351890	0	0	3823200	2472400	0	0
Y	Y	1079	Uncharacterized vacuolar membrane protein YGR125W OS=Saccharomyces cerevisiae (strain ATCC 204508 / S288c) GN=YGR125W PE=1 SV=1	P53273	YGR125W	117 kDa	N	5	7	0	0	7	6	0	0	3690800	2434900	0	0	2423800	1186140	0	0
Y	Y	1326	SIT4-associating protein SAP190 OS=Saccharomyces cerevisiae (strain AWRI1631) GN=SAP190 PE=3 SV=1	B5VMH6 (+2)	SAP190	117 kDa	N	5	4	0	0	6	0	0	0	2057560	1770400	0	0	2355300	0	0	0
Y	Y	1605	E3 ubiquitin-protein ligase PEP5 OS=Saccharomyces cerevisiae (strain ATCC 204508 / S288c) GN=PEP5 PE=1 SV=2	P12868	PEP5	117 kDa	N	5	4	0	0	2	0	0	0	3403300	1603500	0	0	624050	0	0	0
Y	Y	1710	Rho-GTPase-activating protein LRG1 OS=Saccharomyces cerevisiae (strain ATCC 204508 / S288c) GN=LRG1 PE=1 SV=3	P35688	LRG1	117 kDa	N	4	0	0	0	4	0	0	0	763550	0	0	0	840720	0	0	0
Y		2119	Peroxisomal ATPase PEX1 OS=Saccharomyces cerevisiae (strain ATCC 204508 / S288c) GN=PEX1 PE=1 SV=2	P24004	PEX1	117 kDa	N	0	2	0	0	0	0	0	0	0	389250	0	0	0	0	0	0
	Y	2253	Vacuolar protein sorting-associated protein 3 OS=Saccharomyces cerevisiae (strain ATCC 204508 / S288c) GN=VPS3 PE=1 SV=1	P23643	VPS3	117 kDa	N	0	0	0	0	2	0	0	0	0	0	0	0	1447900	0	0	0
Y	Y	508	Uncharacterized protein YOL098C OS=Saccharomyces cerevisiae (strain ATCC 204508 / S288c) GN=YOL098C PE=1 SV=1	Q12496	YOL098C	118 kDa	N	32	30	0	0	7	9	0	0	31557000	24418000	0	0	4778600	2571740	0	0
Y	Y	1292	A-factor-processing enzyme OS=Saccharomyces cerevisiae (strain ATCC 204508 / S288c) GN=STE23 PE=1 SV=2	Q06010	STE23	118 kDa	N	8	4	0	0	5	0	0	0	3870800	1482820	0	0	1572200	0	0	0
Y	Y	1423	SEH-associated protein 4 OS=Saccharomyces cerevisiae (strain ATCC 204508 / S288c) GN=SEA4 PE=1 SV=2	P38164	SEA4	118 kDa	N	8	5	0	0	0	2	0	0	2177270	1171950	0	0	0	96858	0	0
Y		1566	DNA repair/transcription protein MET18/MMS19 OS=Saccharomyces cerevisiae (strain ATCC 204508 / S288c) GN=MET18 PE=1 SV=1	P40469	MET18	118 kDa	N	6	5	0	0	0	0	0	0	2984400	2337500	0	0	0	0	0	0
Y	Y	1654	Suppressor of mar1-1 protein OS=Saccharomyces cerevisiae (strain ATCC 204508 / S288c) GN=SUM1 PE=1 SV=2	P46676	SUM1	118 kDa	N	4	4	0	0	0	2	0	0	1267990	1743270	0	0	0	196070	0	0
Y	Y	27	V-type proton ATPase catalytic subunit A OS=Saccharomyces cerevisiae (strain ATCC 204508 / S288c) GN=VMA1 PE=1 SV=3	P17255	VMA1	119 kDa	Y	214	208	61	0	111	85	21	0	643770000	501610000	13236200	0	141000000	83427000	2021760	0
Y	Y	212	FACT complex subunit SPT16 OS=Saccharomyces cerevisiae (strain ATCC 204508 / S288c) GN=SPT16 PE=1 SV=1	P32558	SPT16	119 kDa	Y	38	35	8	0	54	46	0	0	34724000	21347100	1010640	0	26105000	16602500	0	0
Y	Y	270	RNA cytidine acetyltransferase OS=Saccharomyces cerevisiae (strain ATCC 204508 / S288c) GN=KRE33 PE=1 SV=1	P53914	KRE33	119 kDa	Y	38	21	2	0	43	40	0	0	31165000	15427300	152490	0	28079000	17457700	0	0
	Y	743	Ribosome quality control complex subunit 2 OS=Saccharomyces cerevisiae (strain ATCC 204508 / S288c) GN=RQC2 PE=1 SV=1	Q12532	RQC2	119 kDa	Y	0	0	4	0	22	20	0	0	0	0	180590	0	12478000	8602400	0	0
Y	Y	748	Trehalose synthase complex regulatory subunit TPS3 OS=Saccharomyces cerevisiae (strain ATCC 204508 / S288c) GN=TPS3 PE=1 SV=3	P38426	TPS3	119 kDa	Y	8	14	4	0	9	11	0	0	4253700	5733500	110802	0	3549800	2323700	0	0
	Y	1916	TEL2-interacting protein 1 OS=Saccharomyces cerevisiae (strain ATCC 204508 / S288c) GN=TTI1 PE=1 SV=1	P36097	TTI1	119 kDa	N	0	0	0	0	2	0	0	0	0	0	0	0	108310	0	0	0
	Y	257.1	60S ribosomal protein L33-A OS=Saccharomyces cerevisiae (strain ATCC 204508 / S288c) GN=RPL33A PE=1 SV=3	P05744	RPL33A	12 kDa	Y	21	24	14	0	22	25	10	0	85457000	115088000	15029700	0	95572000	49246000	5318000	0
	Y	257.2	60S ribosomal protein L33-B OS=Saccharomyces cerevisiae (strain ATCC 204508 / S288c) GN=RPL33B PE=1 SV=2	P41056	RPL33B	12 kDa	Y	23	22	12	0	22	25	4	0	75017000	99208000	11110300	0	72314000	33785000	2474700	0
	Y	312	40S ribosomal protein S25-B OS=Saccharomyces cerevisiae (strain ATCC 204508 / S288c) GN=RPS25B PE=1 SV=1	P0C0T4 (+1)	RPS25B	12 kDa	Y	26	36	16	0	24	21	0	0	142745000	136691000	14296300	0	47083000	29352000	0	0
	Y	563	FK506-binding protein 1 OS=Saccharomyces cerevisiae (strain ATCC 204508 / S288c) GN=FPR1 PE=1 SV=2	P20081	FPR1	12 kDa	Y	11	10	14	0	18	11	5	0	16725100	11820000	6405800	0	24431000	6987700	760820	0
	Y	1126	Ubiquitin-like protein SMT3 OS=Saccharomyces cerevisiae (strain ATCC 204508 / S288c) GN=SMT3 PE=1 SV=1	Q12306	SMT3	12 kDa	Y	2	6	5	0	4	5	0	0	2195800	3901200	1229640	0	4819300	2245100	0	0
Y	Y	1709	Eukaryotic translation initiation factor eIF-1 OS=Saccharomyces cerevisiae (strain ATCC 204508 / S288c) GN=SUI1 PE=1 SV=1	P32911	SUI1	12 kDa	N	4	2	0	0	2	0	0	0	5695100	1734900	0	0	1722000	0	0	0
	Y	2234	Protein MGR2 OS=Saccharomyces cerevisiae (strain ATCC 204508 / S288c) GN=MGR2 PE=1 SV=1	Q02889	MGR2	12 kDa	N	0	0	0	0	2	0	0	0	0	0	0	0	303620	0	0	0
Y	Y	113.1	Sodium transport ATPase 5 OS=Saccharomyces cerevisiae (strain ATCC 204508 / S288c) GN=ENA5 PE=1 SV=1	Q12691	ENA5	120 kDa	N	58	54	0	0	65	79	0	0	78523000	66868000	0	0	68422000	44033000	0	0
Y	Y	113.2	Sodium transport ATPase 1 OS=Saccharomyces cerevisiae (strain ATCC 204508 / S288c) GN=ENA1 PE=1 SV=1	P13587	ENA1	120 kDa	N	56	51	0	0	64	76	0	0	74730000	64429000	0	0	65282000	43035000	0	0
Y	Y	577	Nonsense-mediated mRNA decay protein 5 OS=Saccharomyces cerevisiae (strain ATCC 204508 / S288c) GN=NMD5 PE=1 SV=2	P46970	NMD5	120 kDa	N	21	18	0	0	11	13	0	0	15063900	7858700	0	0	4626100	4780300	0	0
Y	Y	688	Nucleoporin NUP120 OS=Saccharomyces cerevisiae (strain ATCC 204508 / S288c) GN=NUP120 PE=1 SV=1	P35729	NUP120	120 kDa	N	11	14	0	0	11	14	0	0	8337500	9404700	0	0	6196500	3520200	0	0
Y	Y	1004	Importin beta-like protein KAP120 OS=Saccharomyces cerevisiae (strain ATCC 204508 / S288c) GN=KAP120 PE=1 SV=1	Q02932	KAP120	120 kDa	N	8	5	0	0	10	7	0	0	3370100	1527100	0	0	4204700	1059100	0	0
	Y	1172	Serine/threonine protein kinase KIN1 OS=Saccharomyces cerevisiae (strain ATCC 204508 / S288c) GN=KIN1 PE=1 SV=3	P13185	KIN1	120 kDa	N	0	0	0	0	13	8	0	0	0	0	0	0	4588000	1204120	0	0
Y	Y	1543	Inositol hexakisphosphate kinase 1 OS=Saccharomyces cerevisiae (strain ATCC 204508 / S288c) GN=KCS1 PE=1 SV=1	Q12494	KCS1	120 kDa	N	5	2	0	0	0	4	0	0	2403300	486150	0	0	0	502490	0	0
Y	Y	1599	mRNA-binding protein PUF2 OS=Saccharomyces cerevisiae (strain ATCC 204508 / S288c) GN=PUF2 PE=1 SV=1	Q12221	PUF2	120 kDa	N	0	2	0	0	3	2	0	0	0	868430	0	0	549170	282340	0	0
Y	Y	1711	Phosphatidylinositol 4-kinase PIK1 OS=Saccharomyces cerevisiae (strain ATCC 204508 / S288c) GN=PIK1 PE=1 SV=1	P39104	PIK1	120 kDa	N	2	2	0	0	0	3	0	0	513900	657280	0	0	0	376980	0	0
	Y	1823	Protein JSN1 OS=Saccharomyces cerevisiae (strain ATCC 204508 / S288c) GN=JSN1 PE=1 SV=1	P47135	JSN1	120 kDa	N	0	0	0	0	0	6	0	0	0	0	0	0	0	650960	0	0
	Y	1936	Transcription factor tau 131 kDa subunit OS=Saccharomyces cerevisiae (strain ATCC 204508 / S288c) GN=TFC4 PE=1 SV=1	P33339	TFC4	120 kDa	N	0	0	0	0	2	2	0	0	0	0	0	0	825790	153960	0	0
Y	Y	264	Importin subunit beta-3 OS=Saccharomyces cerevisiae (strain ATCC 204508 / S288c) GN=PSE1 PE=1 SV=2	P32337	PSE1	121 kDa	Y	39	32	5	0	38	35	0	0	35668000	27001000	156862	0	26986000	16172200	0	0
Y	Y	940	SIT4-associating protein SAP185 OS=Saccharomyces cerevisiae (strain ATCC 204508 / S288c) GN=SAP185 PE=1 SV=1	P40856	SAP185	121 kDa	N	11	9	0	0	6	7	0	0	5687200	4736100	0	0	1891860	1206300	0	0
Y	Y	382	ATP-dependent RNA helicase DOB1 OS=Saccharomyces cerevisiae (strain ATCC 204508 / S288c) GN=MTR4 PE=1 SV=1	P47047	MTR4	122 kDa	N	18	15	0	0	37	34	0	0	11539000	10651500	0	0	19940700	12445700	0	0
Y		1463	Exocyst complex component SEC8 OS=Saccharomyces cerevisiae (strain ATCC 204508 / S288c) GN=SEC8 PE=1 SV=1	P32855	SEC8	122 kDa	N	7	2	0	0	0	0	0	0	3441300	1282200	0	0	0	0	0	0
Y	Y	24	Isoleucine--tRNA ligase, cytoplasmic OS=Saccharomyces cerevisiae (strain ATCC 204508 / S288c) GN=ILS1 PE=1 SV=1	P09436	ILS1	123 kDa	Y	250	226	43	0	109	90	6	0	590970000	413950000	6291200	0	90672000	45090000	391780	0
Y	Y	46	Importin subunit beta-4 OS=Saccharomyces cerevisiae (strain ATCC 204508 / S288c) GN=KAP123 PE=1 SV=1	P40069	KAP123	123 kDa	Y	92	76	21	0	125	126	7	0	149966000	111727000	2774900	0	222300000	121843000	454250	0
Y	Y	846	Trehalose synthase complex regulatory subunit TSL1 OS=Saccharomyces cerevisiae (strain ATCC 204508 / S288c) GN=TSL1 PE=1 SV=1	P38427	TSL1	123 kDa	Y	7	7	2	0	15	7	0	0	2897400	9690300	106610	0	5161000	1562360	0	0
	Y	1597	Regulator of Ty1 transposition protein 107 OS=Saccharomyces cerevisiae (strain ATCC 204508 / S288c) GN=RTT107 PE=1 SV=1	P38850	RTT107	123 kDa	N	0	0	0	0	6	2	0	0	0	0	0	0	3378600	426510	0	0
Y		1676	Mediator of RNA polymerase II transcription subunit 14 OS=Saccharomyces cerevisiae (strain ATCC 204508 / S288c) GN=RGR1 PE=1 SV=2	P19263	RGR1	123 kDa	N	6	3	0	0	0	0	0	0	4119300	1409500	0	0	0	0	0	0
Y	Y	32	Leucine--tRNA ligase, cytoplasmic OS=Saccharomyces cerevisiae (strain ATCC 204508 / S288c) GN=CDC60 PE=1 SV=1	P26637	CDC60	124 kDa	Y	192	158	35	0	127	94	14	0	407440000	227620000	7545600	0	125922000	53527000	1569490	0
Y	Y	36	Protein ECM21 OS=Saccharomyces cerevisiae (strain ATCC 204508 / S288c) GN=ECM21 PE=1 SV=2	P38167	ECM21	124 kDa	N	151	132	0	0	143	143	0	0	274830000	198509000	0	0	171256000	113276000	0	0
Y	Y	171	Exportin-1 OS=Saccharomyces cerevisiae (strain ATCC 204508 / S288c) GN=CRM1 PE=1 SV=1	P30822	CRM1	124 kDa	Y	50	44	4	0	55	52	0	0	66652000	37719000	240920	0	31194000	22904000	0	0
Y	Y	266	Carbamoyl-phosphate synthase arginine-specific large chain OS=Saccharomyces cerevisiae (strain ATCC 204508 / S288c) GN=CPA2 PE=1 SV=1	P03965	CPA2	124 kDa	Y	68	37	5	0	23	14	0	0	109465000	37539000	380050	0	16053200	4906600	0	0
Y	Y	693	Importin beta-like protein KAP122 OS=Saccharomyces cerevisiae (strain ATCC 204508 / S288c) GN=KAP122 PE=1 SV=1	P32767	KAP122	124 kDa	N	17	12	0	0	11	12	0	0	11140800	7105300	0	0	4745300	4189200	0	0
Y	Y	867	Serine/threonine-protein kinase AKL1 OS=Saccharomyces cerevisiae (strain ATCC 204508 / S288c) GN=AKL1 PE=1 SV=1	P38080	AKL1	124 kDa	N	11	7	0	0	16	5	0	0	4757800	2074050	0	0	5366500	405890	0	0
Y	Y	977	Serine/threonine-protein kinase PSK2 OS=Saccharomyces cerevisiae (strain ATCC 204508 / S288c) GN=PSK2 PE=1 SV=1	Q08217	PSK2	124 kDa	N	14	11	0	0	4	2	0	0	6851000	5163800	0	0	1768710	1221000	0	0
Y		998	Ribosome assembly protein 1 OS=Saccharomyces cerevisiae (strain ATCC 204508 / S288c) GN=RIA1 PE=1 SV=1	P53893	RIA1	124 kDa	N	20	10	0	0	0	0	0	0	13041100	5570700	0	0	0	0	0	0
	Y	1013	NAD-specific glutamate dehydrogenase OS=Saccharomyces cerevisiae (strain ATCC 204508 / S288c) GN=GDH2 PE=1 SV=1	P33327	GDH2	124 kDa	N	0	0	0	0	12	17	0	0	0	0	0	0	8524300	5396500	0	0
Y		2079	Histone-lysine N-methyltransferase, H3 lysine-4 specific OS=Saccharomyces cerevisiae (strain ATCC 204508 / S288c) GN=SET1 PE=1 SV=1	P38827	SET1	124 kDa	N	0	2	0	0	0	0	0	0	0	725350	0	0	0	0	0	0
Y	Y	690	RNA polymerase-associated protein CTR9 OS=Saccharomyces cerevisiae (strain ATCC 204508 / S288c) GN=CTR9 PE=1 SV=3	P89105	CTR9	125 kDa	N	8	6	0	0	19	16	0	0	2967350	2945880	0	0	8565100	4074400	0	0
Y	Y	696	Polyphosphatidylinositol phosphatase INP53 OS=Saccharomyces cerevisiae (strain ATCC 204508 / S288c) GN=INP53 PE=1 SV=1	Q12271	INP53	125 kDa	N	2	0	0	0	28	21	0	0	959310	0	0	0	18021300	7083900	0	0
Y	Y	779	DNA polymerase delta catalytic subunit OS=Saccharomyces cerevisiae (strain ATCC 204508 / S288c) GN=POL3 PE=1 SV=4	P15436	POL3	125 kDa	N	15	16	0	0	7	7	0	0	8009700	9908100	0	0	1805980	1057790	0	0
Y	Y	86	Valine--tRNA ligase, mitochondrial OS=Saccharomyces cerevisiae (strain ATCC 204508 / S288c) GN=VAS1 PE=1 SV=2	P07806	VAS1	126 kDa	Y	56	44	34	0	107	78	6	0	79161000	49279000	5695800	0	124722000	55405000	642590	0
Y		1303	RNA-binding protein NAB6 OS=Saccharomyces cerevisiae (strain ATCC 204508 / S288c) GN=NAB6 PE=1 SV=1	Q03735	NAB6	126 kDa	N	11	8	0	0	0	0	0	0	8194100	4382600	0	0	0	0	0	0
Y		452	Lon protease homolog, mitochondrial OS=Saccharomyces cerevisiae (strain ATCC 204508 / S288c) GN=PIM1 PE=1 SV=2	P36775	PIM1	127 kDa	N	45	42	0	0	0	0	0	0	43501000	31681000	0	0	0	0	0	0
Y	Y	993	Exportin-T OS=Saccharomyces cerevisiae (strain ATCC 204508 / S288c) GN=LOS1 PE=1 SV=1	P33418	LOS1	127 kDa	N	9	7	0	0	11	3	0	0	4738800	2572440	0	0	3432900	578080	0	0
Y		1722	Protein MGA2 OS=Saccharomyces cerevisiae (strain ATCC 204508 / S288c) GN=MGA2 PE=1 SV=1	P40578	MGA2	127 kDa	N	0	6	0	0	0	0	0	0	0	2251290	0	0	0	0	0	0
	Y	1773	Inhibitory regulator protein BUD2/CLA2 OS=Saccharomyces cerevisiae (strain ATCC 204508 / S288c) GN=BUD2 PE=1 SV=2	P33314	BUD2	127 kDa	N	0	0	0	0	2	4	0	0	0	0	0	0	325610	603560	0	0
	Y	1870	Uncharacterized protein YMR196W OS=Saccharomyces cerevisiae (strain ATCC 204508 / S288c) GN=YMR196W PE=1 SV=1	Q04336	YMR196W	127 kDa	N	0	0	0	0	2	3	0	0	0	0	0	0	587110	788880	0	0
	Y	506	Myosin tail region-interacting protein MTI1 OS=Saccharomyces cerevisiae (strain ATCC 204508 / S288c) GN=BBC1 PE=1 SV=2	P47068	BBC1	128 kDa	Y	14	4	9	0	29	22	0	0	5879300	1955000	1171240	0	12071000	6669100	0	0
	Y	1093	Serine/threonine-protein kinase KIN2 OS=Saccharomyces cerevisiae (strain ATCC 204508 / S288c) GN=KIN2 PE=1 SV=3	P13186	KIN2	128 kDa	N	0	0	0	0	12	10	0	0	0	0	0	0	4422700	1441470	0	0
	Y	1923	Trafficking protein particle complex II-specific subunit 130 OS=Saccharomyces cerevisiae (strain ATCC 204508 / S288c) GN=TRS130 PE=1 SV=1	Q03660	TRS130	128 kDa	N	0	0	0	0	0	2	0	0	0	0	0	0	0	166120	0	0
Y	Y	560	DNA-directed RNA polymerase III subunit RPC2 OS=Saccharomyces cerevisiae (strain ATCC 204508 / S288c) GN=RET1 PE=1 SV=2	P22276	RET1	129 kDa	N	16	18	0	0	16	20	0	0	16115100	16593900	0	0	8369400	5222000	0	0
Y	Y	1260	ATP-dependent helicase FUN30 OS=Saccharomyces cerevisiae (strain ATCC 204508 / S288c) GN=FUN30 PE=1 SV=1	P31380	FUN30	129 kDa	N	10	4	0	0	4	2	0	0	3493100	805660	0	0	426580	131170	0	0
Y	Y	1325	Mediator of RNA polymerase II transcription subunit 5 OS=Saccharomyces cerevisiae (strain ATCC 204508 / S288c) GN=NUT1 PE=1 SV=1	P53114	NUT1	129 kDa	N	5	0	0	0	7	2	0	0	5451300	0	0	0	2797850	729090	0	0
Y		1906	Protein CAF130 OS=Saccharomyces cerevisiae (strain ATCC 204508 / S288c) GN=CAF130 PE=1 SV=1	P53280	CAF130	129 kDa	N	3	0	0	0	0	0	0	0	5865200	0	0	0	0	0	0	0
Y	Y	287	40S ribosomal protein S10-B OS=Saccharomyces cerevisiae (strain ATCC 204508 / S288c) GN=RPS10B PE=1 SV=1	P46784 (+1)	RPS10B	13 kDa	Y	37	32	8	0	32	24	3	0	220559000	247400000	2132370	0	66209000	37026000	166950	0
Y		450.2	40S ribosomal protein S26-B OS=Saccharomyces cerevisiae (strain ATCC 204508 / S288c) GN=RPS26B PE=1 SV=1	P39939	RPS26B	13 kDa	N	10	19	0	0	0	0	0	0	54895000	95061000	0	0	0	0	0	0
Y	Y	475.1	60S ribosomal protein L31-A OS=Saccharomyces cerevisiae (strain ATCC 204508 / S288c) GN=RPL31A PE=1 SV=1	P0C2H8	RPL31A	13 kDa	Y	24	20	17	0	12	3	2	0	115137000	69301000	8360700	0	13576000	1469800	232610	0
Y		475.2	60S ribosomal protein L31-B OS=Saccharomyces cerevisiae (strain ATCC 204508 / S288c) GN=RPL31B PE=1 SV=1	P0C2H9	RPL31B	13 kDa	N	23	0	0	0	0	0	0	0	110555000	0	0	0	0	0	0	0
Y	Y	616	Protein ZEO1 OS=Saccharomyces cerevisiae (strain ATCC 204508 / S288c) GN=ZEO1 PE=1 SV=3	Q08245	ZEO1	13 kDa	Y	13	9	2	0	18	16	0	0	2807400	2330190	85965	0	5941200	4569900	0	0
Y	Y	1102	Synaptobrevin homolog 2 OS=Saccharomyces cerevisiae (strain ATCC 204508 / S288c) GN=SNC2 PE=1 SV=2	P33328	SNC2	13 kDa	N	4	2	0	0	9	7	0	0	5135100	3250600	0	0	6741600	4749100	0	0
Y	Y	1411	Synaptobrevin homolog 1 OS=Saccharomyces cerevisiae (strain ATCC 204508 / S288c) GN=SNC1 PE=1 SV=1	P31109	SNC1	13 kDa	N	2	0	0	0	5	5	0	0	3320200	0	0	0	4037820	3241600	0	0
Y		1682	Ino eighty subunit 4 OS=Saccharomyces cerevisiae (strain ATCC 204508 / S288c) GN=IES4 PE=1 SV=1	Q08561	IES4	13 kDa	N	6	4	0	0	0	0	0	0	2489700	1490180	0	0	0	0	0	0
	Y	1932	CUE domain-containing protein CUE4 OS=Saccharomyces cerevisiae (strain ATCC 204508 / S288c) GN=CUE4 PE=1 SV=1	Q04201	CUE4	13 kDa	N	0	0	0	0	2	0	0	0	0	0	0	0	2207500	0	0	0
Y		1954	DNA-directed RNA polymerase III subunit RPC10 OS=Saccharomyces cerevisiae (strain ATCC 204508 / S288c) GN=RPC11 PE=1 SV=1	Q04307	RPC11	13 kDa	N	2	4	0	0	0	0	0	0	3745000	3648600	0	0	0	0	0	0
Y		1985	TPR repeat-containing protein associated with Hsp90 OS=Saccharomyces cerevisiae (strain ATCC 204508 / S288c) GN=TAH1 PE=1 SV=1	P25638	TAH1	13 kDa	N	5	0	0	0	0	0	0	0	1671530	0	0	0	0	0	0	0
	Y	2226	Cytochrome b5 OS=Saccharomyces cerevisiae (strain ATCC 204508 / S288c) GN=CYB5 PE=1 SV=2	P40312	CYB5	13 kDa	N	0	0	0	0	2	0	0	0	0	0	0	0	881560	0	0	0
Y	Y	92.1	Pyruvate carboxylase 2 OS=Saccharomyces cerevisiae (strain ATCC 204508 / S288c) GN=PYC2 PE=1 SV=2	P32327	PYC2	130 kDa	Y	75	88	12	0	52	47	0	0	162569000	127495000	3351200	0	50413000	28631000	0	0
Y	Y	92.2	Pyruvate carboxylase 1 OS=Saccharomyces cerevisiae (strain ATCC 204508 / S288c) GN=PYC1 PE=1 SV=2	P11154	PYC1	130 kDa	Y	61	68	6	0	42	41	0	0	135844000	100218000	1997500	0	38680000	23237000	0	0
Y	Y	442	Inositol hexakisphosphate and diphosphoinositol-pentakisphosphate kinase OS=Saccharomyces cerevisiae (strain ATCC 204508 / S288c) GN=VIP1 PE=1 SV=1	Q06685	VIP1	130 kDa	N	34	26	0	0	16	14	0	0	26129000	19063300	0	0	9146300	4384400	0	0
Y	Y	583	Serine/threonine-protein kinase GIN4 OS=Saccharomyces cerevisiae (strain ATCC 204508 / S288c) GN=GIN4 PE=1 SV=1	Q12263	GIN4	130 kDa	N	6	5	0	0	28	26	0	0	2972100	1557530	0	0	17406000	6697100	0	0
Y	Y	590	Chitin synthase 1 OS=Saccharomyces cerevisiae (strain ATCC 204508 / S288c) GN=CHS1 PE=1 SV=2	P08004	CHS1	130 kDa	N	13	16	0	0	20	16	0	0	10086700	7371700	0	0	9679200	3274400	0	0
Y	Y	656	Probable phospholipid-transporting ATPase NEO1 OS=Saccharomyces cerevisiae (strain ATCC 204508 / S288c) GN=NEO1 PE=1 SV=1	P40527	NEO1	130 kDa	N	15	11	0	0	14	15	0	0	7738800	7190900	0	0	11578500	4625500	0	0
	Y	1273	ISWI chromatin-remodeling complex ATPase ISW2 OS=Saccharomyces cerevisiae (strain ATCC 204508 / S288c) GN=ISW2 PE=1 SV=1	Q08773	ISW2	130 kDa	N	0	0	0	0	8	8	0	0	0	0	0	0	2008200	779680	0	0
Y	Y	1579	Morphogenesis-related protein MSB1 OS=Saccharomyces cerevisiae (strain ATCC 204508 / S288c) GN=MSB1 PE=1 SV=1	P21339	MSB1	130 kDa	N	0	2	0	0	4	2	0	0	0	623530	0	0	700390	600990	0	0
Y	Y	741	ISWI chromatin-remodeling complex ATPase ISW1 OS=Saccharomyces cerevisiae (strain ATCC 204508 / S288c) GN=ISW1 PE=1 SV=2	P38144	ISW1	131 kDa	N	2	2	0	0	23	18	0	0	275600	303020	0	0	8943900	4988200	0	0
Y	Y	855	Protein kinase C-like 1 OS=Saccharomyces cerevisiae (strain ATCC 204508 / S288c) GN=PKC1 PE=1 SV=3	P24583	PKC1	131 kDa	N	17	11	0	0	7	5	0	0	10868900	7444400	0	0	2946400	1302750	0	0
Y	Y	1644	Maintenance of telomere capping protein 5 OS=Saccharomyces cerevisiae (strain ATCC 204508 / S288c) GN=MTC5 PE=1 SV=1	Q03897	MTC5	131 kDa	N	0	2	0	0	2	2	0	0	0	401130	0	0	252220	174120	0	0
Y		1799	Calcium-transporting ATPase 2 OS=Saccharomyces cerevisiae (strain ATCC 204508 / S288c) GN=PMC1 PE=1 SV=1	P38929	PMC1	131 kDa	N	5	0	0	0	0	0	0	0	4994900	0	0	0	0	0	0	0
	Y	2050	Kelch repeat-containing protein 1 OS=Saccharomyces cerevisiae (strain ATCC 204508 / S288c) GN=KEL1 PE=1 SV=1	P38853	KEL1	131 kDa	N	0	0	0	0	4	0	0	0	0	0	0	0	377230	0	0	0
Y	Y	272	Chitin synthase 3 OS=Saccharomyces cerevisiae (strain ATCC 204508 / S288c) GN=CHS3 PE=1 SV=3	P29465	CHS3	132 kDa	N	32	23	0	0	45	44	0	0	33872000	22360000	0	0	29030000	20047300	0	0
Y	Y	346	Nucleoporin NUP133 OS=Saccharomyces cerevisiae (strain ATCC 204508 / S288c) GN=NUP133 PE=1 SV=1	P36161	NUP133	133 kDa	N	44	32	0	0	20	22	0	0	40497000	25796700	0	0	12241900	7732500	0	0
Y	Y	618	Tricalbin-2 OS=Saccharomyces cerevisiae (strain ATCC 204508 / S288c) GN=TCB2 PE=1 SV=1	P48231	TCB2	133 kDa	N	16	9	0	0	20	15	0	0	19194600	7395400	0	0	11137500	4892800	0	0
Y	Y	1499	Cohesin subunit SCC3 OS=Saccharomyces cerevisiae (strain ATCC 204508 / S288c) GN=IRR1 PE=1 SV=1	P40541	IRR1	133 kDa	N	0	3	0	0	3	2	0	0	0	938600	0	0	1110700	197700	0	0
Y	Y	1732	Polyphosphatidylinositol phosphatase INP52 OS=Saccharomyces cerevisiae (strain ATCC 204508 / S288c) GN=INP52 PE=1 SV=1	P50942	INP52	133 kDa	N	0	2	0	0	3	3	0	0	0	349640	0	0	1879300	242500	0	0
Y		1917	SCF E3 ubiquitin ligase complex F-box protein GRR1 OS=Saccharomyces cerevisiae (strain ATCC 204508 / S288c) GN=GRR1 PE=1 SV=1	P24814	GRR1	133 kDa	N	2	0	0	0	0	0	0	0	772980	0	0	0	0	0	0	0
	Y	1922	Signaling mucin MSB2 OS=Saccharomyces cerevisiae (strain ATCC 204508 / S288c) GN=MSB2 PE=1 SV=1	P32334	MSB2	133 kDa	N	0	0	0	0	0	2	0	0	0	0	0	0	0	577040	0	0
	Y	2084	Niemann-Pick type C-related protein 1 OS=Saccharomyces cerevisiae (strain ATCC 204508 / S288c) GN=NCR1 PE=1 SV=1	Q12200	NCR1	133 kDa	N	0	0	0	0	2	0	0	0	0	0	0	0	1293200	0	0	0
Y		2224	Condensin complex subunit 1 OS=Saccharomyces cerevisiae (strain ATCC 204508 / S288c) GN=YCS4 PE=1 SV=1	Q06156	YCS4	133 kDa	N	2	0	0	0	0	0	0	0	258780	0	0	0	0	0	0	0
Y	Y	64	[NU+] prion formation protein 1 OS=Saccharomyces cerevisiae (strain ATCC 204508 / S288c) GN=NEW1 PE=1 SV=1	Q08972	NEW1	134 kDa	Y	156	145	19	0	38	39	0	0	278650000	275730000	2118410	0	23996000	12207400	0	0
Y	Y	447	Tricalbin-1 OS=Saccharomyces cerevisiae (strain ATCC 204508 / S288c) GN=TCB1 PE=1 SV=1	Q12466	TCB1	134 kDa	N	30	20	0	0	20	21	0	0	33207000	21604300	0	0	14442700	8306100	0	0
Y	Y	463	Phosphate system positive regulatory protein PHO81 OS=Saccharomyces cerevisiae (strain ATCC 204508 / S288c) GN=PHO81 PE=1 SV=2	P17442	PHO81	134 kDa	N	32	33	0	0	11	11	0	0	32451000	29806000	0	0	7303800	5453700	0	0
Y	Y	1331	DNA repair protein RAD5 OS=Saccharomyces cerevisiae (strain ATCC 204508 / S288c) GN=RAD5 PE=1 SV=1	P32849	RAD5	134 kDa	N	7	7	0	0	0	2	0	0	2421630	1980330	0	0	0	176430	0	0
Y		1715	Structural maintenance of chromosomes protein 2 OS=Saccharomyces cerevisiae (strain ATCC 204508 / S288c) GN=SMC2 PE=1 SV=1	P38989	SMC2	134 kDa	N	2	5	0	0	0	0	0	0	476910	875090	0	0	0	0	0	0
Y	Y	868	Nucleolar pre-ribosomal-associated protein 2 OS=Saccharomyces cerevisiae (strain ATCC 204508 / S288c) GN=URB2 PE=1 SV=1	P47108	URB2	135 kDa	N	15	13	0	0	6	5	0	0	7404400	5563600	0	0	1619920	522160	0	0
Y		943	Oxysterol-binding protein homolog 1 OS=Saccharomyces cerevisiae (strain ATCC 204508 / S288c) GN=SWH1 PE=1 SV=4	P35845	SWH1	135 kDa	N	19	13	0	0	0	0	0	0	11440000	7651500	0	0	0	0	0	0
Y	Y	33	Coatomer subunit alpha OS=Saccharomyces cerevisiae (strain ATCC 204508 / S288c) GN=COP1 PE=1 SV=2	P53622	COP1	136 kDa	Y	138	117	11	0	164	167	10	0	232200000	141178000	1354540	0	183812000	111020000	554010	0
Y	Y	91	DNA-directed RNA polymerase I subunit RPA135 OS=Saccharomyces cerevisiae (strain ATCC 204508 / S288c) GN=RPA135 PE=1 SV=1	P22138	RPA135	136 kDa	Y	69	72	10	0	88	76	2	0	88683000	65735000	809340	0	55422000	28080000	76257	0
Y	Y	390	Actin cytoskeleton-regulatory complex protein SLA1 OS=Saccharomyces cerevisiae (strain YJM789) GN=SLA1 PE=3 SV=1	A6ZKU1 (+1)	SLA1	136 kDa	Y	27	34	2	0	19	23	0	0	19849400	38789000	121950	0	10219900	7570200	0	0
Y	Y	1329	Ribosome biogenesis protein BMS1 OS=Saccharomyces cerevisiae (strain ATCC 204508 / S288c) GN=BMS1 PE=1 SV=1	Q08965	BMS1	136 kDa	N	8	4	0	0	4	0	0	0	6008560	3238920	0	0	1108840	0	0	0
Y	Y	1061	Uncharacterized membrane protein YGL140C OS=Saccharomyces cerevisiae (strain ATCC 204508 / S288c) GN=YGL140C PE=1 SV=1	P53120	YGL140C	137 kDa	N	6	4	0	0	7	9	0	0	3192800	1462400	0	0	3077100	2040200	0	0
Y	Y	1409	EST/SMG-like protein 2 OS=Saccharomyces cerevisiae (strain ATCC 204508 / S288c) GN=ESL2 PE=1 SV=1	P36168	ESL2	137 kDa	N	3	4	0	0	4	4	0	0	4600800	2262880	0	0	31997000	2997400	0	0
Y	Y	275	Ribosomal RNA-processing protein 12 OS=Saccharomyces cerevisiae (strain ATCC 204508 / S288c) GN=RRP12 PE=1 SV=1	Q12754	RRP12	138 kDa	N	31	23	0	0	48	41	0	0	31319000	17204100	0	0	37643000	16429100	0	0
Y	Y	985	Glycerophosphocholine phosphodiesterase GDE1 OS=Saccharomyces cerevisiae (strain ATCC 204508 / S288c) GN=GDE1 PE=1 SV=1	Q02979	GDE1	138 kDa	N	7	8	0	0	8	8	0	0	3878400	3750300	0	0	3001000	1741910	0	0
Y	Y	1634	Putative protease AXL1 OS=Saccharomyces cerevisiae (strain ATCC 204508 / S288c) GN=AXL1 PE=1 SV=2	P40851	AXL1	138 kDa	N	2	0	0	0	2	2	0	0	1194800	0	0	0	286010	335390	0	0
Y	Y	80	DNA-directed RNA polymerase II subunit RPB2 OS=Saccharomyces cerevisiae (strain ATCC 204508 / S288c) GN=RPB2 PE=1 SV=2	P08518	RPB2	139 kDa	Y	95	98	7	0	74	67	0	0	133531000	101201000	751510	0	65641000	41121000	0	0
Y	Y	500	Protein transport protein SEC31 OS=Saccharomyces cerevisiae (strain ATCC 204508 / S288c) GN=SEC31 PE=1 SV=3	P38968	SEC31	139 kDa	Y	22	19	12	0	16	6	5	0	17338500	12876400	1210630	0	5032000	927400	290880	0
Y	Y	1176	Ribonuclease P protein component, mitochondrial OS=Saccharomyces cerevisiae (strain ATCC 204508 / S288c) GN=RPM2 PE=1 SV=1	Q02773	RPM2	139 kDa	N	0	3	0	0	0	2	0	0	0	13139000	0	0	0	20925000	0	0
Y		2014.1	HMG2-induced ER-remodeling protein 1 OS=Saccharomyces cerevisiae (strain ATCC 204508 / S288c) GN=HER1 PE=1 SV=1	Q12276	HER1	139 kDa	N	0	2	0	0	0	0	0	0	0	404690	0	0	0	0	0	0
Y	Y	174	40S ribosomal protein S20 OS=Saccharomyces cerevisiae (strain ATCC 204508 / S288c) GN=RPS20 PE=1 SV=3	P38701	RPS20	14 kDa	Y	42	42	15	0	51	55	6	0	175030000	154586000	9366200	0	193464000	136218000	745280	0
Y	Y	242.2	60S ribosomal protein L26-A OS=Saccharomyces cerevisiae (strain ATCC 204508 / S288c) GN=RPL26A PE=1 SV=3	P05743	RPL26A	14 kDa	N	38	34	0	0	17	16	0	0	137216000	87126000	0	0	17881600	9873400	0	0
Y	Y	413	Histone H2B.1 OS=Saccharomyces cerevisiae (strain ATCC 204508 / S288c) GN=HTB1 PE=1 SV=2	P02293 (+1)	HTB1	14 kDa	Y	22	20	4	0	25	27	0	0	58394000	55840000	2143700	0	76517000	75169000	0	0
Y	Y	566	Protein HMF1 OS=Saccharomyces cerevisiae (strain ATCC 204508 / S288c) GN=HMF1 PE=1 SV=1	P40037	HMF1	14 kDa	Y	24	28	2	0	9	5	0	0	61049000	44586000	150360	0	7493600	1359090	0	0
Y		647	60S ribosomal protein L34-B OS=Saccharomyces cerevisiae (strain ATCC 204508 / S288c) GN=RPL34B PE=1 SV=1	P40525 (+1)	RPL34B	14 kDa	Y	11	13	11	0	6	7	7	0	72336000	54777000	5548500	0	15617900	8202300	2078300	0
	Y	761	Nuclear transport factor 2 OS=Saccharomyces cerevisiae (strain ATCC 204508 / S288c) GN=NTF2 PE=1 SV=2	P33331	NTF2	14 kDa	Y	10	9	10	0	8	7	2	0	15234700	6036200	4578700	0	10769300	3204000	480400	0
Y	Y	984	DNA-directed RNA polymerase II subunit RPB9 OS=Saccharomyces cerevisiae (strain ATCC 204508 / S288c) GN=RPB9 PE=1 SV=1	P27999	RPB9	14 kDa	N	8	7	0	0	7	8	0	0	5772500	4018000	0	0	4199100	2186790	0	0
	Y	1149	Vacuolar transporter chaperone 1 OS=Saccharomyces cerevisiae (strain ATCC 204508 / S288c) GN=VTC1 PE=1 SV=3	P40046	VTC1	14 kDa	N	0	0	0	0	3	10	0	0	0	0	0	0	6091200	14333700	0	0
Y	Y	1232	60S ribosomal protein L22-A OS=Saccharomyces cerevisiae (strain ATCC 204508 / S288c) GN=RPL22A PE=1 SV=3	P05749	RPL22A	14 kDa	N	3	3	0	0	5	0	0	0	2383500	1091100	0	0	1220200	0	0	0
Y	Y	1252.1	Histone H2A.1 OS=Saccharomyces cerevisiae (strain ATCC 204508 / S288c) GN=HTA1 PE=1 SV=2	P04911 (+1)	HTA1	14 kDa	N	7	7	0	0	2	0	0	0	52613000	45533000	0	0	3306600	0	0	0
Y	Y	1257	13 kDa ribonucleoprotein-associated protein OS=Saccharomyces cerevisiae (strain ATCC 204508 / S288c) GN=SNU13 PE=1 SV=1	P39990	SNU13	14 kDa	N	9	6	0	0	2	0	0	0	13077200	6728100	0	0	2392100	0	0	0
Y		1410	DNA-directed RNA polymerase I subunit RPA12 OS=Saccharomyces cerevisiae (strain ATCC 204508 / S288c) GN=RPA12 PE=1 SV=1	P32529	RPA12	14 kDa	N	5	6	0	0	0	0	0	0	7153800	8685000	0	0	0	0	0	0
Y		1431	RING-box protein HRT1 OS=Saccharomyces cerevisiae (strain ATCC 204508 / S288c) GN=HRT1 PE=1 SV=1	Q08273	HRT1	14 kDa	N	7	9	0	0	0	0	0	0	5055000	3456300	0	0	0	0	0	0
Y	Y	1433	Replication factor A protein 3 OS=Saccharomyces cerevisiae (strain ATCC 204508 / S288c) GN=RFA3 PE=1 SV=1	P26755	RFA3	14 kDa	N	5	4	0	0	2	0	0	0	2516800	2558060	0	0	216560	0	0	0
Y		1795	DNA-directed RNA polymerase II subunit RPB11 OS=Saccharomyces cerevisiae (strain ATCC 204508 / S288c) GN=RPB11 PE=1 SV=1	P38902	RPB11	14 kDa	N	3	4	0	0	0	0	0	0	3319800	3713000	0	0	0	0	0	0
Y	Y	327	U3 small nucleolar RNA-associated protein 22 OS=Saccharomyces cerevisiae (strain ATCC 204508 / S288c) GN=UTP22 PE=1 SV=1	P53254	UTP22	140 kDa	N	34	29	0	0	26	32	0	0	25980000	19785200	0	0	9656100	9945300	0	0
Y	Y	619	5-oxoprolinase OS=Saccharomyces cerevisiae (strain ATCC 204508 / S288c) GN=OXP1 PE=1 SV=2	P28273	OXP1	140 kDa	N	26	24	0	0	9	2	0	0	27061000	20233500	0	0	1685130	273490	0	0
Y	Y	766	Protein SSD1 OS=Saccharomyces cerevisiae (strain ATCC 204508 / S288c) GN=SSD1 PE=1 SV=1	P24276	SSD1	140 kDa	N	8	6	0	0	16	15	0	0	2337200	1698930	0	0	6643300	2624700	0	0
Y	Y	1076	DNA mismatch repair protein MSH6 OS=Saccharomyces cerevisiae (strain ATCC 204508 / S288c) GN=MSH6 PE=1 SV=1	Q03834	MSH6	140 kDa	N	7	6	0	0	5	8	0	0	3246400	1523880	0	0	916530	991490	0	0
Y	Y	1352	Structural maintenance of chromosomes protein 3 OS=Saccharomyces cerevisiae (strain ATCC 204508 / S288c) GN=SMC3 PE=1 SV=1	P47037	SMC3	141 kDa	N	5	3	0	0	4	3	0	0	3173200	500960	0	0	2982490	921830	0	0
Y		1623	Structural maintenance of chromosomes protein 1 OS=Saccharomyces cerevisiae (strain ATCC 204508 / S288c) GN=SMC1 PE=1 SV=1	P32908	SMC1	141 kDa	N	6	6	0	0	0	0	0	0	4603200	2168300	0	0	0	0	0	0
Y		1925	Stress response protein NST1 OS=Saccharomyces cerevisiae (strain YJM789) GN=NST1 PE=3 SV=1	A6ZRZ0 (+1)	NST1	141 kDa	N	2	0	0	0	0	0	0	0	1719600	0	0	0	0	0	0	0
Y		1955	Probable transcription factor TDA9 OS=Saccharomyces cerevisiae (strain ATCC 204508 / S288c) GN=TDA9 PE=1 SV=1	Q04545	TDA9	141 kDa	N	2	4	0	0	0	0	0	0	664030	945030	0	0	0	0	0	0
Y		1991	GLC7-interacting protein 3 OS=Saccharomyces cerevisiae (strain ATCC 204508 / S288c) GN=GIP3 PE=1 SV=1	Q03016	GIP3	141 kDa	N	0	6	0	0	0	0	0	0	0	2362800	0	0	0	0	0	0
	Y	379.2	Myosin-3 OS=Saccharomyces cerevisiae (strain YJM789) GN=MYO3 PE=3 SV=1	A6ZZJ1	MYO3	142 kDa	N	0	0	0	0	0	7	0	0	0	0	0	0	0	1381100	0	0
Y	Y	585	Protein MSN5 OS=Saccharomyces cerevisiae (strain ATCC 204508 / S288c) GN=MSN5 PE=1 SV=1	P52918	MSN5	142 kDa	N	23	10	0	0	16	16	0	0	16943000	4124200	0	0	8340900	6223400	0	0
Y		1749	Ubiquitin carboxyl-terminal hydrolase 12 OS=Saccharomyces cerevisiae (strain ATCC 204508 / S288c) GN=UBP12 PE=1 SV=1	P39538	UBP12	143 kDa	N	7	0	0	0	0	0	0	0	5016800	0	0	0	0	0	0	0
Y	Y	708	Ubiquitin carboxyl-terminal hydrolase 15 OS=Saccharomyces cerevisiae (strain ATCC 204508 / S288c) GN=UBP15 PE=1 SV=1	P50101	UBP15	144 kDa	N	10	9	0	0	15	16	0	0	7019000	4699700	0	0	8565800	3815500	0	0
	Y	79	Clustered mitochondria protein 1 OS=Saccharomyces cerevisiae (strain ATCC 204508 / S288c) GN=CLU1 PE=1 SV=1	Q03690	CLU1	145 kDa	Y	32	18	25	0	141	125	8	0	25969600	12576100	3021500	0	155838000	80240000	1264160	0
Y	Y	105	Alpha-factor-transporting ATPase OS=Saccharomyces cerevisiae (strain ATCC 204508 / S288c) GN=STE6 PE=1 SV=1	P12866	STE6	145 kDa	N	54	62	0	0	88	85	0	0	67771000	47575000	0	0	77662000	48446000	0	0
Y		945	Probable ATP-dependent RNA helicase DHR1 OS=Saccharomyces cerevisiae (strain ATCC 204508 / S288c) GN=ECM16 PE=1 SV=1	Q04217	ECM16	145 kDa	N	15	16	0	0	0	0	0	0	10295100	10511900	0	0	0	0	0	0
Y	Y	1010	Protein ECM30 OS=Saccharomyces cerevisiae (strain ATCC 204508 / S288c) GN=ECM30 PE=1 SV=1	Q06673	ECM30	145 kDa	N	12	7	0	0	7	3	0	0	6317700	3087800	0	0	1349740	356280	0	0
Y	Y	1548	Vacuolar protein sorting-associated protein 8 OS=Saccharomyces cerevisiae (strain ATCC 204508 / S288c) GN=VPS8 PE=1 SV=2	P39702	VPS8	145 kDa	N	3	3	0	0	2	2	0	0	1561000	924040	0	0	332930	368470	0	0
Y	Y	284	Ubiquitin carboxyl-terminal hydrolase 2 OS=Saccharomyces cerevisiae (strain ATCC 204508 / S288c) GN=UBP2 PE=1 SV=2	Q01476	UBP2	146 kDa	N	51	51	0	0	20	17	0	0	49847000	35999000	0	0	7958800	4699800	0	0
Y	Y	611	Nucleoporin NUP145 OS=Saccharomyces cerevisiae (strain ATCC 204508 / S288c) GN=NUP145 PE=1 SV=1	P49687	NUP145	146 kDa	N	13	14	0	0	20	14	0	0	10342800	8744000	0	0	7913900	5457500	0	0
Y	Y	811	Antiviral helicase SKI2 OS=Saccharomyces cerevisiae (strain ATCC 204508 / S288c) GN=SKI2 PE=1 SV=2	P35207	SKI2	146 kDa	N	6	7	0	0	16	10	0	0	3600500	2676700	0	0	6064100	2758600	0	0
Y	Y	1364	Oxysterol-binding protein homolog 2 OS=Saccharomyces cerevisiae (strain ATCC 204508 / S288c) GN=OSH2 PE=1 SV=1	Q12451	OSH2	146 kDa	N	8	3	0	0	3	0	0	0	3606900	1091000	0	0	719960	0	0	0
Y	Y	1930	Imitation switch two complex protein 1 OS=Saccharomyces cerevisiae (strain ATCC 204508 / S288c) GN=ITC1 PE=1 SV=1	P53125	ITC1	146 kDa	N	2	0	0	0	2	0	0	0	573160	0	0	0	379070	0	0	0
Y	Y	822	Sister chromatid cohesion protein PDS5 OS=Saccharomyces cerevisiae (strain ATCC 204508 / S288c) GN=PDS5 PE=1 SV=1	Q04264	PDS5	147 kDa	N	8	5	0	0	17	11	0	0	5118900	3007900	0	0	7514100	2303800	0	0
Y	Y	1418	Trafficking protein particle complex II-specific subunit 120 OS=Saccharomyces cerevisiae (strain ATCC 204508 / S288c) GN=TRS120 PE=1 SV=1	Q04183	TRS120	148 kDa	N	5	6	0	0	3	0	0	0	812780	881050	0	0	485630	0	0	0
	Y	1986	SWI/SNF chromatin-remodeling complex subunit SWI1 OS=Saccharomyces cerevisiae (strain ATCC 204508 / S288c) GN=SWI1 PE=1 SV=1	P09547	SWI1	148 kDa	N	0	0	0	0	0	6	0	0	0	0	0	0	0	850050	0	0
Y	Y	117	Phosphoribosylformylglycinamidine synthase OS=Saccharomyces cerevisiae (strain ATCC 204508 / S288c) GN=ADE6 PE=1 SV=2	P38972	ADE6	149 kDa	Y	73	58	22	0	58	52	0	0	70749000	43383000	2930100	0	34315000	18477800	0	0
Y		83	40S ribosomal protein S14-B OS=Saccharomyces cerevisiae (strain ATCC 204508 / S288c) GN=RPS14B PE=1 SV=2	P39516	RPS14B	15 kDa	Y	105	105	36	0	39	31	17	0	685850000	568020000	14810200	0	38098000	11485300	5704700	0
Y	Y	199	40S ribosomal protein S22-A OS=Saccharomyces cerevisiae (strain ATCC 204508 / S288c) GN=RPS22A PE=1 SV=2	P0C0W1 (+1)	RPS22A	15 kDa	Y	51	54	12	0	32	28	8	2	332650000	184601000	9722800	0	85537000	37088000	1977300	101600
	Y	213.1	60S ribosomal protein L14-A OS=Saccharomyces cerevisiae (strain ATCC 204508 / S288c) GN=RPL14A PE=1 SV=1	P36105	RPL14A	15 kDa	Y	33	35	34	0	30	24	5	0	109050000	79520000	22738600	0	63850000	31761000	1342700	0
	Y	213.2	60S ribosomal protein L14-B OS=Saccharomyces cerevisiae (strain ATCC 204508 / S288c) GN=RPL14B PE=1 SV=1	P38754	RPL14B	15 kDa	Y	32	16	33	0	29	23	5	0	103917000	31344000	22632900	0	63587000	31950000	1881900	0
	Y	309	40S ribosomal protein S12 OS=Saccharomyces cerevisiae (strain ATCC 204508 / S288c) GN=RPS12 PE=1 SV=1	P48589	RPS12	15 kDa	Y	27	25	18	0	25	21	10	2	95211000	50107000	12651200	0	38461000	12110400	1676170	139780
Y		1007	Single-stranded DNA-binding protein RIM1, mitochondrial OS=Saccharomyces cerevisiae (strain ATCC 204508 / S288c) GN=RIM1 PE=1 SV=1	P32445	RIM1	15 kDa	Y	10	13	5	0	0	0	0	0	6985200	11574100	659180	0	0	0	0	0
Y	Y	1015	Histone H3 OS=Saccharomyces cerevisiae (strain ATCC 204508 / S288c) GN=HHT1 PE=1 SV=2	P61830	HHT1	15 kDa	Y	7	5	2	0	7	5	0	0	37008000	27305000	362090	0	12543000	8673400	0	0
Y	Y	1498	Uncharacterized protein YCR043C OS=Saccharomyces cerevisiae (strain ATCC 204508 / S288c) GN=YCR043C PE=1 SV=1	P25361	YCR043C	15 kDa	N	3	2	0	0	2	0	0	0	1671100	683850	0	0	1025500	0	0	0
	Y	1572	Processing of GAS1 and ALP protein 2 OS=Saccharomyces cerevisiae (strain ATCC 204508 / S288c) GN=PGA2 PE=1 SV=3	P53903	PGA2	15 kDa	N	0	0	0	0	8	5	0	0	0	0	0	0	2394400	846940	0	0
	Y	1648	Mitochondrial outer membrane protein OM14 OS=Saccharomyces cerevisiae (strain YJM789) GN=OM14 PE=3 SV=1	A6ZLG8	OM14	15 kDa	N	0	0	0	0	2	5	0	0	0	0	0	0	1942100	1415500	0	0
	Y	1755	Protein SNA3 OS=Saccharomyces cerevisiae (strain ATCC 204508 / S288c) GN=SNA3 PE=1 SV=3	P14359	SNA3	15 kDa	N	0	0	0	0	0	2	0	0	0	0	0	0	0	1172600	0	0
Y	Y	1976	Thiosulfate:glutathione sulfurtransferase OS=Saccharomyces cerevisiae (strain ATCC 204508 / S288c) GN=RDL1 PE=1 SV=1	Q12305	RDL1	15 kDa	N	2	0	0	0	3	0	0	0	672800	0	0	0	774480	0	0	0
	Y	2230	Uncharacterized protein YPR063C OS=Saccharomyces cerevisiae (strain ATCC 204508 / S288c) GN=YPR063C PE=1 SV=1	Q12160	YPR063C	15 kDa	N	0	0	0	0	0	2	0	0	0	0	0	0	0	247990	0	0
Y	Y	302	EH domain-containing and endocytosis protein 1 OS=Saccharomyces cerevisiae (strain ATCC 204508 / S288c) GN=EDE1 PE=1 SV=2	P34216	EDE1	151 kDa	Y	34	32	8	0	30	29	0	0	31095000	24069000	712100	0	13059100	10260900	0	0
Y	Y	662	ERAD-associated E3 ubiquitin-protein ligase DOA10 OS=Saccharomyces cerevisiae (strain ATCC 204508 / S288c) GN=SSM4 PE=1 SV=1	P40318	SSM4	151 kDa	N	14	10	0	0	11	19	0	0	12313000	6281000	0	0	7354000	6127700	0	0
	Y	785	Nucleoporin POM152 OS=Saccharomyces cerevisiae (strain ATCC 204508 / S288c) GN=POM152 PE=1 SV=1	P39685	POM152	152 kDa	N	0	0	0	0	20	22	0	0	0	0	0	0	8814300	4074100	0	0
Y	Y	1366	Serine/threonine-protein kinase PSK1 OS=Saccharomyces cerevisiae (strain ATCC 204508 / S288c) GN=PSK1 PE=1 SV=2	P31374	PSK1	152 kDa	N	6	4	0	0	4	0	0	0	4736880	2421500	0	0	1683700	0	0	0
Y	Y	505	Elongator complex protein 1 OS=Saccharomyces cerevisiae (strain ATCC 204508 / S288c) GN=IKI3 PE=1 SV=1	Q06706	IKI3	153 kDa	Y	15	10	5	0	22	26	0	0	10237200	4957000	388610	0	9530200	7286900	0	0
	Y	1731	Protein CFT1 OS=Saccharomyces cerevisiae (strain ATCC 204508 / S288c) GN=CFT1 PE=1 SV=1	Q06632	CFT1	153 kDa	N	0	0	0	0	5	3	0	0	0	0	0	0	1400080	409760	0	0
Y	Y	1849	Transcriptional activator SPT7 OS=Saccharomyces cerevisiae (strain ATCC 204508 / S288c) GN=SPT7 PE=1 SV=1	P35177	SPT7	153 kDa	N	0	2	0	0	2	0	0	0	0	630660	0	0	161120	0	0	0
Y		2206	DNA repair protein RAD50 OS=Saccharomyces cerevisiae (strain ATCC 204508 / S288c) GN=RAD50 PE=1 SV=1	P12753	RAD50	153 kDa	N	2	0	0	0	0	0	0	0	1957800	0	0	0	0	0	0	0
Y	Y	425	Probable phospholipid-transporting ATPase DRS2 OS=Saccharomyces cerevisiae (strain ATCC 204508 / S288c) GN=DRS2 PE=1 SV=2	P39524	DRS2	154 kDa	N	19	19	0	0	29	30	0	0	10920100	8701000	0	0	11558000	10487200	0	0
	Y	2069	Pre-mRNA-splicing factor RSE1 OS=Saccharomyces cerevisiae (strain ATCC 204508 / S288c) GN=RSE1 PE=1 SV=1	Q04693	RSE1	154 kDa	N	0	0	0	0	0	4	0	0	0	0	0	0	0	696050	0	0
	Y	308	L-2-aminoadipate reductase OS=Saccharomyces cerevisiae (strain ATCC 204508 / S288c) GN=LYS2 PE=1 SV=2	P07702	LYS2	155 kDa	Y	3	0	2	0	66	57	0	0	1876700	0	112850	0	46096000	24809200	0	0
Y	Y	1082	Exocyst complex component SEC3 OS=Saccharomyces cerevisiae (strain ATCC 204508 / S288c) GN=SEC3 PE=1 SV=1	P33332	SEC3	155 kDa	N	11	3	0	0	4	6	0	0	5877800	1333600	0	0	1524400	655990	0	0
Y	Y	1399	Regulator of V-ATPase in vacuolar membrane protein 1 OS=Saccharomyces cerevisiae (strain ATCC 204508 / S288c) GN=RAV1 PE=1 SV=1	P47104	RAV1	155 kDa	N	3	0	0	0	6	4	0	0	765760	0	0	0	964560	691670	0	0
	Y	1977	MAP-homologous protein 1 OS=Saccharomyces cerevisiae (strain ATCC 204508 / S288c) GN=MHP1 PE=1 SV=1	P43638	MHP1	155 kDa	N	0	0	0	0	5	0	0	0	0	0	0	0	1425190	0	0	0
	Y	2215	Killer toxin-resistance protein 5 OS=Saccharomyces cerevisiae (strain ATCC 204508 / S288c) GN=KRE5 PE=1 SV=2	P22023	KRE5	156 kDa	N	0	0	0	0	0	3	0	0	0	0	0	0	0	448890	0	0
Y	Y	402	Nucleoporin NUP157 OS=Saccharomyces cerevisiae (strain ATCC 204508 / S288c) GN=NUP157 PE=1 SV=1	P40064	NUP157	157 kDa	N	26	35	0	0	24	16	0	0	28157000	25682500	0	0	12068600	6580100	0	0
Y	Y	755	Nuclear protein STH1/NPS1 OS=Saccharomyces cerevisiae (strain ATCC 204508 / S288c) GN=STH1 PE=1 SV=1	P32597	STH1	157 kDa	N	13	7	0	0	18	9	0	0	7372600	2601850	0	0	9041800	3806500	0	0
Y	Y	707	ARF guanine-nucleotide exchange factor 1 OS=Saccharomyces cerevisiae (strain ATCC 204508 / S288c) GN=GEA1 PE=1 SV=1	P47102	GEA1	159 kDa	N	14	15	0	0	13	9	0	0	8831000	8051200	0	0	4212500	2171130	0	0
Y		1651	Nucleoporin NUP159 OS=Saccharomyces cerevisiae (strain ATCC 204508 / S288c) GN=NUP159 PE=1 SV=1	P40477	NUP159	159 kDa	N	5	2	0	0	0	0	0	0	2252900	1606700	0	0	0	0	0	0
	Y	95	40S ribosomal protein S17-A OS=Saccharomyces cerevisiae (strain ATCC 204508 / S288c) GN=RPS17A PE=1 SV=1	P02407 (+1)	RPS17A	16 kDa	Y	66	71	57	3	48	41	14	0	319330000	239320000	85214000	390820	68441000	24208900	4079740	0
Y	Y	173	60S ribosomal protein L27-A OS=Saccharomyces cerevisiae (strain ATCC 204508 / S288c) GN=RPL27A PE=1 SV=1	P0C2H6 (+1)	RPL27A	16 kDa	Y	51	45	23	0	38	34	18	0	384710000	297570000	14995600	0	85203000	45337000	2893000	0
	Y	357	40S ribosomal protein S19-A OS=Saccharomyces cerevisiae (strain ATCC 204508 / S288c) GN=RPS19A PE=1 SV=2	P07280	RPS19A	16 kDa	Y	33	24	21	0	18	10	7	0	93474000	67317000	8565800	0	37595000	5860300	1227820	0
	Y	525	Protein MMF1, mitochondrial OS=Saccharomyces cerevisiae (strain ATCC 204508 / S288c) GN=MMF1 PE=1 SV=1	P40185	MMF1	16 kDa	Y	16	13	20	0	17	6	3	0	19163800	12507400	7021000	0	10709700	1980280	420390	0
	Y	615	Cofilin OS=Saccharomyces cerevisiae (strain ATCC 204508 / S288c) GN=COF1 PE=1 SV=1	Q03048	COF1	16 kDa	Y	15	11	14	0	10	10	0	0	46953000	22234600	5151700	0	16776100	4693700	0	0
	Y	734	Myosin light chain 1 OS=Saccharomyces cerevisiae (strain ATCC 204508 / S288c) GN=MLC1 PE=1 SV=1	P53141	MLC1	16 kDa	Y	13	15	11	0	4	0	0	0	19904100	20127100	2273900	0	3537600	0	0	0
Y	Y	799	Ubiquitin-conjugating enzyme E2 4 OS=Saccharomyces cerevisiae (strain ATCC 204508 / S288c) GN=UBC4 PE=1 SV=1	P15731	UBC4	16 kDa	N	9	8	0	0	18	6	0	0	51202000	17863700	0	0	42880000	6297300	0	0
Y		891	DNA-directed RNA polymerases I and III subunit RPAC2 OS=Saccharomyces cerevisiae (strain ATCC 204508 / S288c) GN=RPC19 PE=1 SV=1	P28000	RPC19	16 kDa	N	15	23	0	0	0	0	0	0	9888700	24979000	0	0	0	0	0	0
Y		1271	Ubiquitin-conjugating enzyme variant MMS2 OS=Saccharomyces cerevisiae (strain ATCC 204508 / S288c) GN=MMS2 PE=1 SV=1	P53152	MMS2	16 kDa	Y	9	9	2	0	0	0	0	0	11112700	4954000	209610	0	0	0	0	0
	Y	1310	Glutaredoxin-2, mitochondrial OS=Saccharomyces cerevisiae (strain ATCC 204508 / S288c) GN=GRX2 PE=1 SV=3	P17695	GRX2	16 kDa	Y	0	0	3	0	6	4	0	0	0	0	501960	0	3001200	1678390	0	0
	Y	1545	Multiprotein-bridging factor 1 OS=Saccharomyces cerevisiae (strain ATCC 204508 / S288c) GN=MBF1 PE=1 SV=2	O14467	MBF1	16 kDa	Y	2	0	6	0	2	0	0	0	920020	0	849020	0	544440	0	0	0
	Y	1787	Signal recognition particle subunit SRP14 OS=Saccharomyces cerevisiae (strain ATCC 204508 / S288c) GN=SRP14 PE=1 SV=1	P38985	SRP14	16 kDa	Y	4	2	2	0	0	0	0	0	2400250	1189700	182680	0	0	0	0	0
Y	Y	1911	Ubiquitin-conjugating enzyme E2-16 kDa OS=Saccharomyces cerevisiae (strain ATCC 204508 / S288c) GN=UBC5 PE=1 SV=1	P15732	UBC5	16 kDa	N	0	2	0	0	2	0	0	0	0	7774300	0	0	8508800	0	0	0
Y		1933	Transcription elongation factor 1 OS=Saccharomyces cerevisiae (strain ATCC 204508 / S288c) GN=ELF1 PE=1 SV=1	P36053	ELF1	16 kDa	N	2	2	0	0	0	0	0	0	1718500	566150	0	0	0	0	0	0
Y		723	Actin cytoskeleton-regulatory complex protein PAN1 OS=Saccharomyces cerevisiae (strain ATCC 204508 / S288c) GN=PAN1 PE=1 SV=2	P32521	PAN1	160 kDa	N	24	22	0	0	0	0	0	0	12252900	8835100	0	0	0	0	0	0
Y	Y	835	Sulfite reductase [NADPH] subunit beta OS=Saccharomyces cerevisiae (strain ATCC 204508 / S288c) GN=MET5 PE=1 SV=1	P47169	MET5	161 kDa	N	8	0	0	0	20	9	0	0	4036000	0	0	0	9868600	1757860	0	0
	Y	1425	Membrane-anchored lipid-binding protein YSP2 OS=Saccharomyces cerevisiae (strain ATCC 204508 / S288c) GN=YSP2 PE=1 SV=1	Q06681	YSP2	161 kDa	N	0	0	0	0	8	6	0	0	0	0	0	0	2283980	1015460	0	0
Y		1957	E3 ubiquitin-protein ligase linker protein MMS1 OS=Saccharomyces cerevisiae (strain ATCC 204508 / S288c) GN=MMS1 PE=1 SV=1	Q06211	MMS1	161 kDa	N	2	4	0	0	0	0	0	0	1140200	2856900	0	0	0	0	0	0
	Y	2052	Transcription initiation factor TFIID subunit 2 OS=Saccharomyces cerevisiae (strain ATCC 204508 / S288c) GN=TAF2 PE=1 SV=3	P23255	TAF2	161 kDa	N	0	0	0	0	0	2	0	0	0	0	0	0	0	420040	0	0
Y	Y	462	DNA-directed RNA polymerase III subunit RPC1 OS=Saccharomyces cerevisiae (strain ATCC 204508 / S288c) GN=RPO31 PE=1 SV=1	P04051	RPO31	162 kDa	N	32	34	0	0	11	11	0	0	25986500	21837000	0	0	3184200	2176500	0	0
Y		1301	Structural maintenance of chromosomes protein 4 OS=Saccharomyces cerevisiae (strain ATCC 204508 / S288c) GN=SMC4 PE=1 SV=1	Q12267	SMC4	162 kDa	N	6	9	0	0	0	0	0	0	1664850	3416800	0	0	0	0	0	0
Y	Y	587	Protein SPA2 OS=Saccharomyces cerevisiae (strain ATCC 204508 / S288c) GN=SPA2 PE=1 SV=1	P23201	SPA2	163 kDa	Y	19	12	2	0	16	13	0	0	7257500	3704400	163820	0	5161600	2816590	0	0
Y	Y	1185	Putative ATP-dependent RNA helicase YLR419W OS=Saccharomyces cerevisiae (strain ATCC 204508 / S288c) GN=YLR419W PE=1 SV=1	Q06698	YLR419W	163 kDa	N	3	5	0	0	7	4	0	0	835530	1226830	0	0	1952850	1049010	0	0
Y	Y	408	DNA topoisomerase 2 OS=Saccharomyces cerevisiae (strain ATCC 204508 / S288c) GN=TOP2 PE=1 SV=2	P06786	TOP2	164 kDa	N	17	28	0	0	24	32	0	0	9323400	18935100	0	0	13664800	7858100	0	0
Y	Y	437	Superkiller protein 3 OS=Saccharomyces cerevisiae (strain ATCC 204508 / S288c) GN=SKI3 PE=1 SV=2	P17883	SKI3	164 kDa	N	21	20	0	0	25	26	0	0	11014800	9249100	0	0	10208000	4885200	0	0
Y	Y	448	Bud site selection protein 4 OS=Saccharomyces cerevisiae (strain ATCC 204508 / S288c) GN=BUD4 PE=1 SV=2	P47136	BUD4	164 kDa	N	15	12	0	0	26	38	0	0	12291700	8517400	0	0	14566200	10441900	0	0
Y	Y	850.1	tRNA (cytidine(32)-2'-O)-methyltransferase non-catalytic subunit TRM732 OS=Saccharomyces cerevisiae (strain ATCC 204508 / S288c) GN=TRM732 PE=1 SV=1	Q03496	TRM732	164 kDa	N	9	4	0	0	10	11	0	0	4244900	930980	0	0	1765840	1659580	0	0
Y	Y	348	tRNA (guanosine(18)-2'-O)-methyltransferase OS=Saccharomyces cerevisiae (strain ATCC 204508 / S288c) GN=TRM3 PE=1 SV=1	Q07527	TRM3	165 kDa	N	35	26	0	0	28	26	0	0	26156000	13938800	0	0	10595400	6676900	0	0
Y	Y	420	ARF guanine-nucleotide exchange factor 2 OS=Saccharomyces cerevisiae (strain ATCC 204508 / S288c) GN=GEA2 PE=1 SV=1	P39993	GEA2	166 kDa	N	42	23	0	0	18	15	0	0	28326000	17711800	0	0	8819000	4577600	0	0
Y	Y	1256	Heme-responsive zinc finger transcription factor HAP1 OS=Saccharomyces cerevisiae (strain ATCC 204508 / S288c) GN=HAP1 PE=1 SV=1	P0CE41	HAP1	166 kDa	N	3	7	0	0	3	4	0	0	726970	2228000	0	0	711710	334040	0	0
Y	Y	304	Oligomycin resistance ATP-dependent permease YOR1 OS=Saccharomyces cerevisiae (strain ATCC 204508 / S288c) GN=YOR1 PE=1 SV=1	P53049	YOR1	167 kDa	N	34	28	0	0	28	41	0	0	23384300	18610400	0	0	12839100	13580700	0	0
Y	Y	971	Negative regulator of sporulation MDS3 OS=Saccharomyces cerevisiae (strain ATCC 204508 / S288c) GN=MDS3 PE=1 SV=2	P53094	MDS3	167 kDa	N	5	6	0	0	8	12	0	0	3720890	3215550	0	0	4708300	2523530	0	0
Y		1027	DNA polymerase alpha catalytic subunit A OS=Saccharomyces cerevisiae (strain ATCC 204508 / S288c) GN=POL1 PE=1 SV=2	P13382	POL1	167 kDa	N	14	14	0	0	0	0	0	0	10986300	10316400	0	0	0	0	0	0
Y	Y	1526	Vacuolar cation-transporting ATPase YPK9 OS=Saccharomyces cerevisiae (strain ATCC 204508 / S288c) GN=YPK9 PE=1 SV=1	Q12697	YPK9	167 kDa	N	2	0	0	0	4	2	0	0	845710	0	0	0	2048920	275810	0	0
Y	Y	227	Ubiquitin fusion degradation protein 4 OS=Saccharomyces cerevisiae (strain ATCC 204508 / S288c) GN=UFD4 PE=1 SV=1	P33202	UFD4	168 kDa	N	49	44	0	0	40	37	0	0	44981000	31152000	0	0	21477000	11923500	0	0
Y	Y	323	Transcription elongation factor SPT6 OS=Saccharomyces cerevisiae (strain ATCC 204508 / S288c) GN=SPT6 PE=1 SV=1	P23615	SPT6	168 kDa	N	8	5	0	0	52	56	0	0	2721900	1543040	0	0	35510000	20278600	0	0
	Y	927	Chromo domain-containing protein 1 OS=Saccharomyces cerevisiae (strain ATCC 204508 / S288c) GN=CHD1 PE=1 SV=1	P32657	CHD1	168 kDa	N	0	0	0	0	17	15	0	0	0	0	0	0	4244100	2328900	0	0
Y	Y	261	Protein SNQ2 OS=Saccharomyces cerevisiae (strain ATCC 204508 / S288c) GN=SNQ2 PE=1 SV=2	P32568	SNQ2	169 kDa	N	31	32	0	0	39	49	0	0	30882000	38605000	0	0	27135000	20574000	0	0
Y	Y	307	Nucleoporin NUP170 OS=Saccharomyces cerevisiae (strain ATCC 204508 / S288c) GN=NUP170 PE=1 SV=1	P38181	NUP170	169 kDa	N	34	36	0	0	31	28	0	0	15809200	18451800	0	0	9826900	5550500	0	0
Y	Y	825	Myosin-4 OS=Saccharomyces cerevisiae (strain ATCC 204508 / S288c) GN=MYO4 PE=1 SV=1	P32492	MYO4	169 kDa	N	9	8	0	0	15	10	0	0	5522900	4090200	0	0	6206800	2984400	0	0
		1.1	Ubiquitin-40S ribosomal protein S31 OS=Saccharomyces cerevisiae (strain ATCC 204508 / S288c) GN=RPS31 PE=1 SV=3	P05759	RPS31	17 kDa	Y	1906	1564	193	509	2432	1662	499	388	65669000000	42259000000	88928900	369662000	79243000000	36767000000	313582000	128703000
	Y	168	60S ribosomal protein L28 OS=Saccharomyces cerevisiae (strain ATCC 204508 / S288c) GN=RPL28 PE=1 SV=3	P02406	RPL28	17 kDa	Y	49	44	24	11	37	33	9	2	405070000	340620000	70856000	4792300	111005000	75464000	7882200	238830
	Y	279	40S ribosomal protein S13 OS=Saccharomyces cerevisiae (strain ATCC 204508 / S288c) GN=RPS13 PE=1 SV=3	P05756	RPS13	17 kDa	Y	32	21	23	0	31	26	7	0	104596000	50529000	8454200	0	41887000	28235000	2134580	0
Y	Y	446	Ubiquitin-conjugating enzyme E2 13 OS=Saccharomyces cerevisiae (strain ATCC 204508 / S288c) GN=UBC13 PE=1 SV=1	P52490	UBC13	17 kDa	Y	13	13	2	0	38	24	0	0	46689000	29696000	138410	0	160419000	38695000	0	0
Y	Y	502.1	Eukaryotic translation initiation factor 5A-1 OS=Saccharomyces cerevisiae (strain ATCC 204508 / S288c) GN=HYP2 PE=1 SV=3	P23301	HYP2	17 kDa	Y	28	25	6	0	13	2	0	0	63225000	38726000	1974090	0	15578200	921280	0	0
Y		502.2	Eukaryotic translation initiation factor 5A-2 OS=Saccharomyces cerevisiae (strain ATCC 204508 / S288c) GN=ANB1 PE=1 SV=3	P19211	ANB1	17 kDa	N	5	2	0	0	0	0	0	0	24072800	4934000	0	0	0	0	0	0
	Y	510.1	Peptidyl-prolyl cis-trans isomerase OS=Saccharomyces cerevisiae (strain ATCC 204508 / S288c) GN=CPR1 PE=1 SV=3	P14832	CPR1	17 kDa	Y	15	12	17	0	16	9	3	0	20703100	15536000	11239500	0	18468200	5665700	268980	0
	Y	535	Protein PBDC1 homolog OS=Saccharomyces cerevisiae (strain ATCC 204508 / S288c) GN=YPL225W PE=1 SV=1	Q08971	YPL225W	17 kDa	Y	5	2	3	0	29	32	0	0	4074100	1417400	299350	0	25750000	16362400	0	0
Y	Y	638	DNA-directed RNA polymerases I, II, and III subunit RPABC3 OS=Saccharomyces cerevisiae (strain ATCC 204508 / S288c) GN=RPB8 PE=1 SV=1	P20436	RPB8	17 kDa	N	19	16	0	0	10	14	0	0	24739000	9353100	0	0	2970560	3236620	0	0
Y		810	Zinc finger protein GIS2 OS=Saccharomyces cerevisiae (strain ATCC 204508 / S288c) GN=GIS2 PE=1 SV=1	P53849	GIS2	17 kDa	Y	13	19	5	0	0	0	0	0	8485000	11768900	867440	0	0	0	0	0
Y	Y	881	Ergosterol biosynthetic protein 28 OS=Saccharomyces cerevisiae (strain ATCC 204508 / S288c) GN=ERG28 PE=1 SV=1	P40030	ERG28	17 kDa	N	11	10	0	0	11	6	0	0	13021200	9837600	0	0	7550800	3094320	0	0
Y	Y	931	Hsp90 co-chaperone HCH1 OS=Saccharomyces cerevisiae (strain ATCC 204508 / S288c) GN=HCH1 PE=1 SV=1	P53834	HCH1	17 kDa	Y	14	11	4	0	2	0	0	0	17596400	10163300	803340	0	2211800	0	0	0
	Y	1129	Eukaryotic translation initiation factor 1A OS=Saccharomyces cerevisiae (strain ATCC 204508 / S288c) GN=TIF11 PE=1 SV=1	P38912	TIF11	17 kDa	Y	8	2	6	0	6	0	0	0	8278400	581880	1068910	0	4493000	0	0	0
Y	Y	1335.1	Cytochrome c oxidase polypeptide 5A, mitochondrial OS=Saccharomyces cerevisiae (strain ATCC 204508 / S288c) GN=COX5A PE=1 SV=1	P00424	COX5A	17 kDa	N	3	0	0	0	6	4	0	0	1914800	0	0	0	1988300	695170	0	0
Y	Y	1335.2	Cytochrome c oxidase polypeptide 5B, mitochondrial OS=Saccharomyces cerevisiae (strain ATCC 204508 / S288c) GN=COX5B PE=1 SV=3	P00425	COX5B	17 kDa	N	2	0	0	0	5	2	0	0	4286200	0	0	0	6327100	1370900	0	0
	Y	1417	Nucleoside diphosphate kinase OS=Saccharomyces cerevisiae (strain ATCC 204508 / S288c) GN=YNK1 PE=1 SV=1	P36010	YNK1	17 kDa	Y	5	3	6	0	0	0	0	0	3268800	1893100	479680	0	0	0	0	0
	Y	1540	Mitochondrial import inner membrane translocase subunit TIM17 OS=Saccharomyces cerevisiae (strain ATCC 204508 / S288c) GN=TIM17 PE=1 SV=1	P39515	TIM17	17 kDa	N	0	0	0	0	5	4	0	0	0	0	0	0	2957400	1448560	0	0
Y	Y	1582	AP-2 complex subunit sigma OS=Saccharomyces cerevisiae (strain ATCC 204508 / S288c) GN=APS2 PE=1 SV=1	Q00381	APS2	17 kDa	N	3	2	0	0	2	0	0	0	2827800	927540	0	0	1185500	0	0	0
Y	Y	1635	Putative cyclin-dependent kinase inhibitor SPL2 OS=Saccharomyces cerevisiae (strain YJM789) GN=SPL2 PE=2 SV=1	A6ZT44 (+1)	SPL2	17 kDa	N	2	0	0	0	2	2	0	0	585100	0	0	0	256320	190470	0	0
Y		1721	Cytochrome c oxidase subunit 6, mitochondrial OS=Saccharomyces cerevisiae (strain ATCC 204508 / S288c) GN=COX6 PE=1 SV=1	P00427	COX6	17 kDa	N	2	5	0	0	0	0	0	0	1868900	3714300	0	0	0	0	0	0
	Y	1786	H/ACA ribonucleoprotein complex subunit 2 OS=Saccharomyces cerevisiae (strain ATCC 204508 / S288c) GN=NHP2 PE=1 SV=2	P32495	NHP2	17 kDa	Y	4	0	2	0	2	0	0	0	1738420	0	177740	0	453710	0	0	0
Y		1993	37S ribosomal protein S8, mitochondrial OS=Saccharomyces cerevisiae (strain ATCC 204508 / S288c) GN=MRPS8 PE=1 SV=1	Q03799	MRPS8	17 kDa	N	3	3	0	0	0	0	0	0	2206200	2339700	0	0	0	0	0	0
Y		2117	Proteasome chaperone 4 OS=Saccharomyces cerevisiae (strain ATCC 204508 / S288c) GN=POC4 PE=1 SV=1	Q12245	POC4	17 kDa	N	0	2	0	0	0	0	0	0	0	656730	0	0	0	0	0	0
Y	Y	19.1	Pleiotropic ABC efflux transporter of multiple drugs OS=Saccharomyces cerevisiae (strain ATCC 204508 / S288c) GN=PDR5 PE=1 SV=1	P33302	PDR5	170 kDa	Y	199	168	8	0	234	272	2	0	284640000	196311000	928170	0	218490000	177871000	136130	0
Y	Y	545	Probable serine/threonine-protein kinase HSL1 OS=Saccharomyces cerevisiae (strain ATCC 204508 / S288c) GN=HSL1 PE=1 SV=2	P34244	HSL1	170 kDa	N	7	8	0	0	33	23	0	0	3586800	3579400	0	0	12145600	5819000	0	0
Y	Y	122	ATP-dependent permease PDR12 OS=Saccharomyces cerevisiae (strain ATCC 204508 / S288c) GN=PDR12 PE=1 SV=1	Q02785	PDR12	171 kDa	N	70	60	0	0	64	64	0	0	79175000	44899000	0	0	36257000	30204000	0	0
Y	Y	146	Tricalbin-3 OS=Saccharomyces cerevisiae (strain ATCC 204508 / S288c) GN=TCB3 PE=1 SV=1	Q03640	TCB3	171 kDa	Y	52	37	6	0	73	69	2	0	55134000	26623000	388260	0	52579000	31473000	85967	0
Y	Y	268	Metal resistance protein YCF1 OS=Saccharomyces cerevisiae (strain ATCC 204508 / S288c) GN=YCF1 PE=1 SV=2	P39109	YCF1	171 kDa	N	34	34	0	0	37	41	0	0	46528000	36528000	0	0	32458000	17493500	0	0
Y	Y	19.2	ATP-dependent permease PDR15 OS=Saccharomyces cerevisiae (strain ATCC 204508 / S288c) GN=PDR15 PE=1 SV=1	Q04182	PDR15	172 kDa	N	45	37	0	0	52	58	0	0	81861000	71552000	0	0	59494000	57738000	0	0
Y	Y	1128	Putative DNA helicase INO80 OS=Saccharomyces cerevisiae (strain YJM789) GN=INO80 PE=3 SV=1	A6ZU34 (+1)	INO80	172 kDa	N	6	5	0	0	7	4	0	0	3254800	1644370	0	0	1453130	364690	0	0
Y	Y	87	Pentafunctional AROM polypeptide OS=Saccharomyces cerevisiae (strain ATCC 204508 / S288c) GN=ARO1 PE=1 SV=1	P08566	ARO1	175 kDa	Y	107	97	10	0	57	54	0	0	196787000	141095000	692570	0	49256000	22949300	0	0
	Y	129	5'-3' exoribonuclease 1 OS=Saccharomyces cerevisiae (strain ATCC 204508 / S288c) GN=XRN1 PE=1 SV=1	P22147	XRN1	175 kDa	Y	15	7	15	0	122	86	4	0	7587800	2520900	2244140	0	101636000	47435000	259880	0
Y	Y	721	Transcriptional regulatory protein SIN3 OS=Saccharomyces cerevisiae (strain ATCC 204508 / S288c) GN=SIN3 PE=1 SV=2	P22579	SIN3	175 kDa	N	12	12	0	0	18	7	0	0	4001700	3762900	0	0	5763700	959230	0	0
	Y	1479	Glycogen debranching enzyme OS=Saccharomyces cerevisiae (strain ATCC 204508 / S288c) GN=GDB1 PE=1 SV=1	Q06625	GDB1	175 kDa	N	0	0	0	0	8	7	0	0	0	0	0	0	2450300	1081020	0	0
Y	Y	592	Bile pigment transporter 1 OS=Saccharomyces cerevisiae (strain ATCC 204508 / S288c) GN=BPT1 PE=1 SV=2	P14772	BPT1	177 kDa	N	16	14	0	0	17	17	0	0	19686400	10071000	0	0	9895700	4499600	0	0
Y	Y	150	Phospholipid-transporting ATPase DNF1 OS=Saccharomyces cerevisiae (strain ATCC 204508 / S288c) GN=DNF1 PE=1 SV=2	P32660	DNF1	178 kDa	N	44	46	0	0	68	70	0	0	41116000	32022000	0	0	51344000	29042000	0	0
	Y	1673	Vacuolar protein sorting/targeting protein PEP1 OS=Saccharomyces cerevisiae (strain YJM789) GN=PEP1 PE=3 SV=1	A6ZKT1 (+1)	PEP1	178 kDa	Y	0	0	4	0	5	2	0	0	0	0	288210	0	1279740	245230	0	0
Y		1858	Target of rapamycin complex 1 subunit KOG1 OS=Saccharomyces cerevisiae (strain ATCC 204508 / S288c) GN=KOG1 PE=1 SV=2	P38873	KOG1	178 kDa	N	2	2	0	0	0	0	0	0	963350	534690	0	0	0	0	0	0
Y	Y	1493	Cell division control protein 25 OS=Saccharomyces cerevisiae (strain ATCC 204508 / S288c) GN=CDC25 PE=1 SV=1	P04821	CDC25	179 kDa	N	5	2	0	0	3	2	0	0	713780	233140	0	0	392080	119730	0	0
	Y	187.2	60S ribosomal protein L24-A OS=Saccharomyces cerevisiae (strain ATCC 204508 / S288c) GN=RPL24A PE=1 SV=1	P04449	RPL24A	18 kDa	Y	35	32	28	0	28	20	4	0	104270000	93588000	13696900	0	79975000	16692900	1721700	0
Y	Y	237.1	60S ribosomal protein L21-A OS=Saccharomyces cerevisiae (strain ATCC 204508 / S288c) GN=RPL21A PE=1 SV=1	Q02753	RPL21A	18 kDa	Y	39	41	16	0	27	17	0	0	255066000	283620000	6423400	0	75739000	16079300	0	0
Y	Y	237.2	60S ribosomal protein L21-B OS=Saccharomyces cerevisiae (strain ATCC 204508 / S288c) GN=RPL21B PE=1 SV=1	Q12672	RPL21B	18 kDa	N	38	38	0	0	23	0	0	0	233762000	272450000	0	0	71647000	0	0	0
Y	Y	947	26S proteasome regulatory subunit RPN13 OS=Saccharomyces cerevisiae (strain ATCC 204508 / S288c) GN=RPN13 PE=1 SV=1	O13563	RPN13	18 kDa	Y	9	7	2	0	9	5	0	0	13001000	6604600	31564	0	6097400	765720	0	0
Y		1131	Cytosine deaminase OS=Saccharomyces cerevisiae (strain ATCC 204508 / S288c) GN=FCY1 PE=1 SV=1	Q12178	FCY1	18 kDa	Y	5	12	2	0	0	0	2	0	6247300	18596700	446560	0	0	0	95701	0
Y	Y	1353	HSP70 co-chaperone SNL1 OS=Saccharomyces cerevisiae (strain ATCC 204508 / S288c) GN=SNL1 PE=1 SV=1	P40548	SNL1	18 kDa	N	0	5	0	0	2	5	0	0	0	3275700	0	0	2519900	2654800	0	0
	Y	1525	Hit family protein 1 OS=Saccharomyces cerevisiae (strain ATCC 204508 / S288c) GN=HNT1 PE=1 SV=2	Q04344	HNT1	18 kDa	Y	4	0	2	0	2	0	0	0	2516600	0	148020	0	1196000	0	0	0
Y		1577	Signal recognition particle subunit SRP21 OS=Saccharomyces cerevisiae (strain ATCC 204508 / S288c) GN=SRP21 PE=1 SV=3	P32342	SRP21	18 kDa	N	2	0	0	0	0	0	0	0	1416500	0	0	0	0	0	0	0
Y		1591	Glutathione peroxidase-like peroxiredoxin 2 OS=Saccharomyces cerevisiae (strain ATCC 204508 / S288c) GN=GPX2 PE=1 SV=1	P38143	GPX2	18 kDa	Y	4	2	3	0	0	0	0	0	5445800	2532100	327930	0	0	0	0	0
	Y	1636	AP-1 complex subunit sigma-1 OS=Saccharomyces cerevisiae (strain ATCC 204508 / S288c) GN=APS1 PE=1 SV=1	P35181	APS1	18 kDa	N	0	0	0	0	4	2	0	0	0	0	0	0	1437380	711950	0	0
Y		1729	Glucosamine 6-phosphate N-acetyltransferase OS=Saccharomyces cerevisiae (strain ATCC 204508 / S288c) GN=GNA1 PE=1 SV=1	P43577	GNA1	18 kDa	N	4	3	0	0	0	0	0	0	1970170	3481200	0	0	0	0	0	0
Y		2189	DNA-directed RNA polymerases I, II, and III subunit RPABC2 OS=Saccharomyces cerevisiae (strain ATCC 204508 / S288c) GN=RPO26 PE=1 SV=1	P20435	RPO26	18 kDa	N	0	2	0	0	0	0	0	0	0	3262200	0	0	0	0	0	0
Y	Y	552	E3 ubiquitin-protein ligase listerin OS=Saccharomyces cerevisiae (strain ATCC 204508 / S288c) GN=RKR1 PE=1 SV=1	Q04781	RKR1	180 kDa	N	21	18	0	0	16	17	0	0	17066400	13639400	0	0	6368200	4863800	0	0
Y	Y	175	Myosin-2 OS=Saccharomyces cerevisiae (strain ATCC 204508 / S288c) GN=MYO2 PE=1 SV=1	P19524	MYO2	181 kDa	Y	47	49	2	0	57	54	0	0	41416000	30425000	69925	0	35417000	18137300	0	0
Y	Y	1412	MAP kinase kinase kinase SSK2 OS=Saccharomyces cerevisiae (strain ATCC 204508 / S288c) GN=SSK2 PE=1 SV=1	P53599	SSK2	181 kDa	N	5	4	0	0	2	0	0	0	7414730	11399600	0	0	351870	0	0	0
Y	Y	1216	Vacuolar membrane-associated protein IML1 OS=Saccharomyces cerevisiae (strain ATCC 204508 / S288c) GN=IML1 PE=1 SV=1	P47170	IML1	182 kDa	N	7	7	0	0	4	2	0	0	2077570	1441190	0	0	495010	197460	0	0
Y	Y	217	Phospholipid-transporting ATPase DNF2 OS=Saccharomyces cerevisiae (strain ATCC 204508 / S288c) GN=DNF2 PE=1 SV=1	Q12675	DNF2	183 kDa	N	29	34	0	0	50	63	0	0	31074000	30166000	0	0	38450000	26576000	0	0
Y	Y	729	THO complex subunit 2 OS=Saccharomyces cerevisiae (strain ATCC 204508 / S288c) GN=THO2 PE=1 SV=1	P53552	THO2	184 kDa	N	14	9	0	0	15	10	0	0	6234000	3404400	0	0	5849300	1849710	0	0
Y	Y	917	Bud site selection protein 3 OS=Saccharomyces cerevisiae (strain ATCC 204508 / S288c) GN=BUD3 PE=1 SV=2	P25558	BUD3	185 kDa	N	12	9	0	0	8	6	0	0	2984480	2146320	0	0	665340	945400	0	0
Y	Y	39	DNA-directed RNA polymerase I subunit RPA190 OS=Saccharomyces cerevisiae (strain ATCC 204508 / S288c) GN=RPA190 PE=1 SV=2	P10964	RPA190	186 kDa	Y	95	112	8	0	136	161	0	0	104799000	116718000	684670	0	131480000	100829000	0	0
Y	Y	25	Clathrin heavy chain OS=Saccharomyces cerevisiae (strain ATCC 204508 / S288c) GN=CHC1 PE=1 SV=1	P22137	CHC1	187 kDa	Y	202	170	15	0	170	153	4	0	377980000	265080000	1600170	0	209299000	108824000	175660	0
Y	Y	681	Lysophospholipase NTE1 OS=Saccharomyces cerevisiae (strain ATCC 204508 / S288c) GN=NTE1 PE=1 SV=1	Q04958	NTE1	187 kDa	N	12	9	0	0	20	13	0	0	6423000	6260400	0	0	7557200	2779500	0	0
Y	Y	757	Protein MON2 OS=Saccharomyces cerevisiae (strain ATCC 204508 / S288c) GN=MON2 PE=1 SV=1	P48563	MON2	187 kDa	N	20	14	0	0	6	3	0	0	12560300	5870400	0	0	1378220	449270	0	0
	Y	2235	Uncharacterized protein YOR093C OS=Saccharomyces cerevisiae (strain ATCC 204508 / S288c) GN=YOR093C PE=1 SV=1	Q12275	YOR093C	187 kDa	N	0	0	0	0	2	0	0	0	0	0	0	0	638420	0	0	0
	Y	1231	Probable phospholipid-transporting ATPase DNF3 OS=Saccharomyces cerevisiae (strain ATCC 204508 / S288c) GN=DNF3 PE=1 SV=1	Q12674	DNF3	188 kDa	N	0	0	0	0	4	12	0	0	0	0	0	0	1482500	2520270	0	0
Y	Y	299	ATP-dependent bile acid permease OS=Saccharomyces cerevisiae (strain ATCC 204508 / S288c) GN=YBT1 PE=1 SV=2	P32386	YBT1	189 kDa	Y	25	21	2	0	46	38	0	0	24766000	12444900	115270	0	36142000	19168200	0	0
Y	Y	426	Nucleoporin NUP188 OS=Saccharomyces cerevisiae (strain ATCC 204508 / S288c) GN=NUP188 PE=1 SV=1	P52593	NUP188	189 kDa	N	28	31	0	0	20	18	0	0	16678800	15770400	0	0	8622300	6751800	0	0
	Y	276	Peroxiredoxin AHP1 OS=Saccharomyces cerevisiae (strain ATCC 204508 / S288c) GN=AHP1 PE=1 SV=4	P38013	AHP1	19 kDa	Y	15	13	25	0	45	38	0	0	25720000	23313000	7763900	0	64498000	38990000	0	0
Y	Y	704	Ubiquitin-conjugating enzyme E2 7 OS=Saccharomyces cerevisiae (strain ATCC 204508 / S288c) GN=UBC7 PE=1 SV=1	Q02159	UBC7	19 kDa	N	8	8	0	0	16	16	0	0	17037800	13499200	0	0	52398000	28165000	0	0
	Y	860	6,7-dimethyl-8-ribityllumazine synthase OS=Saccharomyces cerevisiae (strain ATCC 204508 / S288c) GN=RIB4 PE=1 SV=2	P50861	RIB4	19 kDa	Y	6	4	4	0	15	9	0	0	4188700	2232320	1432830	0	7481800	5370000	0	0
	Y	1230	Prenylated Rab acceptor 1 OS=Saccharomyces cerevisiae (strain ATCC 204508 / S288c) GN=YIP3 PE=1 SV=2	P53633	YIP3	19 kDa	N	0	0	0	0	9	8	0	0	0	0	0	0	11631300	6200000	0	0
Y	Y	1408	Non-classical export protein 2 OS=Saccharomyces cerevisiae (strain ATCC 204508 / S288c) GN=NCE102 PE=1 SV=1	Q12207	NCE102	19 kDa	N	3	0	0	0	3	3	0	0	2862700	0	0	0	1599700	511400	0	0
	Y	1924	Glycine cleavage system H protein, mitochondrial OS=Saccharomyces cerevisiae (strain ATCC 204508 / S288c) GN=GCV3 PE=1 SV=3	P39726	GCV3	19 kDa	N	0	0	0	0	2	0	0	0	0	0	0	0	742350	0	0	0
	Y	2031	Phosphorelay intermediate protein YPD1 OS=Saccharomyces cerevisiae (strain ATCC 204508 / S288c) GN=YPD1 PE=1 SV=1	Q07688	YPD1	19 kDa	Y	0	0	2	0	2	0	0	0	0	0	218440	0	597600	0	0	0
	Y	2161	Uncharacterized protein YKL063C OS=Saccharomyces cerevisiae (strain ATCC 204508 / S288c) GN=YKL063C PE=1 SV=1	P35725	YKL063C	19 kDa	N	0	0	0	0	2	0	0	0	0	0	0	0	1291600	0	0	0
Y		2187	Peptidyl-prolyl cis-trans isomerase ESS1 OS=Saccharomyces cerevisiae (strain ATCC 204508 / S288c) GN=ESS1 PE=1 SV=3	P22696	ESS1	19 kDa	N	2	0	0	0	0	0	0	0	1746400	0	0	0	0	0	0	0
Y	Y	1865	eIF-2-alpha kinase GCN2 OS=Saccharomyces cerevisiae (strain ATCC 204508 / S288c) GN=GCN2 PE=1 SV=3	P15442	GCN2	190 kDa	N	0	4	0	0	2	0	0	0	0	1222450	0	0	359370	0	0	0
Y	Y	78	DNA-directed RNA polymerase II subunit RPB1 OS=Saccharomyces cerevisiae (strain ATCC 204508 / S288c) GN=RPO21 PE=1 SV=2	P04050	RPO21	192 kDa	N	85	102	0	0	82	76	0	0	113923000	115106000	0	0	73962000	40956000	0	0
Y	Y	322	Nucleoporin NUP192 OS=Saccharomyces cerevisiae (strain ATCC 204508 / S288c) GN=NUP192 PE=1 SV=1	P47054	NUP192	192 kDa	N	42	31	0	0	23	29	0	0	23960000	17170900	0	0	7232300	6983800	0	0
Y	Y	147	rRNA biogenesis protein RRP5 OS=Saccharomyces cerevisiae (strain ATCC 204508 / S288c) GN=RRP5 PE=1 SV=1	Q05022	RRP5	193 kDa	Y	56	63	18	0	42	54	0	0	53205000	53213000	1349350	0	20375300	19148500	0	0
Y	Y	400	Protein dopey OS=Saccharomyces cerevisiae (strain ATCC 204508 / S288c) GN=DOP1 PE=1 SV=1	Q03921	DOP1	195 kDa	N	37	20	0	0	22	22	0	0	30972000	12444300	0	0	8010900	5691900	0	0
Y	Y	1496	Phospholipase D1 OS=Saccharomyces cerevisiae (strain ATCC 204508 / S288c) GN=SPO14 PE=1 SV=3	P36126	SPO14	195 kDa	N	2	0	0	0	2	6	0	0	461950	0	0	0	429430	1093060	0	0
	Y	2166	Negative regulator of sporulation PMD1 OS=Saccharomyces cerevisiae (strain ATCC 204508 / S288c) GN=PMD1 PE=1 SV=1	P32634	PMD1	195 kDa	N	0	0	0	0	2	0	0	0	0	0	0	0	205130	0	0	0
Y		2192	Protein MLP2 OS=Saccharomyces cerevisiae (strain ATCC 204508 / S288c) GN=MLP2 PE=1 SV=1	P40457	MLP2	195 kDa	N	2	0	0	0	0	0	0	0	156560	0	0	0	0	0	0	0
Y	Y	15.1	Transposon Ty1-LR3 Gag-Pol polyprotein OS=Saccharomyces cerevisiae (strain ATCC 204508 / S288c) GN=TY1B-LR3 PE=3 SV=1	P0C2I6	TY1B-LR3	198 kDa	N	251	185	0	0	268	219	0	0	491050000	269100000	0	0	368530000	170923000	0	0
Y	Y	15.2	Transposon Ty1-OR Gag-Pol polyprotein OS=Saccharomyces cerevisiae (strain ATCC 204508 / S288c) GN=TY1B-OR PE=3 SV=1	Q92393	TY1B-OR	199 kDa	Y	221	167	33	0	240	191	0	0	442350000	244000000	5361000	0	322970000	141047000	0	0
Y	Y	15.3	Transposon Ty1-DR3 Gag-Pol polyprotein OS=Saccharomyces cerevisiae (strain ATCC 204508 / S288c) GN=TY1B-DR3 PE=1 SV=2	Q99231	TY1B-DR3	199 kDa	N	215	164	0	0	235	196	0	0	459680000	270310000	0	0	338610000	159546000	0	0
Y	Y	15.4	Transposon Ty1-MR1 Gag-Pol polyprotein OS=Saccharomyces cerevisiae (strain ATCC 204508 / S288c) GN=TY1B-MR1 PE=1 SV=2	Q04214	TY1B-MR1	199 kDa	N	133	114	0	0	169	137	0	0	256950000	172792000	0	0	218240000	98681000	0	0
	Y	124.1	60S ribosomal protein L6-A OS=Saccharomyces cerevisiae (strain ATCC 204508 / S288c) GN=RPL6A PE=1 SV=2	Q02326	RPL6A	20 kDa	Y	30	25	32	0	57	50	14	0	99716000	50748000	13612000	0	179248000	99030000	3118700	0
	Y	124.2	60S ribosomal protein L6-B OS=Saccharomyces cerevisiae (strain ATCC 204508 / S288c) GN=RPL6B PE=1 SV=4	P05739	RPL6B	20 kDa	Y	26	8	35	0	52	44	13	0	60571000	20566000	16858700	0	157254000	78590000	2542700	0
	Y	510.2	Peptidyl-prolyl cis-trans isomerase C, mitochondrial OS=Saccharomyces cerevisiae (strain ATCC 204508 / S288c) GN=CPR3 PE=1 SV=1	P25719	CPR3	20 kDa	Y	0	0	8	0	2	0	0	0	0	0	4938100	0	1689200	0	0	0
Y	Y	949	Actin-related protein 2/3 complex subunit 4 OS=Saccharomyces cerevisiae (strain ATCC 204508 / S288c) GN=ARC19 PE=1 SV=2	P33204	ARC19	20 kDa	Y	3	3	2	0	13	9	0	0	1925200	1458500	88187	0	9405900	4233000	0	0
	Y	1146	Protein YOP1 OS=Saccharomyces cerevisiae (strain ATCC 204508 / S288c) GN=YOP1 PE=1 SV=3	Q12402	YOP1	20 kDa	Y	0	0	5	0	10	9	0	0	0	0	898580	0	20516100	14753800	0	0
Y	Y	1150	Sm-like protein LSm1 OS=Saccharomyces cerevisiae (strain ATCC 204508 / S288c) GN=LSM1 PE=1 SV=1	P47017	LSM1	20 kDa	N	4	6	0	0	7	4	0	0	2359400	3235800	0	0	2305550	739070	0	0
Y	Y	1178	Mitochondrial import receptor subunit TOM20 OS=Saccharomyces cerevisiae (strain ATCC 204508 / S288c) GN=TOM20 PE=1 SV=1	P35180	TOM20	20 kDa	N	0	3	0	0	7	8	0	0	0	1887000	0	0	5784600	3720200	0	0
Y		1277	3-hydroxyanthranilate 3,4-dioxygenase OS=Saccharomyces cerevisiae (strain ATCC 204508 / S288c) GN=BNA1 PE=1 SV=1	P47096	BNA1	20 kDa	N	10	10	0	0	0	0	0	0	14374300	7014200	0	0	0	0	0	0
Y		1305	Putative magnesium-dependent phosphatase YER134C OS=Saccharomyces cerevisiae (strain ATCC 204508 / S288c) GN=YER134C PE=1 SV=1	P40081	YER134C	20 kDa	N	11	8	0	0	0	0	0	0	12696300	6505800	0	0	0	0	0	0
Y		1372	Translation machinery-associated protein 20 OS=Saccharomyces cerevisiae (strain ATCC 204508 / S288c) GN=TMA20 PE=1 SV=1	P89886	TMA20	20 kDa	N	4	11	0	0	0	0	0	0	3616200	8296200	0	0	0	0	0	0
	Y	1421	ADP-ribosylation factor-like protein 1 OS=Saccharomyces cerevisiae (strain ATCC 204508 / S288c) GN=ARL1 PE=1 SV=4	P38116	ARL1	20 kDa	N	0	0	0	0	5	7	0	0	0	0	0	0	5233100	2428300	0	0
Y		1521	Protein PBP4 OS=Saccharomyces cerevisiae (strain ATCC 204508 / S288c) GN=PBP4 PE=1 SV=1	Q07362	PBP4	20 kDa	N	9	5	0	0	0	0	0	0	4190300	997140	0	0	0	0	0	0
Y		1576	Transcriptional regulator MET31 OS=Saccharomyces cerevisiae (strain ATCC 204508 / S288c) GN=MET31 PE=1 SV=1	Q03081	MET31	20 kDa	N	2	10	0	0	0	0	0	0	1192900	6626600	0	0	0	0	0	0
	Y	1598	Ubiquitin-conjugating enzyme E2 2 OS=Saccharomyces cerevisiae (strain ATCC 204508 / S288c) GN=RAD6 PE=1 SV=1	P06104	RAD6	20 kDa	N	0	0	0	0	0	5	0	0	0	0	0	0	0	2287290	0	0
Y	Y	1660	60S ribosome subunit biogenesis protein NIP7 OS=Saccharomyces cerevisiae (strain ATCC 204508 / S288c) GN=NIP7 PE=1 SV=1	Q08962	NIP7	20 kDa	N	2	0	0	0	2	3	0	0	660700	0	0	0	584150	603330	0	0
	Y	1724	Protein SCM4 OS=Saccharomyces cerevisiae (strain ATCC 204508 / S288c) GN=SCM4 PE=1 SV=1	P32564	SCM4	20 kDa	N	0	0	0	0	3	3	0	0	0	0	0	0	1523500	1148400	0	0
Y		1874	N-alpha-acetyltransferase 30 OS=Saccharomyces cerevisiae (strain ATCC 204508 / S288c) GN=MAK3 PE=1 SV=1	Q03503	MAK3	20 kDa	N	0	4	0	0	0	0	0	0	0	2721100	0	0	0	0	0	0
	Y	1893	Calcineurin subunit B OS=Saccharomyces cerevisiae (strain ATCC 204508 / S288c) GN=CNB1 PE=1 SV=3	P25296	CNB1	20 kDa	N	0	0	0	0	4	2	0	0	0	0	0	0	992600	519310	0	0
	Y	1913	Autophagy-related protein 33 OS=Saccharomyces cerevisiae (strain ATCC 204508 / S288c) GN=ATG33 PE=1 SV=1	Q06485	ATG33	20 kDa	N	0	0	0	0	0	2	0	0	0	0	0	0	0	528960	0	0
Y		2190	Chromatin structure-remodeling complex protein RSC14 OS=Saccharomyces cerevisiae (strain ATCC 204508 / S288c) GN=LDB7 PE=1 SV=2	P38210	LDB7	20 kDa	N	0	2	0	0	0	0	0	0	0	1057100	0	0	0	0	0	0
	Y	2246	Succinate dehydrogenase [ubiquinone] cytochrome b small subunit, mitochondrial OS=Saccharomyces cerevisiae (strain ATCC 204508 / S288c) GN=SDH4 PE=1 SV=1	P37298	SDH4	20 kDa	N	0	0	0	0	0	2	0	0	0	0	0	0	0	518110	0	0
Y	Y	269	U3 small nucleolar RNA-associated protein 10 OS=Saccharomyces cerevisiae (strain ATCC 204508 / S288c) GN=UTP10 PE=1 SV=1	P42945	UTP10	200 kDa	N	43	33	0	0	38	32	0	0	35118000	23897000	0	0	21505700	8747200	0	0
Y	Y	15.6	Transposon Ty2-GR1 Gag-Pol polyprotein OS=Saccharomyces cerevisiae (strain ATCC 204508 / S288c) GN=TY2B-GR1 PE=5 SV=2	Q12337	TY2B-GR1	202 kDa	N	58	45	0	0	76	64	0	0	112026000	79560000	0	0	85043000	45145000	0	0
	Y	15.7	Transposon Ty2-DR2 Gag-Pol polyprotein OS=Saccharomyces cerevisiae (strain ATCC 204508 / S288c) GN=TY2B-DR2 PE=3 SV=2	Q03494 (+1)	TY2B-DR2	202 kDa	N	0	0	0	0	71	0	0	0	0	0	0	0	74702000	0	0	0
Y	Y	467	Urea amidolyase OS=Saccharomyces cerevisiae (strain ATCC 204508 / S288c) GN=DUR1,2 PE=1 SV=2	P32528	DUR1	202 kDa	N	32	20	0	0	24	10	0	0	33393000	13894700	0	0	12171500	1758530	0	0
Y	Y	410	Nucleolar pre-ribosomal-associated protein 1 OS=Saccharomyces cerevisiae (strain ATCC 204508 / S288c) GN=URB1 PE=1 SV=2	P34241	URB1	203 kDa	N	20	18	0	0	35	29	0	0	13692700	12462400	0	0	18614200	8087900	0	0
Y	Y	831	Intracellular protein transport protein USO1 OS=Saccharomyces cerevisiae (strain ATCC 204508 / S288c) GN=USO1 PE=1 SV=2	P25386	USO1	206 kDa	Y	10	4	2	0	12	8	2	0	3072300	1671500	70913	0	2821600	1268170	30017	0
Y	Y	11	Fatty acid synthase subunit alpha OS=Saccharomyces cerevisiae (strain ATCC 204508 / S288c) GN=FAS2 PE=1 SV=2	P19097	FAS2	207 kDa	Y	296	253	73	0	345	371	22	0	632120000	479700000	13800400	0	567230000	364680000	2082640	0
Y	Y	149.1	60S ribosomal protein L17-A OS=Saccharomyces cerevisiae (strain ATCC 204508 / S288c) GN=RPL17A PE=1 SV=4	P05740	RPL17A	21 kDa	Y	41	52	21	0	42	33	12	0	213358000	130783000	8189800	0	111718000	38071000	1541560	0
Y	Y	149.2	60S ribosomal protein L17-B OS=Saccharomyces cerevisiae (strain ATCC 204508 / S288c) GN=RPL17B PE=1 SV=2	P46990	RPL17B	21 kDa	Y	41	53	19	0	41	32	13	0	188339000	130292000	7193600	0	91939000	25164000	1477750	0
Y	Y	158.1	ADP-ribosylation factor 1 OS=Saccharomyces cerevisiae (strain ATCC 204508 / S288c) GN=ARF1 PE=1 SV=3	P11076	ARF1	21 kDa	Y	45	44	14	0	47	47	6	0	101675000	94344000	2869500	0	102964000	50511000	446200	0
Y	Y	158.2	ADP-ribosylation factor 2 OS=Saccharomyces cerevisiae (strain ATCC 204508 / S288c) GN=ARF2 PE=1 SV=3	P19146	ARF2	21 kDa	Y	39	39	6	0	39	38	0	0	78951000	85658000	1083500	0	68146000	41428000	0	0
Y	Y	343	SRP-independent targeting protein 3 OS=Saccharomyces cerevisiae (strain ATCC 204508 / S288c) GN=PHO88 PE=1 SV=1	P38264	PHO88	21 kDa	Y	15	15	9	0	42	33	2	0	29954000	17569700	1718680	0	79403000	26075000	145620	0
Y	Y	434	Small COPII coat GTPase SAR1 OS=Saccharomyces cerevisiae (strain ATCC 204508 / S288c) GN=SAR1 PE=1 SV=1	P20606	SAR1	21 kDa	Y	25	22	8	0	22	16	0	0	44346000	45498000	973800	0	20235800	9400000	0	0
	Y	460	H/ACA ribonucleoprotein complex subunit 1 OS=Saccharomyces cerevisiae (strain ATCC 204508 / S288c) GN=GAR1 PE=1 SV=1	P28007	GAR1	21 kDa	Y	8	15	8	0	17	29	8	0	5764300	15147300	1419480	0	13265900	18598000	664870	0
Y	Y	599	Protoplast secreted protein 2 OS=Saccharomyces cerevisiae (strain ATCC 204508 / S288c) GN=PST2 PE=1 SV=1	Q12335	PST2	21 kDa	Y	10	8	3	0	21	21	0	0	10736900	6243400	219260	0	23524700	15725000	0	0
Y	Y	663	Cell division control protein 42 OS=Saccharomyces cerevisiae (strain ATCC 204508 / S288c) GN=CDC42 PE=1 SV=2	P19073	CDC42	21 kDa	N	22	21	0	0	6	7	0	0	33959000	29422000	0	0	3436900	1194230	0	0
Y	Y	833	Adenine phosphoribosyltransferase 1 OS=Saccharomyces cerevisiae (strain ATCC 204508 / S288c) GN=APT1 PE=1 SV=3	P49435	APT1	21 kDa	N	7	6	0	0	13	11	0	0	11883500	5977400	0	0	17665400	5953600	0	0
Y	Y	986	Actin-related protein 2/3 complex subunit 3 OS=Saccharomyces cerevisiae (strain ATCC 204508 / S288c) GN=ARC18 PE=1 SV=1	Q05933	ARC18	21 kDa	N	6	7	0	0	10	6	0	0	4195900	5177200	0	0	5301400	2291100	0	0
	Y	1369	Signal peptidase complex subunit SPC3 OS=Saccharomyces cerevisiae (strain ATCC 204508 / S288c) GN=SPC3 PE=1 SV=1	Q12133	SPC3	21 kDa	N	0	0	0	0	8	7	0	0	0	0	0	0	8140500	1688850	0	0
	Y	1424	ER membrane protein complex subunit 4 OS=Saccharomyces cerevisiae (strain ATCC 204508 / S288c) GN=EMC4 PE=1 SV=1	P53073	EMC4	21 kDa	N	0	0	0	0	9	5	0	0	0	0	0	0	5150000	2624500	0	0
Y		1450	54S ribosomal protein L12, mitochondrial OS=Saccharomyces cerevisiae (strain ATCC 204508 / S288c) GN=MNP1 PE=1 SV=1	P53163	MNP1	21 kDa	Y	7	4	2	0	0	0	0	0	14151300	9818600	233260	0	0	0	0	0
	Y	1531	Guanylate kinase OS=Saccharomyces cerevisiae (strain ATCC 204508 / S288c) GN=GUK1 PE=1 SV=2	P15454	GUK1	21 kDa	Y	0	0	3	0	4	0	0	0	0	0	519560	0	1665140	0	0	0
	Y	1748	Signal peptidase complex subunit SPC2 OS=Saccharomyces cerevisiae (strain ATCC 204508 / S288c) GN=SPC2 PE=1 SV=1	Q04969	SPC2	21 kDa	N	0	0	0	0	5	3	0	0	0	0	0	0	2877800	1247900	0	0
Y		1785	Protein LSM12 OS=Saccharomyces cerevisiae (strain ATCC 204508 / S288c) GN=LSM12 PE=1 SV=1	P38828	LSM12	21 kDa	N	4	3	0	0	0	0	0	0	2464270	2088900	0	0	0	0	0	0
	Y	1837	UPF0587 protein YCR090C OS=Saccharomyces cerevisiae (strain ATCC 204508 / S288c) GN=YCR090C PE=1 SV=1	P25654	YCR090C	21 kDa	N	0	0	0	0	2	0	0	0	0	0	0	0	1076600	0	0	0
Y		1841	U6 snRNA-associated Sm-like protein LSm4 OS=Saccharomyces cerevisiae (strain ATCC 204508 / S288c) GN=LSM4 PE=1 SV=1	P40070	LSM4	21 kDa	N	0	2	0	0	0	0	0	0	0	2983000	0	0	0	0	0	0
Y		1934	EKC/KEOPS complex subunit CGI121 OS=Saccharomyces cerevisiae (strain ATCC 204508 / S288c) GN=CGI121 PE=1 SV=1	Q03705	CGI121	21 kDa	N	2	2	0	0	0	0	0	0	1784500	2953700	0	0	0	0	0	0
	Y	1939	Ubiquitin-conjugating enzyme E2-21 kDa OS=Saccharomyces cerevisiae (strain ATCC 204508 / S288c) GN=PEX4 PE=1 SV=1	P29340	PEX4	21 kDa	N	0	0	0	0	4	0	0	0	0	0	0	0	1804870	0	0	0
Y		2197	1,2-dihydroxy-3-keto-5-methylthiopentene dioxygenase OS=Saccharomyces cerevisiae (strain ATCC 204508 / S288c) GN=ADI1 PE=1 SV=1	Q03677	ADI1	21 kDa	N	0	2	0	0	0	0	0	0	0	1523600	0	0	0	0	0	0
Y	Y	262	Proteasome component ECM29 OS=Saccharomyces cerevisiae (strain ATCC 204508 / S288c) GN=ECM29 PE=1 SV=1	P38737	ECM29	210 kDa	N	45	42	0	0	35	30	0	0	28335000	22129000	0	0	14398700	6329600	0	0
Y		1376	TATA-binding protein-associated factor MOT1 OS=Saccharomyces cerevisiae (strain ATCC 204508 / S288c) GN=MOT1 PE=1 SV=1	P32333	MOT1	210 kDa	N	3	8	0	0	0	0	0	0	490460	2305250	0	0	0	0	0	0
	Y	246.2	Y' element ATP-dependent helicase protein 1 copy 6 OS=Saccharomyces cerevisiae (strain ATCC 204508 / S288c) GN=YRF1-6 PE=2 SV=1	P53819 (+1)	YRF1-6	211 kDa	N	0	0	0	0	52	65	0	0	0	0	0	0	39049000	28658000	0	0
Y	Y	20.1	1,3-beta-glucan synthase component FKS1 OS=Saccharomyces cerevisiae (strain ATCC 204508 / S288c) GN=FKS1 PE=1 SV=2	P38631	FKS1	215 kDa	Y	198	202	8	0	219	230	0	0	450930000	356170000	707300	0	278220000	167327000	0	0
Y	Y	852	Phosphatidylinositol 4-kinase STT4 OS=Saccharomyces cerevisiae (strain ATCC 204508 / S288c) GN=STT4 PE=1 SV=1	P37297	STT4	215 kDa	N	8	11	0	0	10	9	0	0	6558700	8984100	0	0	6875800	2454600	0	0
Y	Y	20.2	1,3-beta-glucan synthase component GSC2 OS=Saccharomyces cerevisiae (strain ATCC 204508 / S288c) GN=GSC2 PE=1 SV=2	P40989	GSC2	217 kDa	N	106	106	0	0	121	125	0	0	228360000	185284000	0	0	146194000	100894000	0	0
Y	Y	1056	Protein MLP1 OS=Saccharomyces cerevisiae (strain ATCC 204508 / S288c) GN=MLP1 PE=1 SV=2	Q02455	MLP1	218 kDa	Y	9	6	4	0	6	0	0	0	32854000	1400510	495960	0	1166490	0	0	0
Y	Y	22.1	40S ribosomal protein S7-A OS=Saccharomyces cerevisiae (strain ATCC 204508 / S288c) GN=RPS7A PE=1 SV=4	P26786	RPS7A	22 kDa	Y	106	114	23	2	147	146	17	0	984170000	1368290000	20660000	138400	1901330000	1012500000	4226900	0
Y	Y	22.2	40S ribosomal protein S7-B OS=Saccharomyces cerevisiae (strain ATCC 204508 / S288c) GN=RPS7B PE=1 SV=1	P48164	RPS7B	22 kDa	Y	94	106	29	0	128	138	15	0	543950000	733960000	21890900	0	880730000	706720000	3244100	0
	Y	145.1	40S ribosomal protein S9-B OS=Saccharomyces cerevisiae (strain ATCC 204508 / S288c) GN=RPS9B PE=1 SV=4	P05755	RPS9B	22 kDa	Y	49	37	39	0	44	39	22	0	191927000	108979000	34925000	0	116369000	53291000	7165900	0
	Y	145.2	40S ribosomal protein S9-A OS=Saccharomyces cerevisiae (strain ATCC 204508 / S288c) GN=RPS9A PE=1 SV=3	O13516	RPS9A	22 kDa	Y	45	34	37	0	41	35	20	0	186960000	106472000	33054000	0	114069000	51099000	6146500	0
	Y	164	Peroxiredoxin TSA1 OS=Saccharomyces cerevisiae (strain ATCC 204508 / S288c) GN=TSA1 PE=1 SV=3	P34760	TSA1	22 kDa	Y	37	38	38	0	43	39	14	2	171934000	93092000	25751000	0	190965000	62100000	5197540	58426
Y	Y	205.1	60S ribosomal protein L9-A OS=Saccharomyces cerevisiae (strain ATCC 204508 / S288c) GN=RPL9A PE=1 SV=2	P05738	RPL9A	22 kDa	Y	44	50	19	0	29	21	0	0	290230000	252540000	4416300	0	80873000	23340200	0	0
Y	Y	205.2	60S ribosomal protein L9-B OS=Saccharomyces cerevisiae (strain ATCC 204508 / S288c) GN=RPL9B PE=1 SV=1	P51401	RPL9B	22 kDa	N	36	42	0	0	27	0	0	0	260570000	228910000	0	0	76664000	0	0	0
Y	Y	588	Polyamine N-acetyltransferase 1 OS=Saccharomyces cerevisiae (strain ATCC 204508 / S288c) GN=PAA1 PE=1 SV=1	Q12447	PAA1	22 kDa	Y	27	25	6	0	4	0	0	0	27207000	23673500	966930	0	1441030	0	0	0
Y	Y	628	Peptidyl-tRNA hydrolase 2 OS=Saccharomyces cerevisiae (strain ATCC 204508 / S288c) GN=PTH2 PE=1 SV=2	P34222	PTH2	22 kDa	N	14	13	0	0	18	15	0	0	15541400	15533300	0	0	16831600	7772800	0	0
	Y	999	Uncharacterized protein YLR179C OS=Saccharomyces cerevisiae (strain ATCC 204508 / S288c) GN=YLR179C PE=1 SV=1	Q06252	YLR179C	22 kDa	Y	4	0	5	0	14	3	0	0	2898000	0	642740	0	6610500	748490	0	0
Y	Y	1032	Inosine triphosphate pyrophosphatase OS=Saccharomyces cerevisiae (strain ATCC 204508 / S288c) GN=HAM1 PE=1 SV=1	P47119	HAM1	22 kDa	N	8	9	0	0	5	4	0	0	15406400	19692000	0	0	4850400	845750	0	0
	Y	1044	Coatomer subunit zeta OS=Saccharomyces cerevisiae (strain ATCC 204508 / S288c) GN=RET3 PE=1 SV=1	P53600	RET3	22 kDa	N	0	0	0	0	11	15	0	0	0	0	0	0	8329200	5652500	0	0
Y	Y	1113	Uncharacterized protein YMR295C OS=Saccharomyces cerevisiae (strain ATCC 204508 / S288c) GN=YMR295C PE=1 SV=1	Q03559	YMR295C	22 kDa	N	2	2	0	0	11	8	0	0	258600	316680	0	0	8901400	2615260	0	0
Y		1261	Translation machinery-associated protein 22 OS=Saccharomyces cerevisiae (strain YJM789) GN=TMA22 PE=3 SV=1	A6ZPY2	TMA22	22 kDa	Y	5	9	5	0	0	0	0	0	8589600	13456000	351510	0	0	0	0	0
Y		1344	Diphosphoinositol polyphosphate phosphohydrolase DDP1 OS=Saccharomyces cerevisiae (strain ATCC 204508 / S288c) GN=DDP1 PE=1 SV=3	Q99321	DDP1	22 kDa	N	9	9	0	0	0	0	0	0	10122700	13419100	0	0	0	0	0	0
	Y	1480	Protein RER1 OS=Saccharomyces cerevisiae (strain ATCC 204508 / S288c) GN=RER1 PE=1 SV=2	P25560	RER1	22 kDa	N	0	0	0	0	8	7	0	0	0	0	0	0	1740960	1899000	0	0
	Y	1482	Suppressor of kinetochore protein 1 OS=Saccharomyces cerevisiae (strain ATCC 204508 / S288c) GN=SKP1 PE=1 SV=2	P52286	SKP1	22 kDa	Y	2	2	4	0	0	0	0	0	440440	1589800	781940	0	0	0	0	0
Y	Y	1533	Presequence translocated-associated motor subunit PAM17, mitochondrial OS=Saccharomyces cerevisiae (strain ATCC 204508 / S288c) GN=PAM17 PE=1 SV=1	P36147	PAM17	22 kDa	N	2	0	0	0	5	2	0	0	457790	0	0	0	1239720	561840	0	0
	Y	1549	AP-3 complex subunit sigma OS=Saccharomyces cerevisiae (strain ATCC 204508 / S288c) GN=APS3 PE=1 SV=1	P47064	APS3	22 kDa	N	0	0	0	0	4	6	0	0	0	0	0	0	2324190	2215910	0	0
	Y	1697	FAD-linked sulfhydryl oxidase ERV2 OS=Saccharomyces cerevisiae (strain ATCC 204508 / S288c) GN=ERV2 PE=1 SV=1	Q12284	ERV2	22 kDa	N	0	0	0	0	0	2	0	0	0	0	0	0	0	305300	0	0
Y		1806	Mitotic spindle checkpoint component MAD2 OS=Saccharomyces cerevisiae (strain ATCC 204508 / S288c) GN=MAD2 PE=1 SV=1	P40958	MAD2	22 kDa	N	4	4	0	0	0	0	0	0	3207100	1688550	0	0	0	0	0	0
	Y	1814	Succinate dehydrogenase [ubiquinone] cytochrome b subunit, mitochondrial OS=Saccharomyces cerevisiae (strain ATCC 204508 / S288c) GN=SDH3 PE=1 SV=1	P33421	SDH3	22 kDa	N	0	0	0	0	2	5	0	0	0	0	0	0	1880200	1656340	0	0
	Y	1908	Regulation of enolase protein 1 OS=Saccharomyces cerevisiae (strain ATCC 204508 / S288c) GN=REE1 PE=1 SV=1	P40893	REE1	22 kDa	N	0	0	0	0	2	6	0	0	0	0	0	0	904910	1412090	0	0
Y		1935	Small nuclear ribonucleoprotein-associated protein B OS=Saccharomyces cerevisiae (strain ATCC 204508 / S288c) GN=SMB1 PE=1 SV=1	P40018	SMB1	22 kDa	N	0	4	0	0	0	0	0	0	0	1480830	0	0	0	0	0	0
Y		2048	Probable gluconokinase OS=Saccharomyces cerevisiae (strain ATCC 204508 / S288c) GN=YDR248C PE=1 SV=1	Q03786	YDR248C	22 kDa	N	0	4	0	0	0	0	0	0	0	1907730	0	0	0	0	0	0
	Y	1820	Protein BNI1 OS=Saccharomyces cerevisiae (strain ATCC 204508 / S288c) GN=BNI1 PE=1 SV=3	P41832	BNI1	220 kDa	N	0	0	0	0	3	5	0	0	0	0	0	0	1052900	702860	0	0
Y	Y	1248	Myosin-1 OS=Saccharomyces cerevisiae (strain ATCC 204508 / S288c) GN=MYO1 PE=1 SV=3	P08964	MYO1	224 kDa	N	2	6	0	0	7	4	0	0	756710	2160100	0	0	1310070	814530	0	0
Y	Y	516	E3 ubiquitin-protein ligase UBR1 OS=Saccharomyces cerevisiae (strain ATCC 204508 / S288c) GN=UBR1 PE=1 SV=1	P19812	UBR1	225 kDa	N	18	15	0	0	24	19	0	0	17515000	12228400	0	0	9566400	3918600	0	0
Y	Y	955	Antiviral helicase SLH1 OS=Saccharomyces cerevisiae (strain ATCC 204508 / S288c) GN=SLH1 PE=1 SV=2	P53327	SLH1	225 kDa	N	7	9	0	0	7	8	0	0	3188300	2894070	0	0	2135160	1454940	0	0
Y	Y	76	Protein transport protein SEC7 OS=Saccharomyces cerevisiae (strain ATCC 204508 / S288c) GN=SEC7 PE=1 SV=2	P11075	SEC7	227 kDa	Y	100	90	4	0	85	82	0	0	105070000	74511000	295000	0	47629000	27707000	0	0
Y	Y	1661	Adenylate cyclase OS=Saccharomyces cerevisiae (strain ATCC 204508 / S288c) GN=CYR1 PE=1 SV=2	P08678	CYR1	228 kDa	N	0	3	0	0	3	2	0	0	0	798520	0	0	576670	123810	0	0
Y	Y	14	Fatty acid synthase subunit beta OS=Saccharomyces cerevisiae (strain ATCC 204508 / S288c) GN=FAS1 PE=1 SV=2	P07149	FAS1	229 kDa	Y	266	233	63	0	308	279	12	0	599470000	358330000	9849800	0	417440000	237450000	1085370	0
Y	Y	206	GTP-binding protein YPT1 OS=Saccharomyces cerevisiae (strain ATCC 204508 / S288c) GN=YPT1 PE=1 SV=2	P01123	YPT1	23 kDa	Y	39	31	10	0	52	50	0	0	99226000	43743000	2085570	0	67981000	34689000	0	0
	Y	233.2	60S ribosomal protein L13-A OS=Saccharomyces cerevisiae (strain ATCC 204508 / S288c) GN=RPL13A PE=1 SV=1	Q12690	RPL13A	23 kDa	Y	16	0	17	0	13	0	0	0	38089000	0	14623000	0	17522000	0	0	0
Y	Y	564	Synaptobrevin homolog YKT6 OS=Saccharomyces cerevisiae (strain ATCC 204508 / S288c) GN=YKT6 PE=1 SV=1	P36015	YKT6	23 kDa	Y	4	5	3	0	26	29	0	0	3151400	1759520	89847	0	20555000	8113300	0	0
Y	Y	567	GTP-binding protein RHO1 OS=Saccharomyces cerevisiae (strain ATCC 204508 / S288c) GN=RHO1 PE=1 SV=3	P06780	RHO1	23 kDa	N	15	22	0	0	16	14	0	0	34523000	30764000	0	0	16731100	8586200	0	0
Y	Y	719	Ran-specific GTPase-activating protein 1 OS=Saccharomyces cerevisiae (strain ATCC 204508 / S288c) GN=YRB1 PE=1 SV=1	P41920	YRB1	23 kDa	N	24	17	0	0	4	0	0	0	65445000	41102000	0	0	1517800	0	0	0
Y		775	Uridylate kinase OS=Saccharomyces cerevisiae (strain ATCC 204508 / S288c) GN=URA6 PE=1 SV=1	P15700	URA6	23 kDa	N	24	20	0	0	0	0	0	0	34802000	28454000	0	0	0	0	0	0
Y	Y	834	Proteasome subunit beta type-4 OS=Saccharomyces cerevisiae (strain ATCC 204508 / S288c) GN=PRE1 PE=1 SV=2	P22141	PRE1	23 kDa	Y	17	14	5	0	2	0	0	0	38334000	15189600	1271320	0	1938800	0	0	0
Y	Y	844	Vacuolar protein sorting-associated protein 21 OS=Saccharomyces cerevisiae (strain ATCC 204508 / S288c) GN=VPS21 PE=1 SV=1	P36017	VPS21	23 kDa	Y	6	12	4	0	9	7	0	0	4616200	7446000	247350	0	3490680	2023140	0	0
Y	Y	864	Proteasome subunit beta type-3 OS=Saccharomyces cerevisiae (strain ATCC 204508 / S288c) GN=PUP3 PE=1 SV=1	P25451	PUP3	23 kDa	N	12	4	0	0	12	8	0	0	22098100	7239400	0	0	13980700	6427700	0	0
Y	Y	874	Protein RFS1 OS=Saccharomyces cerevisiae (strain ATCC 204508 / S288c) GN=RFS1 PE=1 SV=1	P38234	RFS1	23 kDa	N	9	7	0	0	10	10	0	0	5047400	3728300	0	0	3253780	1547710	0	0
Y	Y	933	WW domain-containing protein WWM1 OS=Saccharomyces cerevisiae (strain ATCC 204508 / S288c) GN=WWM1 PE=1 SV=1	P43582	WWM1	23 kDa	N	7	4	0	0	15	5	0	0	3665110	1138120	0	0	7781100	1401420	0	0
Y	Y	1028	GTP-binding protein YPT7 OS=Saccharomyces cerevisiae (strain ATCC 204508 / S288c) GN=YPT7 PE=1 SV=1	P32939	YPT7	23 kDa	Y	7	4	4	0	7	5	0	0	7621000	6169400	403600	0	4100800	1222670	0	0
Y	Y	1189	Monothiol glutaredoxin-7 OS=Saccharomyces cerevisiae (strain ATCC 204508 / S288c) GN=GRX7 PE=1 SV=1	P38068	GRX7	23 kDa	N	0	4	0	0	6	7	0	0	0	2976200	0	0	1746600	1187890	0	0
Y	Y	1246	Endoplasmic reticulum transmembrane protein 1 OS=Saccharomyces cerevisiae (strain ATCC 204508 / S288c) GN=YET1 PE=1 SV=2	P35723	YET1	23 kDa	N	4	2	0	0	7	4	0	0	2525900	1597500	0	0	5128100	1228750	0	0
Y		1304	Adenylate kinase isoenzyme 6 homolog FAP7 OS=Saccharomyces cerevisiae (strain ATCC 204508 / S288c) GN=FAP7 PE=1 SV=1	Q12055	FAP7	23 kDa	N	9	10	0	0	0	0	0	0	7090600	4577900	0	0	0	0	0	0
Y	Y	1348	Endosomal protein P24B OS=Saccharomyces cerevisiae (strain ATCC 204508 / S288c) GN=EMP24 PE=1 SV=1	P32803	EMP24	23 kDa	N	2	4	0	0	2	5	0	0	1062200	1479090	0	0	1098600	980200	0	0
Y	Y	1535	Cytochrome b-c1 complex subunit Rieske, mitochondrial OS=Saccharomyces cerevisiae (strain ATCC 204508 / S288c) GN=RIP1 PE=1 SV=1	P08067	RIP1	23 kDa	N	0	6	0	0	2	0	0	0	0	5914500	0	0	1439400	0	0	0
	Y	1643	Endoplasmic reticulum transmembrane protein 3 OS=Saccharomyces cerevisiae (strain ATCC 204508 / S288c) GN=YET3 PE=1 SV=1	Q07451	YET3	23 kDa	N	0	0	0	0	4	4	0	0	0	0	0	0	700010	1299810	0	0
	Y	1655	ATP synthase subunit 5, mitochondrial OS=Saccharomyces cerevisiae (strain ATCC 204508 / S288c) GN=ATP5 PE=1 SV=1	P09457	ATP5	23 kDa	Y	2	0	4	0	4	0	0	0	1897000	0	463590	0	2008090	0	0	0
Y	Y	1708	Coupling of ubiquitin conjugation to ER degradation protein 1 OS=Saccharomyces cerevisiae (strain ATCC 204508 / S288c) GN=CUE1 PE=1 SV=2	P38428	CUE1	23 kDa	N	2	0	0	0	4	2	0	0	1949700	0	0	0	1690250	686180	0	0
	Y	1712	Rho GDP-dissociation inhibitor OS=Saccharomyces cerevisiae (strain ATCC 204508 / S288c) GN=RDI1 PE=1 SV=1	Q12434	RDI1	23 kDa	N	0	0	0	0	5	2	0	0	0	0	0	0	1468360	296330	0	0
Y		1764	Prefoldin subunit 3 OS=Saccharomyces cerevisiae (strain ATCC 204508 / S288c) GN=PAC10 PE=1 SV=1	P48363	PAC10	23 kDa	N	0	2	0	0	0	0	0	0	0	1399400	0	0	0	0	0	0
	Y	1947	Altered inheritance of mitochondria protein 20 OS=Saccharomyces cerevisiae (strain ATCC 204508 / S288c) GN=AIM20 PE=1 SV=1	P40451	AIM20	23 kDa	N	0	0	0	0	4	2	0	0	0	0	0	0	972220	334850	0	0
	Y	2011	Mitochondrial import inner membrane translocase subunit TIM23 OS=Saccharomyces cerevisiae (strain ATCC 204508 / S288c) GN=TIM23 PE=1 SV=1	P32897	TIM23	23 kDa	N	0	0	0	0	2	0	0	0	0	0	0	0	2020700	0	0	0
Y		2018	3,4-dihydroxy-2-butanone 4-phosphate synthase OS=Saccharomyces cerevisiae (strain ATCC 204508 / S288c) GN=RIB3 PE=1 SV=1	Q99258	RIB3	23 kDa	N	2	0	0	0	0	0	0	0	1667700	0	0	0	0	0	0	0
Y		2028	N-terminal acetyltransferase B complex catalytic subunit NAT3 OS=Saccharomyces cerevisiae (strain ATCC 204508 / S288c) GN=NAT3 PE=1 SV=2	Q06504	NAT3	23 kDa	N	4	0	0	0	0	0	0	0	1553350	0	0	0	0	0	0	0
Y		2112	Peroxisomal membrane protein PEX17 OS=Saccharomyces cerevisiae (strain ATCC 204508 / S288c) GN=PEX17 PE=1 SV=1	P40155	PEX17	23 kDa	N	2	0	0	0	0	0	0	0	748000	0	0	0	0	0	0	0
Y	Y	702	AP-1 accessory protein LAA1 OS=Saccharomyces cerevisiae (strain ATCC 204508 / S288c) GN=LAA1 PE=1 SV=1	P39526	LAA1	230 kDa	N	21	13	0	0	10	16	0	0	16694900	7185300	0	0	5369200	4707900	0	0
Y	Y	1219	Calcium-channel protein CCH1 OS=Saccharomyces cerevisiae (strain ATCC 204508 / S288c) GN=CCH1 PE=1 SV=1	P50077	CCH1	235 kDa	N	3	3	0	0	7	6	0	0	1235200	1406000	0	0	2159020	1149810	0	0
Y	Y	52	Glutamate synthase [NADH] OS=Saccharomyces cerevisiae (strain ATCC 204508 / S288c) GN=GLT1 PE=1 SV=2	Q12680	GLT1	238 kDa	Y	70	57	28	0	152	127	6	0	82058000	51622000	2649100	0	139313000	81769000	306480	0
Y	Y	247.1	60S ribosomal protein L15-A OS=Saccharomyces cerevisiae (strain ATCC 204508 / S288c) GN=RPL15A PE=1 SV=3	P05748	RPL15A	24 kDa	Y	38	19	22	0	31	28	13	2	120909000	23901300	6906100	0	47984000	30815000	2586400	159760
Y	Y	360	Ras-related protein SEC4 OS=Saccharomyces cerevisiae (strain ATCC 204508 / S288c) GN=SEC4 PE=1 SV=1	P07560	SEC4	24 kDa	Y	23	23	5	0	32	24	0	0	57406000	28620000	466700	0	36736000	17882100	0	0
Y	Y	459	Ubiquitin-conjugating enzyme E2 1 OS=Saccharomyces cerevisiae (strain ATCC 204508 / S288c) GN=UBC1 PE=1 SV=1	P21734	UBC1	24 kDa	N	20	13	0	0	34	21	0	0	32807000	23084300	0	0	74971000	25356000	0	0
Y	Y	519.2	GTP-binding protein YPT31/YPT8 OS=Saccharomyces cerevisiae (strain ATCC 204508 / S288c) GN=YPT31 PE=1 SV=3	P38555	YPT31	24 kDa	N	20	8	0	0	7	6	0	0	24292000	7018600	0	0	5764800	1633900	0	0
	Y	622	Eukaryotic translation initiation factor 4E OS=Saccharomyces cerevisiae (strain ATCC 204508 / S288c) GN=CDC33 PE=1 SV=1	P07260	CDC33	24 kDa	Y	16	10	14	0	12	6	0	0	22588000	10726200	2479000	0	10240400	2974140	0	0
	Y	640	Endoplasmic reticulum vesicle protein 25 OS=Saccharomyces cerevisiae (strain ATCC 204508 / S288c) GN=ERV25 PE=1 SV=1	P54837	ERV25	24 kDa	Y	0	5	5	0	23	22	0	0	0	3182500	881860	0	26450200	21707100	0	0
Y	Y	667	Protein RCR1 OS=Saccharomyces cerevisiae (strain ATCC 204508 / S288c) GN=RCR1 PE=1 SV=1	P38212	RCR1	24 kDa	N	11	10	0	0	17	18	0	0	13794600	12035700	0	0	14465800	9894600	0	0
Y	Y	820	Proteasome subunit beta type-1 OS=Saccharomyces cerevisiae (strain ATCC 204508 / S288c) GN=PRE3 PE=1 SV=2	P38624	PRE3	24 kDa	Y	17	13	5	0	5	2	0	0	22651300	12975200	716720	0	2442160	545570	0	0
Y	Y	849	GTP-binding protein YPT6 OS=Saccharomyces cerevisiae (strain ATCC 204508 / S288c) GN=YPT6 PE=1 SV=1	Q99260	YPT6	24 kDa	Y	9	7	2	0	11	11	0	0	34185200	7780300	271800	0	11707900	6663400	0	0
Y	Y	1081	Phosphoribosylglycinamide formyltransferase OS=Saccharomyces cerevisiae (strain ATCC 204508 / S288c) GN=ADE8 PE=1 SV=1	P04161	ADE8	24 kDa	N	4	2	0	0	8	10	0	0	4167500	2832800	0	0	7043200	5150400	0	0
	Y	1188	Tropomyosin-1 OS=Saccharomyces cerevisiae (strain ATCC 204508 / S288c) GN=TPM1 PE=1 SV=1	P17536	TPM1	24 kDa	Y	6	0	2	0	9	2	0	0	2250900	0	545540	0	4600300	111000	0	0
Y	Y	1225	Protein RCR2 OS=Saccharomyces cerevisiae (strain ATCC 204508 / S288c) GN=RCR2 PE=1 SV=1	Q03446	RCR2	24 kDa	N	2	0	0	0	7	9	0	0	1852000	0	0	0	6858900	6434300	0	0
	Y	1321	Protein ERP2 OS=Saccharomyces cerevisiae (strain ATCC 204508 / S288c) GN=ERP2 PE=1 SV=1	P39704	ERP2	24 kDa	Y	0	0	4	0	5	7	0	0	0	0	764500	0	7644600	4848300	0	0
	Y	1513	Protein transport protein SFT2 OS=Saccharomyces cerevisiae (strain ATCC 204508 / S288c) GN=SFT2 PE=1 SV=1	P38166	SFT2	24 kDa	N	0	0	0	0	6	7	0	0	0	0	0	0	1986320	1553170	0	0
	Y	1539	Secretory component protein SHR3 OS=Saccharomyces cerevisiae (strain ATCC 204508 / S288c) GN=SHR3 PE=1 SV=2	Q02774	SHR3	24 kDa	N	0	0	0	0	0	3	0	0	0	0	0	0	0	647160	0	0
Y	Y	1546	Nuclear cap-binding protein subunit 2 OS=Saccharomyces cerevisiae (strain ATCC 204508 / S288c) GN=CBC2 PE=1 SV=1	Q08920	CBC2	24 kDa	N	2	5	0	0	2	0	0	0	1209900	6283200	0	0	1101100	0	0	0
	Y	1613	Translocation protein SEC66 OS=Saccharomyces cerevisiae (strain ATCC 204508 / S288c) GN=SEC66 PE=1 SV=1	P33754	SEC66	24 kDa	N	0	0	0	0	4	5	0	0	0	0	0	0	1755300	2382420	0	0
	Y	1619	Protein ERP4 OS=Saccharomyces cerevisiae (strain ATCC 204508 / S288c) GN=ERP4 PE=1 SV=1	Q12450	ERP4	24 kDa	N	0	0	0	0	5	6	0	0	0	0	0	0	5577100	3856400	0	0
Y		1918	[PSI+] inducibility protein 3 OS=Saccharomyces cerevisiae (strain ATCC 204508 / S288c) GN=PIN3 PE=1 SV=1	Q06449	PIN3	24 kDa	N	2	0	0	0	0	0	0	0	1545800	0	0	0	0	0	0	0
	Y	2070	Cytochrome c oxidase protein 20, mitochondrial OS=Saccharomyces cerevisiae (strain ATCC 204508 / S288c) GN=COX20 PE=1 SV=1	Q04935	COX20	24 kDa	N	0	0	0	0	0	4	0	0	0	0	0	0	0	784780	0	0
Y		2154	54S ribosomal protein L6, mitochondrial OS=Saccharomyces cerevisiae (strain ATCC 204508 / S288c) GN=MRPL6 PE=1 SV=2	P32904	MRPL6	24 kDa	N	0	4	0	0	0	0	0	0	0	1034000	0	0	0	0	0	0
Y	Y	218	General negative regulator of transcription subunit 1 OS=Saccharomyces cerevisiae (strain ATCC 204508 / S288c) GN=CDC39 PE=1 SV=3	P25655	CDC39	240 kDa	N	58	46	0	0	42	31	0	0	48768000	26651000	0	0	18634300	7950400	0	0
Y	Y	772	COPII coat assembly protein SEC16 OS=Saccharomyces cerevisiae (strain ATCC 204508 / S288c) GN=SEC16 PE=1 SV=2	P48415	SEC16	242 kDa	N	10	8	0	0	18	10	0	0	3722500	2182410	0	0	4422500	1332750	0	0
Y	Y	12	Protein URA2 OS=Saccharomyces cerevisiae (strain ATCC 204508 / S288c) GN=URA2 PE=1 SV=5	P07259	URA2	245 kDa	Y	357	365	47	0	293	276	15	0	866870000	669570000	6634100	0	409210000	255500000	1546050	0
Y	Y	355	GTPase-activating protein BEM2/IPL2 OS=Saccharomyces cerevisiae (strain ATCC 204508 / S288c) GN=BEM2 PE=1 SV=1	P39960	BEM2	245 kDa	N	15	16	0	0	45	38	0	0	10431700	7213300	0	0	20488300	11317200	0	0
Y	Y	730	Proteasome activator BLM10 OS=Saccharomyces cerevisiae (strain ATCC 204508 / S288c) GN=BLM10 PE=1 SV=2	P43583	BLM10	246 kDa	N	9	5	0	0	21	13	0	0	5154800	1210300	0	0	14128500	3741100	0	0
Y	Y	838	Pre-mRNA-splicing helicase BRR2 OS=Saccharomyces cerevisiae (strain ATCC 204508 / S288c) GN=BRR2 PE=1 SV=2	P32639	BRR2	246 kDa	N	10	11	0	0	7	13	0	0	5546800	6717700	0	0	1778830	2588900	0	0
Y	Y	69	60S ribosomal protein L10 OS=Saccharomyces cerevisiae (strain ATCC 204508 / S288c) GN=RPL10 PE=1 SV=1	P41805	RPL10	25 kDa	Y	130	115	38	0	45	38	13	0	485840000	349700000	16346500	0	58828000	29553000	3879400	0
Y		180	40S ribosomal protein S5 OS=Saccharomyces cerevisiae (strain ATCC 204508 / S288c) GN=RPS5 PE=1 SV=3	P26783	RPS5	25 kDa	Y	59	64	33	0	27	11	9	0	204422000	213281000	17347000	0	30198000	5546400	1806530	0
Y	Y	249	GTP-binding nuclear protein GSP1/CNR1 OS=Saccharomyces cerevisiae (strain ATCC 204508 / S288c) GN=GSP1 PE=1 SV=1	P32835 (+1)	GSP1	25 kDa	Y	23	37	14	0	42	37	5	0	56178000	78958000	2551400	0	70284000	38187000	906540	0
Y	Y	453	Uracil phosphoribosyltransferase OS=Saccharomyces cerevisiae (strain ATCC 204508 / S288c) GN=FUR1 PE=1 SV=2	P18562	FUR1	25 kDa	Y	27	30	20	0	7	4	0	0	40686000	55922000	3891300	0	4540200	851160	0	0
Y	Y	519.1	GTP-binding protein YPT32/YPT11 OS=Saccharomyces cerevisiae (strain ATCC 204508 / S288c) GN=YPT32 PE=1 SV=3	P51996	YPT32	25 kDa	Y	17	15	8	0	15	5	0	0	23639000	20646300	667790	0	11470900	1841300	0	0
	Y	539.1	Orotate phosphoribosyltransferase 1 OS=Saccharomyces cerevisiae (strain ATCC 204508 / S288c) GN=URA5 PE=1 SV=2	P13298	URA5	25 kDa	Y	0	0	3	0	36	30	0	0	0	0	233990	0	31729000	16791400	0	0
	Y	539.2	Orotate phosphoribosyltransferase 2 OS=Saccharomyces cerevisiae (strain ATCC 204508 / S288c) GN=URA10 PE=1 SV=3	P30402	URA10	25 kDa	N	0	0	0	0	4	0	0	0	0	0	0	0	912580	0	0	0
Y	Y	579	GTP-binding protein RHO3 OS=Saccharomyces cerevisiae (strain ATCC 204508 / S288c) GN=RHO3 PE=1 SV=2	Q00245	RHO3	25 kDa	Y	15	19	2	0	14	14	0	0	20367800	24002000	160440	0	11651000	6333500	0	0
Y	Y	606	Hypoxanthine-guanine phosphoribosyltransferase OS=Saccharomyces cerevisiae (strain ATCC 204508 / S288c) GN=HPT1 PE=1 SV=1	Q04178	HPT1	25 kDa	Y	7	6	2	0	27	20	0	0	3510800	2320100	197180	0	12368400	5605500	0	0
	Y	861	C-8 sterol isomerase OS=Saccharomyces cerevisiae (strain ATCC 204508 / S288c) GN=ERG2 PE=1 SV=1	P32352	ERG2	25 kDa	Y	3	0	4	0	12	16	0	0	6737300	0	495890	0	18739700	13322000	0	0
Y	Y	932	Respiratory supercomplex factor 2, mitochondrial OS=Saccharomyces cerevisiae (strain ATCC 204508 / S288c) GN=RCF2 PE=1 SV=1	P53721	RCF2	25 kDa	N	7	6	0	0	9	9	0	0	3368500	2439400	0	0	2835400	2285420	0	0
	Y	1051	Protein ERP1 OS=Saccharomyces cerevisiae (strain ATCC 204508 / S288c) GN=ERP1 PE=1 SV=1	Q05359	ERP1	25 kDa	Y	6	0	4	0	7	8	0	0	3105600	0	852830	0	4950300	1812520	0	0
	Y	1067	Golgi SNAP receptor complex member 1 OS=Saccharomyces cerevisiae (strain ATCC 204508 / S288c) GN=GOS1 PE=1 SV=1	P38736	GOS1	25 kDa	N	0	0	0	0	14	10	0	0	0	0	0	0	5497200	1790450	0	0
Y	Y	1130	t-SNARE VTI1 OS=Saccharomyces cerevisiae (strain ATCC 204508 / S288c) GN=VTI1 PE=1 SV=3	Q04338	VTI1	25 kDa	N	7	6	0	0	6	3	0	0	3194400	2320500	0	0	2645600	716470	0	0
Y	Y	1133.1	Protein ORM1 OS=Saccharomyces cerevisiae (strain ATCC 204508 / S288c) GN=ORM1 PE=1 SV=1	P53224	ORM1	25 kDa	N	4	5	0	0	7	6	0	0	3356000	3145500	0	0	4108700	3991900	0	0
	Y	1133.2	Protein ORM2 OS=Saccharomyces cerevisiae (strain ATCC 204508 / S288c) GN=ORM2 PE=1 SV=1	Q06144	ORM2	25 kDa	N	0	0	0	0	5	0	0	0	0	0	0	0	4085000	0	0	0
Y	Y	1161	Protein transport protein SEC22 OS=Saccharomyces cerevisiae (strain ATCC 204508 / S288c) GN=SEC22 PE=1 SV=1	P22214	SEC22	25 kDa	N	0	6	0	0	6	9	0	0	0	2837400	0	0	3404350	2096700	0	0
Y	Y	1250	CDP-diacylglycerol--inositol 3-phosphatidyltransferase OS=Saccharomyces cerevisiae (strain ATCC 204508 / S288c) GN=PIS1 PE=1 SV=1	P06197	PIS1	25 kDa	N	6	5	0	0	5	3	0	0	8857900	7106300	0	0	2751900	1462800	0	0
Y		1296	Acyl-protein thioesterase 1 OS=Saccharomyces cerevisiae (strain ATCC 204508 / S288c) GN=YLR118C PE=1 SV=1	Q12354	YLR118C	25 kDa	N	7	10	0	0	0	0	0	0	2484240	5917700	0	0	0	0	0	0
	Y	1385	Increased recombination centers protein 22 OS=Saccharomyces cerevisiae (strain AWRI1631) GN=IRC22 PE=3 SV=1	B5VHD1 (+1)	IRC22	25 kDa	Y	0	0	2	0	4	6	0	0	0	0	531500	0	8133600	7593300	0	0
Y	Y	1389	Protein HLJ1 OS=Saccharomyces cerevisiae (strain ATCC 204508 / S288c) GN=HLJ1 PE=1 SV=1	P48353	HLJ1	25 kDa	N	5	4	0	0	2	3	0	0	7287300	7285300	0	0	1086000	1125200	0	0
Y		1478	HD domain-containing protein YGL101W OS=Saccharomyces cerevisiae (strain ATCC 204508 / S288c) GN=YGL101W PE=1 SV=1	P53144	YGL101W	25 kDa	N	8	6	0	0	0	0	0	0	15232700	10567600	0	0	0	0	0	0
	Y	1497	Protein arginine N-methyltransferase SFM1 OS=Saccharomyces cerevisiae (strain ATCC 204508 / S288c) GN=SFM1 PE=1 SV=1	Q12314	SFM1	25 kDa	Y	0	0	8	0	2	0	0	0	0	0	1325940	0	826800	0	0	0
Y	Y	1596	Uncharacterized protein YDR476C OS=Saccharomyces cerevisiae (strain ATCC 204508 / S288c) GN=YDR476C PE=1 SV=1	Q03362	YDR476C	25 kDa	N	6	0	0	0	2	0	0	0	4408500	0	0	0	1118200	0	0	0
Y		1620	37S ribosomal protein S18, mitochondrial OS=Saccharomyces cerevisiae (strain ATCC 204508 / S288c) GN=MRPS18 PE=1 SV=2	P42847	MRPS18	25 kDa	N	5	7	0	0	0	0	0	0	3834700	3465600	0	0	0	0	0	0
Y		1716	Riboflavin kinase OS=Saccharomyces cerevisiae (strain ATCC 204508 / S288c) GN=FMN1 PE=1 SV=1	Q03778	FMN1	25 kDa	N	2	4	0	0	0	0	0	0	1162900	1837470	0	0	0	0	0	0
	Y	1769	Nicotinamidase OS=Saccharomyces cerevisiae (strain ATCC 204508 / S288c) GN=PNC1 PE=1 SV=1	P53184	PNC1	25 kDa	Y	0	0	4	0	2	0	0	0	0	0	690130	0	1079800	0	0	0
	Y	1781	Peptidyl-prolyl cis-trans isomerase D OS=Saccharomyces cerevisiae (strain ATCC 204508 / S288c) GN=CPR5 PE=2 SV=1	P35176	CPR5	25 kDa	N	0	0	0	0	5	0	0	0	0	0	0	0	1541550	0	0	0
Y		1856	DNA-directed RNA polymerases I, II, and III subunit RPABC1 OS=Saccharomyces cerevisiae (strain ATCC 204508 / S288c) GN=RPB5 PE=1 SV=1	P20434	RPB5	25 kDa	N	0	3	0	0	0	0	0	0	0	3280800	0	0	0	0	0	0
Y		1945	Trafficking protein particle complex subunit 23 OS=Saccharomyces cerevisiae (strain ATCC 204508 / S288c) GN=TRS23 PE=1 SV=1	Q03784	TRS23	25 kDa	N	2	2	0	0	0	0	0	0	1208900	1230900	0	0	0	0	0	0
	Y	2034	Protein ERP6 OS=Saccharomyces cerevisiae (strain ATCC 204508 / S288c) GN=ERP6 PE=1 SV=1	P53198	ERP6	25 kDa	N	0	0	0	0	0	4	0	0	0	0	0	0	0	733700	0	0
Y		2067	Thymidylate kinase OS=Saccharomyces cerevisiae (strain ATCC 204508 / S288c) GN=CDC8 PE=1 SV=2	P00572	CDC8	25 kDa	N	2	4	0	0	0	0	0	0	802670	2332700	0	0	0	0	0	0
Y	Y	21	Acetyl-CoA carboxylase OS=Saccharomyces cerevisiae (strain ATCC 204508 / S288c) GN=ACC1 PE=1 SV=2	Q00955	ACC1	250 kDa	Y	217	201	34	0	215	194	7	0	388540000	288070000	4292700	0	237620000	141121000	508980	0
Y	Y	1541	Helicase SEN1 OS=Saccharomyces cerevisiae (strain ATCC 204508 / S288c) GN=SEN1 PE=1 SV=2	Q00416	SEN1	253 kDa	N	5	0	0	0	3	0	0	0	826640	0	0	0	1027900	0	0	0
Y	Y	919	DNA polymerase epsilon catalytic subunit A OS=Saccharomyces cerevisiae (strain ATCC 204508 / S288c) GN=POL2 PE=1 SV=1	P21951	POL2	256 kDa	N	9	7	0	0	10	8	0	0	4254730	2535600	0	0	2396300	1768490	0	0
Y	Y	624	Proteasome subunit alpha type-6 OS=Saccharomyces cerevisiae (strain ATCC 204508 / S288c) GN=PRE5 PE=1 SV=1	P40302	PRE5	26 kDa	Y	19	23	6	0	6	5	0	0	25112000	36674000	566060	0	3054200	1053120	0	0
Y	Y	686	Flavoprotein-like protein YCP4 OS=Saccharomyces cerevisiae (strain ATCC 204508 / S288c) GN=YCP4 PE=1 SV=1	P25349	YCP4	26 kDa	N	6	5	0	0	19	21	0	0	5023400	3953000	0	0	21909800	13096200	0	0
Y	Y	972	GTP-binding protein YPT52 OS=Saccharomyces cerevisiae (strain ATCC 204508 / S288c) GN=YPT52 PE=1 SV=1	P36018	YPT52	26 kDa	Y	13	11	2	0	4	0	0	0	10327500	8297500	104950	0	1985570	0	0	0
Y	Y	1096	ADP-ribose pyrophosphatase OS=Saccharomyces cerevisiae (strain ATCC 204508 / S288c) GN=YSA1 PE=1 SV=2	Q01976	YSA1	26 kDa	N	7	9	0	0	4	0	0	0	5506500	6468300	0	0	2209600	0	0	0
	Y	1235	Broad-specificity phosphatase YOR283W OS=Saccharomyces cerevisiae (strain ATCC 204508 / S288c) GN=YOR283W PE=1 SV=1	Q12040	YOR283W	26 kDa	N	0	0	0	0	10	8	0	0	0	0	0	0	3235700	1473280	0	0
Y	Y	1307	Eukaryotic translation initiation factor 6 OS=Saccharomyces cerevisiae (strain ATCC 204508 / S288c) GN=TIF6 PE=1 SV=1	Q12522	TIF6	26 kDa	Y	4	4	2	0	4	2	0	0	9887500	3088400	191620	0	2206400	428620	0	0
Y	Y	1402	ER lumen protein-retaining receptor OS=Saccharomyces cerevisiae (strain ATCC 204508 / S288c) GN=ERD2 PE=3 SV=1	P18414	ERD2	26 kDa	N	7	2	0	0	3	0	0	0	4416600	506710	0	0	812710	0	0	0
Y	Y	1446	LAS seventeen-binding protein 1 OS=Saccharomyces cerevisiae (strain ATCC 204508 / S288c) GN=LSB1 PE=1 SV=1	P53281	LSB1	26 kDa	N	2	0	0	0	6	2	0	0	5241100	0	0	0	5912400	914370	0	0
	Y	1489	Superoxide dismutase [Mn], mitochondrial OS=Saccharomyces cerevisiae (strain ATCC 204508 / S288c) GN=SOD2 PE=1 SV=1	P00447	SOD2	26 kDa	N	0	0	0	0	6	4	0	0	0	0	0	0	2426690	701840	0	0
Y		1565	Alpha N-terminal protein methyltransferase 1 OS=Saccharomyces cerevisiae (strain ATCC 204508 / S288c) GN=TAE1 PE=1 SV=1	P38340	TAE1	26 kDa	N	7	0	0	0	0	0	0	0	7005200	0	0	0	0	0	0	0
Y		1612	mRNA-decapping enzyme subunit 1 OS=Saccharomyces cerevisiae (strain ATCC 204508 / S288c) GN=DCP1 PE=1 SV=1	Q12517	DCP1	26 kDa	N	3	6	0	0	0	0	0	0	1393500	3088210	0	0	0	0	0	0
Y	Y	1656	DUP240 protein YAR028W OS=Saccharomyces cerevisiae (strain ATCC 204508 / S288c) GN=YAR028W PE=1 SV=1	P39548	YAR028W	26 kDa	N	2	2	0	0	0	5	0	0	821540	430570	0	0	0	1443670	0	0
Y	Y	1727	t-SNARE affecting a late Golgi compartment protein 1 OS=Saccharomyces cerevisiae (strain ATCC 204508 / S288c) GN=TLG1 PE=1 SV=1	Q03322	TLG1	26 kDa	N	2	0	0	0	5	2	0	0	195160	0	0	0	2274000	83667	0	0
	Y	1868	Protein YIP4 OS=Saccharomyces cerevisiae (strain ATCC 204508 / S288c) GN=YIP4 PE=1 SV=2	P53093	YIP4	26 kDa	N	0	0	0	0	2	4	0	0	0	0	0	0	811460	2544200	0	0
Y		1956	Ribulose-phosphate 3-epimerase OS=Saccharomyces cerevisiae (strain ATCC 204508 / S288c) GN=RPE1 PE=1 SV=1	P46969	RPE1	26 kDa	N	2	4	0	0	0	0	0	0	1888500	2990200	0	0	0	0	0	0
	Y	1979	Protein SVP26 OS=Saccharomyces cerevisiae (strain ATCC 204508 / S288c) GN=SVP26 PE=1 SV=1	P38869	SVP26	26 kDa	N	0	0	0	0	0	4	0	0	0	0	0	0	0	1575400	0	0
	Y	2098	Uncharacterized protein YLR407W OS=Saccharomyces cerevisiae (strain ATCC 204508 / S288c) GN=YLR407W PE=1 SV=2	Q06070	YLR407W	26 kDa	N	0	0	0	0	0	2	0	0	0	0	0	0	0	237280	0	0
	Y	2173	Ubiquitin carboxyl-terminal hydrolase YUH1 OS=Saccharomyces cerevisiae (strain ATCC 204508 / S288c) GN=YUH1 PE=1 SV=1	P35127	YUH1	26 kDa	N	0	0	0	0	2	0	0	0	0	0	0	0	816510	0	0	0
Y		2195	Putative uncharacterized hydrolase YKL033W-A OS=Saccharomyces cerevisiae (strain ATCC 204508 / S288c) GN=YKL033W-A PE=3 SV=2	Q86ZR7	YKL033W-A	26 kDa	N	2	0	0	0	0	0	0	0	2419300	0	0	0	0	0	0	0
	Y	2245	Putative tyrosine-protein phosphatase OCA6 OS=Saccharomyces cerevisiae (strain ATCC 204508 / S288c) GN=OCA6 PE=1 SV=1	Q12454	OCA6	26 kDa	N	0	0	0	0	2	0	0	0	0	0	0	0	412730	0	0	0
Y	Y	9	40S ribosomal protein S3 OS=Saccharomyces cerevisiae (strain ATCC 204508 / S288c) GN=RPS3 PE=1 SV=5	P05750	RPS3	27 kDa	Y	338	376	66	6	365	321	30	5	2120170000	2561200000	35332000	1147990	1621620000	1109470000	6439600	581550
Y	Y	59	40S ribosomal protein S2 OS=Saccharomyces cerevisiae (strain ATCC 204508 / S288c) GN=RPS2 PE=1 SV=3	P25443	RPS2	27 kDa	Y	99	101	21	0	91	79	15	0	849730000	797550000	10691200	0	485980000	295470000	6427700	0
Y		151	60S ribosomal protein L2-A OS=Saccharomyces cerevisiae (strain ATCC 204508 / S288c) GN=RPL2A PE=1 SV=1	P0CX45	RPL2A	27 kDa	Y	72	52	28	0	33	35	6	0	309300000	200290000	20262600	0	57265000	29306000	4530850	0
	Y	260	Triosephosphate isomerase OS=Saccharomyces cerevisiae (strain ATCC 204508 / S288c) GN=TPI1 PE=1 SV=2	P00942	TPI1	27 kDa	Y	36	26	19	0	41	20	6	0	112813000	65027000	13844400	0	78653000	23842000	1090640	0
	Y	573	ATP synthase subunit 4, mitochondrial OS=Saccharomyces cerevisiae (strain ATCC 204508 / S288c) GN=ATP4 PE=1 SV=2	P05626	ATP4	27 kDa	Y	3	7	5	0	21	25	4	0	2876800	3599900	492460	0	26155000	19249100	173952	0
Y		769	Clathrin light chain OS=Saccharomyces cerevisiae (strain ATCC 204508 / S288c) GN=CLC1 PE=1 SV=1	P17891	CLC1	27 kDa	Y	16	23	2	0	0	0	0	0	23368000	25455000	108450	0	0	0	0	0
	Y	893	Vesicle-associated membrane protein-associated protein SCS2 OS=Saccharomyces cerevisiae (strain ATCC 204508 / S288c) GN=SCS2 PE=1 SV=3	P40075	SCS2	27 kDa	Y	10	5	4	0	9	9	0	0	7852900	2971000	1063800	0	6886400	3149300	0	0
Y	Y	970	Uncharacterized protein YBR096W OS=Saccharomyces cerevisiae (strain ATCC 204508 / S288c) GN=YBR096W PE=1 SV=1	P38256	YBR096W	27 kDa	N	5	7	0	0	7	12	0	0	4556800	5728700	0	0	8343600	3256200	0	0
Y	Y	996	LOG family protein YJL055W OS=Saccharomyces cerevisiae (strain ATCC 204508 / S288c) GN=YJL055W PE=1 SV=1	P47044	YJL055W	27 kDa	N	13	14	0	0	2	0	0	0	9993800	9626100	0	0	439090	0	0	0
Y	Y	1003	TATA-box-binding protein OS=Saccharomyces cerevisiae (strain ATCC 204508 / S288c) GN=SPT15 PE=1 SV=3	P13393	SPT15	27 kDa	N	7	8	0	0	5	9	0	0	5828100	7341200	0	0	4597900	4485400	0	0
Y	Y	1036	Signal recognition particle receptor subunit beta OS=Saccharomyces cerevisiae (strain ATCC 204508 / S288c) GN=SRP102 PE=1 SV=1	P36057	SRP102	27 kDa	N	7	7	0	0	7	7	0	0	3058800	2083280	0	0	1394330	1176900	0	0
Y	Y	1116	Proteasome subunit alpha type-2 OS=Saccharomyces cerevisiae (strain ATCC 204508 / S288c) GN=PRE8 PE=1 SV=1	P23639	PRE8	27 kDa	Y	8	12	2	0	2	0	0	0	8048000	11124800	327340	0	337850	0	0	0
Y	Y	1209	MICOS subunit MIC26 OS=Saccharomyces cerevisiae (strain ATCC 204508 / S288c) GN=MIC26 PE=1 SV=1	P50087	MIC26	27 kDa	N	6	7	0	0	4	4	0	0	2276590	2927770	0	0	1036700	646530	0	0
Y	Y	1233	Superoxide dismutase 1 copper chaperone OS=Saccharomyces cerevisiae (strain ATCC 204508 / S288c) GN=CCS1 PE=1 SV=1	P40202	CCS1	27 kDa	Y	6	8	2	0	2	0	0	0	7446200	6583200	304520	0	956720	0	0	0
Y		1345	Methylthioribulose-1-phosphate dehydratase OS=Saccharomyces cerevisiae (strain ATCC 204508 / S288c) GN=MDE1 PE=1 SV=1	P47095	MDE1	27 kDa	N	9	9	0	0	0	0	0	0	4064100	2578530	0	0	0	0	0	0
Y		1351.2	Monothiol glutaredoxin-4 OS=Saccharomyces cerevisiae (strain ATCC 204508 / S288c) GN=GRX4 PE=1 SV=1	P32642	GRX4	27 kDa	N	2	0	0	0	0	0	0	0	761220	0	0	0	0	0	0	0
	Y	1397	Ribosome assembly factor MRT4 OS=Saccharomyces cerevisiae (strain ATCC 204508 / S288c) GN=MRT4 PE=1 SV=1	P33201	MRT4	27 kDa	Y	2	2	7	0	0	0	0	0	1083100	989530	960430	0	0	0	0	0
	Y	1557	Protein SOP4 OS=Saccharomyces cerevisiae (strain YJM789) GN=SOP4 PE=3 SV=1	A6ZQE4 (+1)	SOP4	27 kDa	N	0	0	0	0	4	7	0	0	0	0	0	0	4005600	3205000	0	0
Y		1561	Dephospho-CoA kinase CAB5 OS=Saccharomyces cerevisiae (strain ATCC 204508 / S288c) GN=CAB5 PE=1 SV=1	Q03941	CAB5	27 kDa	N	2	8	0	0	0	0	0	0	782070	2393100	0	0	0	0	0	0
	Y	1586	ULP1-interacting protein 3 OS=Saccharomyces cerevisiae (strain ATCC 204508 / S288c) GN=UIP3 PE=1 SV=1	P39547	UIP3	27 kDa	N	0	0	0	0	2	5	0	0	0	0	0	0	1248300	1766570	0	0
	Y	1617	Pyridoxamine 5'-phosphate oxidase OS=Saccharomyces cerevisiae (strain ATCC 204508 / S288c) GN=PDX3 PE=1 SV=1	P38075	PDX3	27 kDa	Y	0	0	3	0	7	0	0	0	0	0	168900	0	1533720	0	0	0
	Y	1779	Family of serine hydrolases 1 OS=Saccharomyces cerevisiae (strain ATCC 204508 / S288c) GN=FSH1 PE=1 SV=1	P38777	FSH1	27 kDa	N	0	0	0	0	5	0	0	0	0	0	0	0	1357170	0	0	0
Y	Y	1800	Mitochondrial import inner membrane translocase subunit TIM21 OS=Saccharomyces cerevisiae (strain ATCC 204508 / S288c) GN=TIM21 PE=1 SV=1	P53220	TIM21	27 kDa	N	2	4	0	0	0	2	0	0	1821200	3144600	0	0	0	467190	0	0
Y		1831	Protein transport protein YIP1 OS=Saccharomyces cerevisiae (strain ATCC 204508 / S288c) GN=YIP1 PE=1 SV=1	P53039	YIP1	27 kDa	N	2	0	0	0	0	0	0	0	1413200	0	0	0	0	0	0	0
	Y	2044	Proteasome subunit beta type-6 OS=Saccharomyces cerevisiae (strain ATCC 204508 / S288c) GN=PRE7 PE=1 SV=1	P23724	PRE7	27 kDa	Y	0	2	2	0	0	0	0	0	0	2608100	137220	0	0	0	0	0
Y		2058	Smr domain-containing protein YPL199C OS=Saccharomyces cerevisiae (strain ATCC 204508 / S288c) GN=YPL199C PE=1 SV=1	Q08954	YPL199C	27 kDa	N	0	3	0	0	0	0	0	0	0	2561500	0	0	0	0	0	0
Y	Y	1284	Cell morphogenesis protein PAG1 OS=Saccharomyces cerevisiae (strain ATCC 204508 / S288c) GN=TAO3 PE=1 SV=1	P40468	TAO3	270 kDa	N	6	6	0	0	3	0	0	0	1539080	1030490	0	0	326330	0	0	0
	Y	88.1	60S ribosomal protein L8-B OS=Saccharomyces cerevisiae (strain ATCC 204508 / S288c) GN=RPL8B PE=1 SV=3	P29453	RPL8B	28 kDa	Y	66	45	43	0	63	49	16	0	180017000	69180000	25835600	0	88362000	48779000	4330000	0
	Y	88.2	60S ribosomal protein L8-A OS=Saccharomyces cerevisiae (strain ATCC 204508 / S288c) GN=RPL8A PE=1 SV=4	P17076	RPL8A	28 kDa	Y	60	40	36	0	60	45	8	0	148350000	51812000	21366900	0	83500000	46243000	2135600	0
	Y	97	Phosphoglycerate mutase 1 OS=Saccharomyces cerevisiae (strain ATCC 204508 / S288c) GN=GPM1 PE=1 SV=3	P00950	GPM1	28 kDa	Y	58	53	63	0	60	41	21	0	264600000	170468000	50632000	0	135090000	36200000	2355530	0
	Y	107.1	60S ribosomal protein L7-A OS=Saccharomyces cerevisiae (strain ATCC 204508 / S288c) GN=RPL7A PE=1 SV=3	P05737	RPL7A	28 kDa	Y	43	34	39	0	67	66	18	0	120192000	63145000	30891000	0	186475000	120222000	6131800	0
	Y	107.2	60S ribosomal protein L7-B OS=Saccharomyces cerevisiae (strain ATCC 204508 / S288c) GN=RPL7B PE=1 SV=3	Q12213	RPL7B	28 kDa	Y	42	34	37	0	64	63	16	0	118267000	60166000	30118000	0	179416000	117172000	6133000	0
Y	Y	148.1	Glycerol-1-phosphate phosphohydrolase 1 OS=Saccharomyces cerevisiae (strain ATCC 204508 / S288c) GN=GPP1 PE=1 SV=3	P41277	GPP1	28 kDa	Y	75	74	21	0	33	15	8	0	268490000	198782000	6972000	0	40715000	10006200	938290	0
Y	Y	148.2	Glycerol-1-phosphate phosphohydrolase 2 OS=Saccharomyces cerevisiae (strain ATCC 204508 / S288c) GN=GPP2 PE=1 SV=1	P40106	GPP2	28 kDa	N	12	27	0	0	7	0	0	0	45372000	90639000	0	0	5706900	0	0	0
Y	Y	482	Proteasome subunit alpha type-1 OS=Saccharomyces cerevisiae (strain ATCC 204508 / S288c) GN=SCL1 PE=1 SV=1	P21243	SCL1	28 kDa	Y	25	24	9	0	14	8	0	0	22133500	17081900	505710	0	5162800	1417190	0	0
Y	Y	870	Ubiquitin-conjugating enzyme E2 6 OS=Saccharomyces cerevisiae (strain ATCC 204508 / S288c) GN=UBC6 PE=1 SV=1	P33296	UBC6	28 kDa	N	7	3	0	0	14	14	0	0	5711400	1675400	0	0	11015000	6946000	0	0
Y	Y	886	Proteasome subunit alpha type-4 OS=Saccharomyces cerevisiae (strain ATCC 204508 / S288c) GN=PRE6 PE=1 SV=1	P40303	PRE6	28 kDa	N	16	16	0	0	2	0	0	0	34431000	25289200	0	0	528550	0	0	0
Y		1174	Ribosome maturation protein SDO1 OS=Saccharomyces cerevisiae (strain ATCC 204508 / S288c) GN=SDO1 PE=1 SV=1	Q07953	SDO1	28 kDa	N	11	11	0	0	0	0	0	0	13276900	12796000	0	0	0	0	0	0
	Y	1221	Protein HRI1 OS=Saccharomyces cerevisiae (strain Zymaflore VL3) GN=HRI1 PE=3 SV=1	E7QIA1 (+3)	HRI1	28 kDa	Y	0	0	8	0	8	2	0	0	0	0	1168820	0	7404900	1084200	0	0
	Y	1241	N-terminal acetyltransferase A complex catalytic subunit ARD1 OS=Saccharomyces cerevisiae (strain ATCC 204508 / S288c) GN=ARD1 PE=1 SV=2	P07347	ARD1	28 kDa	N	0	0	0	0	11	10	0	0	0	0	0	0	9840700	3344100	0	0
Y	Y	1351.1	Monothiol glutaredoxin-3 OS=Saccharomyces cerevisiae (strain ATCC 204508 / S288c) GN=GRX3 PE=1 SV=2	Q03835	GRX3	28 kDa	N	5	2	0	0	0	2	0	0	2943180	683960	0	0	0	348020	0	0
Y	Y	1440	Proteasome subunit beta type-2 OS=Saccharomyces cerevisiae (strain ATCC 204508 / S288c) GN=PUP1 PE=1 SV=1	P25043	PUP1	28 kDa	N	0	4	0	0	2	6	0	0	0	2526700	0	0	2968800	3498700	0	0
Y		1468	HD domain-containing protein YBR242W OS=Saccharomyces cerevisiae (strain ATCC 204508 / S288c) GN=YBR242W PE=1 SV=1	P38331	YBR242W	28 kDa	N	5	7	0	0	0	0	0	0	3132400	4338400	0	0	0	0	0	0
	Y	1529	GTP cyclohydrolase 1 OS=Saccharomyces cerevisiae (strain ATCC 204508 / S288c) GN=FOL2 PE=1 SV=1	P51601	FOL2	28 kDa	Y	0	0	2	0	4	4	0	0	0	0	93656	0	949200	844800	0	0
Y		1739	Mitochondrial peculiar membrane protein 1 OS=Saccharomyces cerevisiae (strain YJM789) GN=MPM1 PE=3 SV=1	A6ZPQ6 (+1)	MPM1	28 kDa	N	6	4	0	0	0	0	0	0	1313270	799050	0	0	0	0	0	0
Y		1801	37S ribosomal protein S17, mitochondrial OS=Saccharomyces cerevisiae (strain ATCC 204508 / S288c) GN=MRPS17 PE=1 SV=1	Q03246	MRPS17	28 kDa	N	4	4	0	0	0	0	0	0	1238600	2190080	0	0	0	0	0	0
Y		1884	NAD(P)H-hydrate epimerase OS=Saccharomyces cerevisiae (strain ATCC 204508 / S288c) GN=YNL200C PE=1 SV=1	P40165	YNL200C	28 kDa	N	4	3	0	0	0	0	0	0	1533830	726670	0	0	0	0	0	0
	Y	1940	Ribosomal RNA small subunit methyltransferase NEP1 OS=Saccharomyces cerevisiae (strain ATCC 204508 / S288c) GN=EMG1 PE=1 SV=1	Q06287	EMG1	28 kDa	N	0	0	0	0	4	0	0	0	0	0	0	0	846100	0	0	0
Y		2132	54S ribosomal protein L15, mitochondrial OS=Saccharomyces cerevisiae (strain ATCC 204508 / S288c) GN=MRPL15 PE=1 SV=3	P36523	MRPL15	28 kDa	N	4	0	0	0	0	0	0	0	803590	0	0	0	0	0	0	0
	Y	2259	Pre-mRNA-splicing factor 38 OS=Saccharomyces cerevisiae (strain ATCC 204508 / S288c) GN=PRP38 PE=1 SV=1	Q00723	PRP38	28 kDa	N	0	0	0	0	0	2	0	0	0	0	0	0	0	122030	0	0
	Y	2143	Pre-mRNA-splicing factor 8 OS=Saccharomyces cerevisiae (strain ATCC 204508 / S288c) GN=PRP8 PE=1 SV=1	P33334	PRP8	280 kDa	N	0	0	0	0	4	0	0	0	0	0	0	0	754800	0	0	0
Y	Y	784	Serine/threonine-protein kinase TOR1 OS=Saccharomyces cerevisiae (strain ATCC 204508 / S288c) GN=TOR1 PE=1 SV=3	P35169	TOR1	281 kDa	N	17	12	0	0	7	7	0	0	8027700	3827880	0	0	2546820	1283910	0	0
Y	Y	957	Serine/threonine-protein kinase TOR2 OS=Saccharomyces cerevisiae (strain ATCC 204508 / S288c) GN=TOR2 PE=1 SV=3	P32600	TOR2	282 kDa	N	9	5	0	0	10	9	0	0	5427600	1365390	0	0	2552030	1099880	0	0
Y	Y	278	U3 small nucleolar RNA-associated protein 20 OS=Saccharomyces cerevisiae (strain ATCC 204508 / S288c) GN=UTP20 PE=1 SV=3	P35194	UTP20	288 kDa	N	53	30	0	0	31	26	0	0	34191000	14410900	0	0	11860600	5776200	0	0
Y		176	Phosphomannomutase OS=Saccharomyces cerevisiae (strain ATCC 204508 / S288c) GN=SEC53 PE=1 SV=1	P07283	SEC53	29 kDa	Y	81	78	22	0	13	5	9	0	317380000	204056000	4357500	0	10232700	1542400	973780	0
Y	Y	359	Proliferating cell nuclear antigen OS=Saccharomyces cerevisiae (strain ATCC 204508 / S288c) GN=POL30 PE=1 SV=1	P15873	POL30	29 kDa	Y	28	32	6	0	25	21	0	0	47697000	38073000	625040	0	21099400	11114700	0	0
Y	Y	439	Proteasome subunit alpha type-3 OS=Saccharomyces cerevisiae (strain ATCC 204508 / S288c) GN=PRE9 PE=1 SV=1	P23638	PRE9	29 kDa	Y	31	25	5	0	17	11	2	0	43463000	27363000	297130	0	9486600	2537600	68259	0
Y		600	Proteasome subunit alpha type-5 OS=Saccharomyces cerevisiae (strain ATCC 204508 / S288c) GN=PUP2 PE=1 SV=2	P32379	PUP2	29 kDa	Y	22	22	12	0	4	0	2	0	42076000	30557000	1866870	0	2553000	0	152680	0
Y	Y	845	V-type proton ATPase subunit D OS=Saccharomyces cerevisiae (strain ATCC 204508 / S288c) GN=VMA8 PE=1 SV=1	P32610	VMA8	29 kDa	Y	10	14	2	0	5	5	0	0	21066200	29434000	152280	0	3993750	3117100	0	0
Y	Y	942	Proteasome subunit beta type-7 OS=Saccharomyces cerevisiae (strain ATCC 204508 / S288c) GN=PRE4 PE=1 SV=1	P30657	PRE4	29 kDa	N	11	14	0	0	3	3	0	0	16211900	12417100	0	0	2033900	637070	0	0
Y		962	Protein-lysine N-methyltransferase EFM5 OS=Saccharomyces cerevisiae (strain ATCC 204508 / S288c) GN=EFM5 PE=1 SV=2	P53200	EFM5	29 kDa	N	14	17	0	0	0	0	0	0	12375300	15843300	0	0	0	0	0	0
	Y	982	NADP-dependent 3-hydroxy acid dehydrogenase OS=Saccharomyces cerevisiae (strain ATCC 204508 / S288c) GN=YMR226C PE=1 SV=1	Q05016	YMR226C	29 kDa	Y	3	0	16	0	7	0	0	0	3126100	0	3204000	0	4578400	0	0	0
Y	Y	1033	Pyridoxal phosphate homeostasis protein OS=Saccharomyces cerevisiae (strain ATCC 204508 / S288c) GN=YBL036C PE=1 SV=1	P38197	YBL036C	29 kDa	Y	9	9	5	0	3	0	0	0	8172200	5391400	615350	0	1146400	0	0	0
Y	Y	1269	Cytochrome c oxidase subunit 2 OS=Saccharomyces cerevisiae (strain ATCC 204508 / S288c) GN=COX2 PE=1 SV=1	P00410	COX2	29 kDa	N	0	2	0	0	5	12	0	0	0	2335100	0	0	10763900	15145100	0	0
	Y	1349	Benzil reductase ((S)-benzoin forming) IRC24 OS=Saccharomyces cerevisiae (strain ATCC 204508 / S288c) GN=IRC24 PE=1 SV=1	P40580	IRC24	29 kDa	Y	0	0	2	0	6	5	0	0	0	0	60692	0	2076220	780580	0	0
Y	Y	1405	Uncharacterized protein YNR040W OS=Saccharomyces cerevisiae (strain ATCC 204508 / S288c) GN=YNR040W PE=1 SV=1	P53736	YNR040W	29 kDa	N	4	3	0	0	2	0	0	0	952050	371690	0	0	372020	0	0	0
	Y	1633	Vacuolar v-SNARE NYV1 OS=Saccharomyces cerevisiae (strain ATCC 204508 / S288c) GN=NYV1 PE=1 SV=2	Q12255	NYV1	29 kDa	N	0	0	0	0	2	2	0	0	0	0	0	0	446970	1490600	0	0
Y		1819	RNA-binding protein SGN1 OS=Saccharomyces cerevisiae (strain ATCC 204508 / S288c) GN=SGN1 PE=1 SV=1	P40561	SGN1	29 kDa	N	3	5	0	0	0	0	0	0	1179600	1780570	0	0	0	0	0	0
	Y	1824	Exosome complex component RRP42 OS=Saccharomyces cerevisiae (strain ATCC 204508 / S288c) GN=RRP42 PE=1 SV=1	Q12277	RRP42	29 kDa	N	0	0	0	0	3	3	0	0	0	0	0	0	1518400	1459300	0	0
	Y	2010	Altered inheritance of mitochondria protein 36, mitochondrial OS=Saccharomyces cerevisiae (strain ATCC 204508 / S288c) GN=AIM36 PE=1 SV=1	Q03798 (+1)	AIM36	29 kDa	N	0	0	0	0	0	2	0	0	0	0	0	0	0	231470	0	0
	Y	2016	Syntaxin-8 OS=Saccharomyces cerevisiae (strain ATCC 204508 / S288c) GN=SYN8 PE=1 SV=2	P31377	SYN8	29 kDa	N	0	0	0	0	0	2	0	0	0	0	0	0	0	249070	0	0
Y		2064	54S ribosomal protein L11, mitochondrial OS=Saccharomyces cerevisiae (strain ATCC 204508 / S288c) GN=MRPL11 PE=1 SV=2	P36521	MRPL11	29 kDa	N	2	4	0	0	0	0	0	0	157960	295500	0	0	0	0	0	0
Y	Y	28	eIF-2-alpha kinase activator GCN1 OS=Saccharomyces cerevisiae (strain ATCC 204508 / S288c) GN=GCN1 PE=1 SV=1	P33892	GCN1	297 kDa	Y	182	171	14	0	154	160	3	0	273230000	168814000	1075750	0	134051000	74059000	104400	0
	Y	93.1	Protein BMH1 OS=Saccharomyces cerevisiae (strain ATCC 204508 / S288c) GN=BMH1 PE=1 SV=4	P29311	BMH1	30 kDa	Y	37	31	43	0	76	75	16	0	36476000	36030000	13353100	0	119749000	59581000	2943700	0
Y	Y	314	Mitochondrial outer membrane protein porin 1 OS=Saccharomyces cerevisiae (strain ATCC 204508 / S288c) GN=POR1 PE=1 SV=4	P04840	POR1	30 kDa	Y	27	24	19	0	31	28	0	0	43124000	31890000	3258900	0	35688000	12517500	0	0
Y	Y	335	Pyrroline-5-carboxylate reductase OS=Saccharomyces cerevisiae (strain ATCC 204508 / S288c) GN=PRO3 PE=1 SV=1	P32263	PRO3	30 kDa	Y	42	31	4	0	20	22	0	0	74091000	44325000	415380	0	25929000	13588900	0	0
Y	Y	445	Dolichol-phosphate mannosyltransferase OS=Saccharomyces cerevisiae (strain ATCC 204508 / S288c) GN=DPM1 PE=1 SV=3	P14020	DPM1	30 kDa	Y	24	25	7	0	24	11	0	0	53582000	43757000	1595100	0	18799800	4369900	0	0
Y	Y	791	26S proteasome regulatory subunit RPN10 OS=Saccharomyces cerevisiae (strain ATCC 204508 / S288c) GN=RPN10 PE=1 SV=3	P38886	RPN10	30 kDa	N	15	11	0	0	8	8	0	0	14242600	9361600	0	0	2594390	1476040	0	0
Y		1048	Mitochondrial genome maintenance protein MGM101 OS=Saccharomyces cerevisiae (strain ATCC 204508 / S288c) GN=MGM101 PE=1 SV=1	P32787	MGM101	30 kDa	N	10	15	0	0	0	0	0	0	11298700	18418800	0	0	0	0	0	0
Y	Y	1204	V0 assembly protein 1 OS=Saccharomyces cerevisiae (strain ATCC 204508 / S288c) GN=VOA1 PE=1 SV=1	P53262	VOA1	30 kDa	N	2	4	0	0	7	6	0	0	1322200	2724220	0	0	3196300	2431690	0	0
Y	Y	1220	Ras-related protein RSR1 OS=Saccharomyces cerevisiae (strain ATCC 204508 / S288c) GN=RSR1 PE=3 SV=1	P13856	RSR1	30 kDa	N	4	6	0	0	6	3	0	0	2631500	4067600	0	0	3099200	445280	0	0
Y	Y	1282	Pre-rRNA-processing protein PNO1 OS=Saccharomyces cerevisiae (strain ATCC 204508 / S288c) GN=PNO1 PE=1 SV=1	Q99216	PNO1	30 kDa	N	6	2	0	0	4	5	0	0	3036600	856490	0	0	1204700	969790	0	0
	Y	1338	Replication factor A protein 2 OS=Saccharomyces cerevisiae (strain ATCC 204508 / S288c) GN=RFA2 PE=1 SV=1	P26754	RFA2	30 kDa	Y	7	6	2	0	0	0	0	0	10411600	6460600	2122500	0	0	0	0	0
	Y	1358	Reduced viability upon starvation protein 161 OS=Saccharomyces cerevisiae (strain ATCC 204508 / S288c) GN=RVS161 PE=1 SV=1	P25343	RVS161	30 kDa	Y	4	4	6	0	0	0	0	0	2474440	1735500	534620	0	0	0	0	0
Y	Y	1398	Ammonia transport outward protein 3 OS=Saccharomyces cerevisiae (strain ATCC 204508 / S288c) GN=ATO3 PE=1 SV=1	Q12359	ATO3	30 kDa	N	2	2	0	0	2	7	0	0	921170	805010	0	0	1151100	3429800	0	0
	Y	1506	Kynurenine formamidase OS=Saccharomyces cerevisiae (strain ATCC 204508 / S288c) GN=BNA7 PE=1 SV=1	Q04066	BNA7	30 kDa	N	0	0	0	0	6	6	0	0	0	0	0	0	2329200	1173440	0	0
Y		1522	Family of serine hydrolases 3 OS=Saccharomyces cerevisiae (strain ATCC 204508 / S288c) GN=FSH3 PE=2 SV=1	Q99369	FSH3	30 kDa	N	8	6	0	0	0	0	0	0	6524400	4308600	0	0	0	0	0	0
Y		1745	1-(5-phosphoribosyl)-5-[(5-phosphoribosylamino)methylideneamino] imidazole-4-carboxamide isomerase OS=Saccharomyces cerevisiae (strain ATCC 204508 / S288c) GN=HIS6 PE=1 SV=1	P40545	HIS6	30 kDa	N	4	5	0	0	0	0	0	0	2681500	1763680	0	0	0	0	0	0
Y		1776	Mitochondrial acidic protein MAM33 OS=Saccharomyces cerevisiae (strain ATCC 204508 / S288c) GN=MAM33 PE=1 SV=1	P40513	MAM33	30 kDa	N	2	4	0	0	0	0	0	0	620820	2274020	0	0	0	0	0	0
	Y	1915	Casein kinase II subunit beta' OS=Saccharomyces cerevisiae (strain ATCC 204508 / S288c) GN=CKB2 PE=1 SV=1	P38930	CKB2	30 kDa	N	0	0	0	0	0	2	0	0	0	0	0	0	0	785760	0	0
Y		2218	Succinate dehydrogenase [ubiquinone] iron-sulfur subunit, mitochondrial OS=Saccharomyces cerevisiae (strain ATCC 204508 / S288c) GN=SDH2 PE=1 SV=1	P21801	SDH2	30 kDa	N	0	3	0	0	0	0	0	0	0	1884100	0	0	0	0	0	0
Y	Y	1214	Protein FMP27, mitochondrial OS=Saccharomyces cerevisiae (strain ATCC 204508 / S288c) GN=FMP27 PE=1 SV=1	Q06179	FMP27	303 kDa	N	3	5	0	0	6	6	0	0	450950	1400550	0	0	1287190	808070	0	0
	Y	93.2	Protein BMH2 OS=Saccharomyces cerevisiae (strain ATCC 204508 / S288c) GN=BMH2 PE=1 SV=3	P34730	BMH2	31 kDa	Y	27	26	40	0	67	69	14	0	31997000	34563000	13809300	0	122324000	71435000	3380400	0
Y	Y	388	NADH-cytochrome b5 reductase 1 OS=Saccharomyces cerevisiae (strain ATCC 204508 / S288c) GN=CBR1 PE=1 SV=2	P38626	CBR1	31 kDa	Y	19	22	5	0	30	31	0	0	16010700	20210800	868280	0	32237000	22630400	0	0
Y	Y	715	Eukaryotic translation initiation factor 3 subunit G OS=Saccharomyces cerevisiae (strain ATCC 204508 / S288c) GN=TIF35 PE=1 SV=1	Q04067	TIF35	31 kDa	Y	16	17	3	0	6	2	4	0	21403200	18412400	1226700	0	5173100	292090	174250	0
Y		1068	Hydroxyacylglutathione hydrolase, cytoplasmic isozyme OS=Saccharomyces cerevisiae (strain ATCC 204508 / S288c) GN=GLO2 PE=1 SV=1	Q05584	GLO2	31 kDa	N	13	12	0	0	0	0	0	0	6322900	4720300	0	0	0	0	0	0
Y		1125	Uncharacterized protein YMR178W OS=Saccharomyces cerevisiae (strain ATCC 204508 / S288c) GN=YMR178W PE=1 SV=1	Q03219	YMR178W	31 kDa	N	12	12	0	0	0	0	0	0	6307000	8251700	0	0	0	0	0	0
	Y	1169	Prohibitin-1 OS=Saccharomyces cerevisiae (strain ATCC 204508 / S288c) GN=PHB1 PE=1 SV=2	P40961	PHB1	31 kDa	Y	7	5	8	0	0	0	0	0	4127030	2216660	951680	0	0	0	0	0
	Y	1272	Protein PET10 OS=Saccharomyces cerevisiae (strain ATCC 204508 / S288c) GN=PET10 PE=1 SV=3	P36139	PET10	31 kDa	N	0	0	0	0	7	9	0	0	0	0	0	0	3731600	2768500	0	0
	Y	1407	Sedoheptulose 1,7-bisphosphatase OS=Saccharomyces cerevisiae (strain ATCC 204508 / S288c) GN=SHB17 PE=1 SV=1	P36136	SHB17	31 kDa	Y	0	0	2	0	4	5	0	0	0	0	474730	0	4009300	2545700	0	0
Y	Y	1413	Mitochondrial distribution and morphology protein 12 OS=Saccharomyces cerevisiae (strain RM11-1a) GN=MDM12 PE=3 SV=1	B3LJ47 (+1)	MDM12	31 kDa	N	4	2	0	0	6	4	0	0	2837300	1272300	0	0	4469100	614210	0	0
Y		1575	Translocation protein SEC62 OS=Saccharomyces cerevisiae (strain ATCC 204508 / S288c) GN=SEC62 PE=1 SV=2	P21825	SEC62	31 kDa	N	8	4	0	0	0	0	0	0	14939100	2613300	0	0	0	0	0	0
	Y	1616	Putative carboxymethylenebutenolidase OS=Saccharomyces cerevisiae (strain ATCC 204508 / S288c) GN=YDL086W PE=1 SV=1	Q07505	YDL086W	31 kDa	N	0	0	0	0	7	4	0	0	0	0	0	0	5949500	1508150	0	0
Y		1735	GPN-loop GTPase 3 OS=Saccharomyces cerevisiae (strain ATCC 204508 / S288c) GN=GPN3 PE=1 SV=1	Q06543	GPN3	31 kDa	N	0	6	0	0	0	0	0	0	0	4621600	0	0	0	0	0	0
Y		1744	Proteasome assembly chaperone 2 OS=Saccharomyces cerevisiae (strain ATCC 204508 / S288c) GN=ADD66 PE=1 SV=1	P36040	ADD66	31 kDa	N	3	5	0	0	0	0	0	0	4292800	4652000	0	0	0	0	0	0
Y		1757	Vacuolar protein sorting-associated protein 29 OS=Saccharomyces cerevisiae (strain ATCC 204508 / S288c) GN=VPS29 PE=1 SV=1	P38759	VPS29	31 kDa	N	2	2	0	0	0	0	0	0	2681900	879840	0	0	0	0	0	0
	Y	1807	Golgi to ER traffic protein 2 OS=Saccharomyces cerevisiae (strain RM11-1a) GN=GET2 PE=3 SV=1	B3LRK1	GET2	31 kDa	N	0	0	0	0	5	4	0	0	0	0	0	0	2728200	2850490	0	0
Y		1834	CDP-diacylglycerol--serine O-phosphatidyltransferase OS=Saccharomyces cerevisiae (strain ATCC 204508 / S288c) GN=CHO1 PE=1 SV=3	P08456	CHO1	31 kDa	N	0	2	0	0	0	0	0	0	0	642630	0	0	0	0	0	0
Y		1905	tRNA wybutosine-synthesizing protein 3 OS=Saccharomyces cerevisiae (strain ATCC 204508 / S288c) GN=TYW3 PE=1 SV=1	P53177	TYW3	31 kDa	N	0	6	0	0	0	0	0	0	0	4334700	0	0	0	0	0	0
	Y	2021	Vacuolar protein sorting-associated protein 75 OS=Saccharomyces cerevisiae (strain ATCC 204508 / S288c) GN=VPS75 PE=1 SV=1	P53853	VPS75	31 kDa	N	0	0	0	0	2	2	0	0	0	0	0	0	705770	292810	0	0
Y		2054	Proteasome chaperone 1 OS=Saccharomyces cerevisiae (strain ATCC 204508 / S288c) GN=PBA1 PE=1 SV=2	Q05778	PBA1	31 kDa	N	0	3	0	0	0	0	0	0	0	3135200	0	0	0	0	0	0
	Y	2086	F-actin-capping protein subunit alpha OS=Saccharomyces cerevisiae (strain ATCC 204508 / S288c) GN=CAP1 PE=1 SV=1	P28495	CAP1	31 kDa	N	0	0	0	0	2	0	0	0	0	0	0	0	1146000	0	0	0
Y		2134	54S ribosomal protein L1, mitochondrial OS=Saccharomyces cerevisiae (strain ATCC 204508 / S288c) GN=MRPL1 PE=1 SV=1	Q04599	MRPL1	31 kDa	N	2	2	0	0	0	0	0	0	773560	675960	0	0	0	0	0	0
Y		2151	Signal recognition particle subunit SEC65 OS=Saccharomyces cerevisiae (strain ATCC 204508 / S288c) GN=SEC65 PE=1 SV=1	P29478	SEC65	31 kDa	N	2	3	0	0	0	0	0	0	754120	1258400	0	0	0	0	0	0
Y	Y	364	Nuclear migration protein NUM1 OS=Saccharomyces cerevisiae (strain ATCC 204508 / S288c) GN=NUM1 PE=1 SV=2	Q00402	NUM1	313 kDa	N	18	22	0	0	39	43	0	0	15429200	12968200	0	0	24932700	15666600	0	0
Y	Y	267	Eukaryotic translation initiation factor 2 subunit beta OS=Saccharomyces cerevisiae (strain ATCC 204508 / S288c) GN=SUI3 PE=1 SV=2	P09064	SUI3	32 kDa	Y	50	48	11	0	24	14	0	0	85304000	53953000	1223120	0	15420900	7132800	0	0
	Y	285	Inorganic pyrophosphatase OS=Saccharomyces cerevisiae (strain ATCC 204508 / S288c) GN=IPP1 PE=1 SV=4	P00817	IPP1	32 kDa	Y	20	18	28	0	39	18	16	0	20480800	23295500	11156000	0	40344000	7836100	1451990	0
Y	Y	521	ATP phosphoribosyltransferase OS=Saccharomyces cerevisiae (strain ATCC 204508 / S288c) GN=HIS1 PE=1 SV=1	P00498	HIS1	32 kDa	Y	20	20	6	0	13	15	0	0	24165000	21732000	463600	0	11878500	8034400	0	0
Y	Y	668	26S proteasome regulatory subunit RPN12 OS=Saccharomyces cerevisiae (strain ATCC 204508 / S288c) GN=RPN12 PE=1 SV=3	P32496	RPN12	32 kDa	Y	23	20	2	0	10	0	0	0	26015000	14806400	232480	0	5694000	0	0	0
Y	Y	675	Proteasome subunit beta type-5 OS=Saccharomyces cerevisiae (strain ATCC 204508 / S288c) GN=PRE2 PE=1 SV=3	P30656	PRE2	32 kDa	N	13	14	0	0	14	14	0	0	14150200	15635900	0	0	13617300	7835600	0	0
	Y	899	Probable proteasome subunit alpha type-7 OS=Saccharomyces cerevisiae (strain ATCC 204508 / S288c) GN=PRE10 PE=1 SV=2	P21242	PRE10	32 kDa	Y	14	16	5	0	0	0	0	0	12482300	10724600	1164400	0	0	0	0	0
Y	Y	1196	Trafficking protein particle complex subunit 31 OS=Saccharomyces cerevisiae (strain ATCC 204508 / S288c) GN=TRS31 PE=1 SV=1	Q03337	TRS31	32 kDa	N	9	9	0	0	2	0	0	0	4880600	3595700	0	0	295240	0	0	0
Y	Y	1267	Protein NSG1 OS=Saccharomyces cerevisiae (strain ATCC 204508 / S288c) GN=NSG1 PE=1 SV=1	P38837	NSG1	32 kDa	N	3	0	0	0	10	4	0	0	2782800	0	0	0	4625500	1238500	0	0
Y	Y	1306	Pore membrane protein of 33 kDa OS=Saccharomyces cerevisiae (strain ATCC 204508 / S288c) GN=POM33 PE=1 SV=1	Q12164	POM33	32 kDa	N	2	0	0	0	4	5	0	0	1774300	0	0	0	2841000	1043430	0	0
	Y	1472	Dolichyl-diphosphooligosaccharide--protein glycosyltransferase subunit SWP1 OS=Saccharomyces cerevisiae (strain ATCC 204508 / S288c) GN=SWP1 PE=1 SV=1	Q02795	SWP1	32 kDa	N	0	0	0	0	7	6	0	0	0	0	0	0	7558000	2521900	0	0
Y	Y	1553	[PSI+] induction protein 2 OS=Saccharomyces cerevisiae (strain ATCC 204508 / S288c) GN=PIN2 PE=1 SV=1	Q12057	PIN2	32 kDa	N	2	0	0	0	4	5	0	0	1058400	0	0	0	957160	865130	0	0
	Y	1615	Histone chaperone ASF1 OS=Saccharomyces cerevisiae (strain ATCC 204508 / S288c) GN=ASF1 PE=1 SV=1	P32447	ASF1	32 kDa	N	0	0	0	0	7	2	0	0	0	0	0	0	3109400	523510	0	0
Y	Y	1649	Nicotinate-nucleotide pyrophosphorylase [carboxylating] OS=Saccharomyces cerevisiae (strain ATCC 204508 / S288c) GN=BNA6 PE=1 SV=1	P43619	BNA6	32 kDa	N	2	0	0	0	2	3	0	0	2319100	0	0	0	1890500	1742300	0	0
Y	Y	1703	Tricarboxylate transport protein OS=Saccharomyces cerevisiae (strain ATCC 204508 / S288c) GN=CTP1 PE=2 SV=3	P38152	CTP1	32 kDa	N	0	2	0	0	2	2	0	0	0	1610300	0	0	537210	808800	0	0
Y		1804	Ribosome biogenesis protein UTP30 OS=Saccharomyces cerevisiae (strain ATCC 204508 / S288c) GN=UTP30 PE=1 SV=1	P36144	UTP30	32 kDa	N	4	5	0	0	0	0	0	0	1120940	1577520	0	0	0	0	0	0
Y		1876	NGG1-interacting factor 3 OS=Saccharomyces cerevisiae (strain ATCC 204508 / S288c) GN=NIF3 PE=1 SV=1	P53081	NIF3	32 kDa	N	3	2	0	0	0	0	0	0	1158000	545710	0	0	0	0	0	0
Y		1952	Uncharacterized oxidoreductase YJR096W OS=Saccharomyces cerevisiae (strain ATCC 204508 / S288c) GN=YJR096W PE=1 SV=1	P47137	YJR096W	32 kDa	N	2	4	0	0	0	0	0	0	3003000	2847690	0	0	0	0	0	0
Y	Y	58.2	ADP,ATP carrier protein 3 OS=Saccharomyces cerevisiae (strain ATCC 204508 / S288c) GN=AAC3 PE=1 SV=1	P18238	AAC3	33 kDa	N	13	22	0	0	19	18	0	0	25268000	53610000	0	0	40044000	20900000	0	0
Y	Y	292	Mitochondrial phosphate carrier protein OS=Saccharomyces cerevisiae (strain ATCC 204508 / S288c) GN=MIR1 PE=1 SV=1	P23641	MIR1	33 kDa	Y	28	39	5	0	29	35	0	0	44938000	66865000	791900	0	46991000	37654000	0	0
	Y	334	Reticulon-like protein 1 OS=Saccharomyces cerevisiae (strain ATCC 204508 / S288c) GN=RTN1 PE=1 SV=1	Q04947	RTN1	33 kDa	Y	6	4	7	0	49	51	5	0	3746300	1770080	2469110	0	86432000	60008000	455970	0
Y	Y	477	Protein transport protein SEC13 OS=Saccharomyces cerevisiae (strain ATCC 204508 / S288c) GN=SEC13 PE=1 SV=1	Q04491	SEC13	33 kDa	Y	12	11	8	0	23	29	0	0	13007300	12043100	599160	0	14801800	11852100	0	0
Y	Y	580	Alpha-soluble NSF attachment protein OS=Saccharomyces cerevisiae (strain ATCC 204508 / S288c) GN=SEC17 PE=1 SV=4	P32602	SEC17	33 kDa	N	30	26	0	0	0	2	0	0	44492000	44399000	0	0	0	690220	0	0
Y	Y	676	NADPH-dependent 1-acyldihydroxyacetone phosphate reductase OS=Saccharomyces cerevisiae (strain ATCC 204508 / S288c) GN=AYR1 PE=1 SV=1	P40471	AYR1	33 kDa	N	17	14	0	0	13	11	0	0	16420800	9032500	0	0	10166900	3058000	0	0
Y	Y	777	CCR4-associated factor 16 OS=Saccharomyces cerevisiae (strain ATCC 204508 / S288c) GN=CAF16 PE=1 SV=1	P43569	CAF16	33 kDa	Y	11	12	2	0	13	7	0	0	6999900	6987300	141720	0	5428300	1912270	0	0
	Y	789	Spermidine synthase OS=Saccharomyces cerevisiae (strain ATCC 204508 / S288c) GN=SPE3 PE=3 SV=1	Q12074	SPE3	33 kDa	Y	9	11	9	0	11	0	0	0	8679900	8375900	2261740	0	5837400	0	0	0
Y	Y	847	tRNA (guanine-N(7)-)-methyltransferase OS=Saccharomyces cerevisiae (strain YJM789) GN=TRM8 PE=3 SV=1	A6ZXD2 (+1)	TRM8	33 kDa	N	16	9	0	0	7	4	0	0	15055900	4835100	0	0	3102300	1044260	0	0
Y	Y	1000	Isopentenyl-diphosphate Delta-isomerase OS=Saccharomyces cerevisiae (strain ATCC 204508 / S288c) GN=IDI1 PE=1 SV=2	P15496	IDI1	33 kDa	N	8	9	0	0	4	6	0	0	13666500	14756000	0	0	2997000	2547200	0	0
Y		1025	Protein BCP1 OS=Saccharomyces cerevisiae (strain ATCC 204508 / S288c) GN=BCP1 PE=1 SV=1	Q06338	BCP1	33 kDa	N	13	14	0	0	0	0	0	0	7688700	8577400	0	0	0	0	0	0
Y	Y	1031	Protein SSO1 OS=Saccharomyces cerevisiae (strain ATCC 204508 / S288c) GN=SSO1 PE=1 SV=2	P32867	SSO1	33 kDa	Y	5	6	3	0	8	5	0	0	5383200	6773600	382620	0	7891300	3013610	0	0
Y		1122	Uncharacterized isomerase YHI9 OS=Saccharomyces cerevisiae (strain ATCC 204508 / S288c) GN=YHI9 PE=1 SV=1	P38765	YHI9	33 kDa	N	12	12	0	0	0	0	0	0	14411200	9665300	0	0	0	0	0	0
	Y	1167	Single-stranded nucleic acid-binding protein OS=Saccharomyces cerevisiae (strain ATCC 204508 / S288c) GN=SBP1 PE=1 SV=2	P10080	SBP1	33 kDa	Y	2	0	7	0	11	0	0	0	1005600	0	552240	0	4967100	0	0	0
Y	Y	1192	Mitochondrial GTP/GDP carrier protein 1 OS=Saccharomyces cerevisiae (strain ATCC 204508 / S288c) GN=GGC1 PE=1 SV=1	P38988	GGC1	33 kDa	N	9	8	0	0	0	2	0	0	9531900	10244400	0	0	0	297320	0	0
Y	Y	1215	Carrier protein YMC1, mitochondrial OS=Saccharomyces cerevisiae (strain ATCC 204508 / S288c) GN=YMC1 PE=3 SV=2	P32331	YMC1	33 kDa	N	6	6	0	0	5	3	0	0	5001100	1625090	0	0	4867200	1722100	0	0
Y	Y	1444	F-actin-capping protein subunit beta OS=Saccharomyces cerevisiae (strain ATCC 204508 / S288c) GN=CAP2 PE=1 SV=3	P13517	CAP2	33 kDa	N	5	0	0	0	2	4	0	0	5089000	0	0	0	778870	1884300	0	0
	Y	1502	Mitochondrial dicarboxylate transporter OS=Saccharomyces cerevisiae (strain ATCC 204508 / S288c) GN=DIC1 PE=1 SV=1	Q06143	DIC1	33 kDa	N	0	0	0	0	5	5	0	0	0	0	0	0	3203800	1891590	0	0
	Y	1626	Inositol monophosphatase 1 OS=Saccharomyces cerevisiae (strain ATCC 204508 / S288c) GN=INM1 PE=1 SV=1	P38710	INM1	33 kDa	N	0	0	0	0	6	6	0	0	0	0	0	0	1653280	1342820	0	0
	Y	1733	CTP-dependent diacylglycerol kinase 1 OS=Saccharomyces cerevisiae (strain ATCC 204508 / S288c) GN=DGK1 PE=1 SV=1	Q12382	DGK1	33 kDa	N	0	0	0	0	5	3	0	0	0	0	0	0	2577360	804160	0	0
	Y	1920	Protein ASI2 OS=Saccharomyces cerevisiae (strain ATCC 204508 / S288c) GN=ASI2 PE=1 SV=1	P53895	ASI2	33 kDa	N	0	0	0	0	2	0	0	0	0	0	0	0	469630	0	0	0
	Y	1948	Pore and endoplasmic reticulum protein of 33 kDa OS=Saccharomyces cerevisiae (strain ATCC 204508 / S288c) GN=PER33 PE=1 SV=1	Q12144	PER33	33 kDa	N	0	0	0	0	2	4	0	0	0	0	0	0	970150	784520	0	0
	Y	1965	ADP-ribosylation factor GTPase-activating protein effector protein 2 OS=Saccharomyces cerevisiae (strain ATCC 204508 / S288c) GN=AGE2 PE=1 SV=1	P40529	AGE2	33 kDa	N	0	0	0	0	2	2	0	0	0	0	0	0	553730	268690	0	0
	Y	1982	Uncharacterized membrane protein YGR026W OS=Saccharomyces cerevisiae (strain ATCC 204508 / S288c) GN=YGR026W PE=1 SV=1	P53217	YGR026W	33 kDa	N	0	0	0	0	0	5	0	0	0	0	0	0	0	3048300	0	0
	Y	1994	Hsp70 nucleotide exchange factor FES1 OS=Saccharomyces cerevisiae (strain ATCC 204508 / S288c) GN=FES1 PE=1 SV=1	P38260	FES1	33 kDa	N	0	0	0	0	6	0	0	0	0	0	0	0	2962900	0	0	0
	Y	2020	Phosducin-like protein 2 OS=Saccharomyces cerevisiae (strain ATCC 204508 / S288c) GN=PLP2 PE=1 SV=1	Q12017	PLP2	33 kDa	N	0	0	0	0	2	0	0	0	0	0	0	0	319860	0	0	0
Y		2030	Partitioning protein REP2 OS=Saccharomyces cerevisiae (strain ATCC 204508 / S288c) GN=REP2 PE=1 SV=1	P03872	REP2	33 kDa	N	0	4	0	0	0	0	0	0	0	639870	0	0	0	0	0	0
Y		2122	Mitochondrial RNA-splicing protein MRS4 OS=Saccharomyces cerevisiae (strain ATCC 204508 / S288c) GN=MRS4 PE=1 SV=1	P23500	MRS4	33 kDa	N	0	2	0	0	0	0	0	0	0	885350	0	0	0	0	0	0
	Y	1968	Protein CSF1 OS=Saccharomyces cerevisiae (strain ATCC 204508 / S288c) GN=CSF1 PE=3 SV=1	Q12150	CSF1	338 kDa	N	0	0	0	0	5	0	0	0	0	0	0	0	976270	0	0	0
Y	Y	58.1	ADP,ATP carrier protein 2 OS=Saccharomyces cerevisiae (strain ATCC 204508 / S288c) GN=PET9 PE=1 SV=2	P18239	PET9	34 kDa	Y	76	63	16	0	122	123	6	0	129078000	103646000	3448000	0	191963000	136664000	852890	0
	Y	137	60S ribosomal protein L5 OS=Saccharomyces cerevisiae (strain ATCC 204508 / S288c) GN=RPL5 PE=1 SV=4	P26321	RPL5	34 kDa	Y	52	54	31	0	55	37	14	0	136048000	95550000	17055000	0	114350000	35755000	3986300	0
	Y	160	60S acidic ribosomal protein P0 OS=Saccharomyces cerevisiae (strain ATCC 204508 / S288c) GN=RPP0 PE=1 SV=2	P05317	RPP0	34 kDa	Y	44	34	39	0	43	37	18	0	121496000	67728000	52189000	0	111440000	52636000	3305200	0
Y	Y	333	rRNA 2'-O-methyltransferase fibrillarin OS=Saccharomyces cerevisiae (strain ATCC 204508 / S288c) GN=NOP1 PE=1 SV=1	P15646	NOP1	34 kDa	Y	48	49	12	0	9	2	0	0	85585000	82974000	2237690	0	6870900	234830	0	0
Y	Y	342	Acetolactate synthase small subunit, mitochondrial OS=Saccharomyces cerevisiae (strain ATCC 204508 / S288c) GN=ILV6 PE=1 SV=2	P25605	ILV6	34 kDa	Y	53	57	2	0	4	0	0	0	128532000	95521000	52370	0	1897410	0	0	0
Y	Y	414	Probable 1-acyl-sn-glycerol-3-phosphate acyltransferase OS=Saccharomyces cerevisiae (strain ATCC 204508 / S288c) GN=SLC1 PE=1 SV=1	P33333	SLC1	34 kDa	N	30	26	0	0	24	21	0	0	45293000	29985000	0	0	18704400	11823600	0	0
Y	Y	421	Ubiquitin carboxyl-terminal hydrolase RPN11 OS=Saccharomyces cerevisiae (strain ATCC 204508 / S288c) GN=RPN11 PE=1 SV=1	P43588	RPN11	34 kDa	Y	41	33	9	0	7	5	0	0	63961000	50460000	757560	0	4240500	2138200	0	0
Y	Y	427	Citrate/oxoglutarate carrier protein OS=Saccharomyces cerevisiae (strain ATCC 204508 / S288c) GN=YHM2 PE=1 SV=1	Q04013	YHM2	34 kDa	Y	21	24	0	0	22	23	2	0	50308000	55203000	0	0	27459000	17426900	52995	0
Y	Y	536	Glucose-6-phosphate 1-epimerase OS=Saccharomyces cerevisiae (strain ATCC 204508 / S288c) GN=YMR099C PE=1 SV=1	Q03161	YMR099C	34 kDa	Y	6	2	2	0	29	32	0	0	4759300	1304100	282300	0	27215000	20108200	0	0
Y	Y	601	Coatomer subunit epsilon OS=Saccharomyces cerevisiae (strain ATCC 204508 / S288c) GN=SEC28 PE=1 SV=2	P40509	SEC28	34 kDa	Y	16	18	3	0	13	13	0	0	18037900	12859400	359410	0	6288100	8952700	0	0
Y	Y	720	Ubiquitin-conjugating enzyme E2-34 kDa OS=Saccharomyces cerevisiae (strain ATCC 204508 / S288c) GN=CDC34 PE=1 SV=1	P14682	CDC34	34 kDa	N	11	11	0	0	13	15	0	0	11219800	10881500	0	0	12412100	9055500	0	0
Y	Y	746	Glucan 1,3-beta-glucosidase OS=Saccharomyces cerevisiae (strain ATCC 204508 / S288c) GN=BGL2 PE=1 SV=1	P15703	BGL2	34 kDa	Y	14	11	5	0	8	6	2	0	17542500	9969700	635460	0	3470900	1041020	88890	0
Y	Y	765	Protein CCC1 OS=Saccharomyces cerevisiae (strain ATCC 204508 / S288c) GN=CCC1 PE=1 SV=1	P47818	CCC1	34 kDa	N	11	9	0	0	13	12	0	0	6592000	4019120	0	0	6470700	4605800	0	0
Y	Y	804	Prohibitin-2 OS=Saccharomyces cerevisiae (strain ATCC 204508 / S288c) GN=PHB2 PE=1 SV=2	P50085	PHB2	34 kDa	Y	9	5	2	0	14	12	0	0	7283700	3242960	148400	0	10383400	4730500	0	0
Y	Y	904	Cyclin-dependent kinase 1 OS=Saccharomyces cerevisiae (strain ATCC 204508 / S288c) GN=CDC28 PE=1 SV=1	P00546	CDC28	34 kDa	Y	5	12	2	0	3	5	0	0	4780800	12103400	170300	0	1689100	1085220	0	0
Y	Y	936	ER membrane protein complex subunit 2 OS=Saccharomyces cerevisiae (strain ATCC 204508 / S288c) GN=EMC2 PE=1 SV=1	P47133	EMC2	34 kDa	N	2	0	0	0	15	13	0	0	2442400	0	0	0	14906100	5620400	0	0
Y		944	tRNA acetyltransferase TAN1 OS=Saccharomyces cerevisiae (strain ATCC 204508 / S288c) GN=TAN1 PE=1 SV=1	P53072	TAN1	34 kDa	N	12	19	0	0	0	0	0	0	9042400	9978800	0	0	0	0	0	0
Y		959	ATP synthase subunit gamma, mitochondrial OS=Saccharomyces cerevisiae (strain ATCC 204508 / S288c) GN=ATP3 PE=1 SV=1	P38077	ATP3	34 kDa	Y	11	14	4	0	0	0	0	0	16086300	7765600	441880	0	0	0	0	0
	Y	1012	Diphthine methyl ester synthase OS=Saccharomyces cerevisiae (strain ATCC 204508 / S288c) GN=DPH5 PE=1 SV=1	P32469	DPH5	34 kDa	N	0	0	0	0	15	13	0	0	0	0	0	0	15868700	9835700	0	0
Y	Y	1072	Protein SSO2 OS=Saccharomyces cerevisiae (strain ATCC 204508 / S288c) GN=SSO2 PE=1 SV=2	P39926	SSO2	34 kDa	N	4	5	0	0	7	7	0	0	4896200	5749300	0	0	7261400	2677120	0	0
Y		1147	Phosphoserine phosphatase OS=Saccharomyces cerevisiae (strain ATCC 204508 / S288c) GN=SER2 PE=1 SV=1	P42941	SER2	34 kDa	N	12	11	0	0	0	0	0	0	14218700	12182100	0	0	0	0	0	0
Y	Y	1157	Mitochondrial 2-oxodicarboxylate carrier 2 OS=Saccharomyces cerevisiae (strain ATCC 204508 / S288c) GN=ODC2 PE=1 SV=1	Q99297	ODC2	34 kDa	N	4	7	0	0	7	4	0	0	1737100	2876600	0	0	2996600	449170	0	0
Y	Y	1324	Ubiquitin thioesterase OTU1 OS=Saccharomyces cerevisiae (strain ATCC 204508 / S288c) GN=OTU1 PE=1 SV=1	P43558	OTU1	34 kDa	N	3	2	0	0	3	6	0	0	1647800	1124200	0	0	2285300	2591600	0	0
Y	Y	1383	Probable phosphoglycerate mutase PMU1 OS=Saccharomyces cerevisiae (strain ATCC 204508 / S288c) GN=PMU1 PE=1 SV=1	P36069	PMU1	34 kDa	N	5	3	0	0	2	0	0	0	10009000	2785200	0	0	563870	0	0	0
Y		1443	Lysophosphatidic acid:oleoyl-CoA acyltransferase 1 OS=Saccharomyces cerevisiae (strain ATCC 204508 / S288c) GN=LOA1 PE=1 SV=1	Q06508	LOA1	34 kDa	N	7	4	0	0	0	0	0	0	3533260	1467400	0	0	0	0	0	0
Y	Y	1486	Mitochondrial phosphate carrier protein 2 OS=Saccharomyces cerevisiae (strain ATCC 204508 / S288c) GN=PIC2 PE=1 SV=1	P40035	PIC2	34 kDa	N	5	3	0	0	2	0	0	0	3212900	2963100	0	0	1158400	0	0	0
Y		1517	Translation initiation factor eIF-2B subunit alpha OS=Saccharomyces cerevisiae (strain ATCC 204508 / S288c) GN=GCN3 PE=1 SV=1	P14741	GCN3	34 kDa	N	7	7	0	0	0	0	0	0	2696800	4245800	0	0	0	0	0	0
Y	Y	1544	Protein SUR7 OS=Saccharomyces cerevisiae (strain ATCC 204508 / S288c) GN=SUR7 PE=1 SV=1	P54003	SUR7	34 kDa	N	5	3	0	0	0	2	0	0	9665700	3489300	0	0	0	595600	0	0
	Y	1567	Ribosome biogenesis protein BRX1 OS=Saccharomyces cerevisiae (strain ATCC 204508 / S288c) GN=BRX1 PE=1 SV=2	Q08235	BRX1	34 kDa	N	0	0	0	0	7	5	0	0	0	0	0	0	5224400	3131000	0	0
Y	Y	1663	Protein NSG2 OS=Saccharomyces cerevisiae (strain ATCC 204508 / S288c) GN=NSG2 PE=1 SV=1	P53898	NSG2	34 kDa	N	0	2	0	0	2	4	0	0	0	2168700	0	0	515410	1756900	0	0
	Y	1725	Ras-like protein 1 OS=Saccharomyces cerevisiae (strain ATCC 204508 / S288c) GN=RAS1 PE=1 SV=2	P01119	RAS1	34 kDa	N	0	0	0	0	0	5	0	0	0	0	0	0	0	724220	0	0
	Y	1782	Cytochrome c1, heme protein, mitochondrial OS=Saccharomyces cerevisiae (strain ATCC 204508 / S288c) GN=CYT1 PE=1 SV=1	P07143	CYT1	34 kDa	N	0	0	0	0	0	2	0	0	0	0	0	0	0	212020	0	0
	Y	1853	Diacylglycerol pyrophosphate phosphatase 1 OS=Saccharomyces cerevisiae (strain ATCC 204508 / S288c) GN=DPP1 PE=1 SV=1	Q05521	DPP1	34 kDa	N	0	0	0	0	2	2	0	0	0	0	0	0	1626400	674010	0	0
	Y	1941	Vacuolar protein sorting-associated protein IST1 OS=Saccharomyces cerevisiae (strain ATCC 204508 / S288c) GN=IST1 PE=1 SV=1	P53843	IST1	34 kDa	N	0	0	0	0	2	0	0	0	0	0	0	0	341820	0	0	0
	Y	2055	Purine nucleoside phosphorylase OS=Saccharomyces cerevisiae (strain ATCC 204508 / S288c) GN=PNP1 PE=1 SV=1	Q05788	PNP1	34 kDa	N	0	0	0	0	3	0	0	0	0	0	0	0	648450	0	0	0
Y		2147	Target of rapamycin complex subunit LST8 OS=Saccharomyces cerevisiae (strain ATCC 204508 / S288c) GN=LST8 PE=1 SV=1	P41318	LST8	34 kDa	N	0	3	0	0	0	0	0	0	0	1937400	0	0	0	0	0	0
	Y	2223	S-formylglutathione hydrolase OS=Saccharomyces cerevisiae (strain ATCC 204508 / S288c) GN=YJL068C PE=1 SV=1	P40363	YJL068C	34 kDa	N	0	0	0	0	3	0	0	0	0	0	0	0	763080	0	0	0
	Y	2251	Cytochrome c oxidase assembly protein COX11, mitochondrial OS=Saccharomyces cerevisiae (strain ATCC 204508 / S288c) GN=COX11 PE=3 SV=2	P19516	COX11	34 kDa	N	0	0	0	0	2	0	0	0	0	0	0	0	374940	0	0	0
Y	Y	56	Guanine nucleotide-binding protein subunit beta-like protein OS=Saccharomyces cerevisiae (strain ATCC 204508 / S288c) GN=ASC1 PE=1 SV=4	P38011	ASC1	35 kDa	Y	79	83	31	0	116	97	15	0	272180000	222850000	22298300	0	272250000	163688000	2965800	0
Y	Y	313	Eukaryotic translation initiation factor 2 subunit alpha OS=Saccharomyces cerevisiae (strain ATCC 204508 / S288c) GN=SUI2 PE=1 SV=1	P20459	SUI2	35 kDa	Y	43	51	6	0	15	11	2	0	83172000	95748000	967090	0	12422300	6759800	149250	0
	Y	369	SEC14 cytosolic factor OS=Saccharomyces cerevisiae (strain ATCC 204508 / S288c) GN=SEC14 PE=1 SV=3	P24280	SEC14	35 kDa	Y	12	10	12	0	38	38	0	0	10782300	8511900	1695510	0	38929000	21713000	0	0
Y	Y	374	Ribose-phosphate pyrophosphokinase 3 OS=Saccharomyces cerevisiae (strain ATCC 204508 / S288c) GN=PRS3 PE=1 SV=1	P38689	PRS3	35 kDa	Y	40	41	7	0	8	11	2	0	59842000	63570000	1202550	0	6519800	5151300	93504	0
Y	Y	376	Plasma membrane-associated coenzyme Q6 reductase PGA3 OS=Saccharomyces cerevisiae (strain ATCC 204508 / S288c) GN=PGA3 PE=1 SV=1	Q12746	PGA3	35 kDa	Y	28	25	2	0	27	26	0	0	54182000	27096000	132050	0	31199000	15454700	0	0
Y	Y	605	Inorganic phosphate transporter PHO86 OS=Saccharomyces cerevisiae (strain ATCC 204508 / S288c) GN=PHO86 PE=1 SV=1	P46956	PHO86	35 kDa	Y	17	15	4	0	15	11	0	0	20362100	28528100	226412	0	13557300	6221800	0	0
Y	Y	672	Mitochondrial oxaloacetate transport protein OS=Saccharomyces cerevisiae (strain ATCC 204508 / S288c) GN=OAC1 PE=1 SV=1	P32332	OAC1	35 kDa	Y	12	12	4	0	13	14	0	0	14706100	11852700	504970	0	9858000	8200400	0	0
Y		725	Transcription elongation factor S-II OS=Saccharomyces cerevisiae (strain ATCC 204508 / S288c) GN=DST1 PE=1 SV=4	P07273	DST1	35 kDa	N	24	24	0	0	0	0	0	0	31693000	25349100	0	0	0	0	0	0
Y	Y	738	ER-derived vesicles protein ERV29 OS=Saccharomyces cerevisiae (strain ATCC 204508 / S288c) GN=ERV29 PE=1 SV=1	P53337	ERV29	35 kDa	N	7	6	0	0	18	17	0	0	4175100	2407780	0	0	6913400	3318100	0	0
Y	Y	809	Probable mitochondrial transport protein FSF1 OS=Saccharomyces cerevisiae (strain ATCC 204508 / S288c) GN=FSF1 PE=1 SV=1	Q12029	FSF1	35 kDa	Y	9	11	2	0	13	8	0	0	7924400	7589300	113250	0	8595900	1949370	0	0
Y	Y	850.2	Probable vacuolar amino acid transporter YPQ2 OS=Saccharomyces cerevisiae (strain ATCC 204508 / S288c) GN=YPQ2 PE=1 SV=1	Q06328	YPQ2	35 kDa	N	4	0	0	0	4	0	0	0	3537000	0	0	0	3921000	0	0	0
Y		892.1	6-phosphogluconolactonase-like protein 2 OS=Saccharomyces cerevisiae (strain ATCC 204508 / S288c) GN=SOL2 PE=1 SV=2	P37262	SOL2	35 kDa	N	18	19	0	0	0	0	0	0	11968800	12781200	0	0	0	0	0	0
Y	Y	930	Ras-like protein 2 OS=Saccharomyces cerevisiae (strain ATCC 204508 / S288c) GN=RAS2 PE=1 SV=4	P01120	RAS2	35 kDa	Y	7	8	6	0	5	6	2	0	2540330	2384400	213657	0	940040	1029820	42739	0
	Y	958	Putative reductase 1 OS=Saccharomyces cerevisiae (strain ATCC 204508 / S288c) GN=YPR1 PE=1 SV=1	Q12458	YPR1	35 kDa	Y	2	0	4	0	15	11	0	0	1521900	0	499240	0	10906200	4949500	0	0
	Y	1002	Phosphoribosylaminoimidazole-succinocarboxamide synthase OS=Saccharomyces cerevisiae (strain ATCC 204508 / S288c) GN=ADE1 PE=1 SV=2	P27616	ADE1	35 kDa	Y	0	0	12	0	9	6	0	0	0	0	1020210	0	4915700	1414490	0	0
Y	Y	1059	Succinate--CoA ligase [ADP-forming] subunit alpha, mitochondrial OS=Saccharomyces cerevisiae (strain ATCC 204508 / S288c) GN=LSC1 PE=1 SV=1	P53598	LSC1	35 kDa	Y	8	11	4	0	4	0	0	0	7261700	8953400	620890	0	1445530	0	0	0
Y		1164	Ribose-phosphate pyrophosphokinase 2 OS=Saccharomyces cerevisiae (strain ATCC 204508 / S288c) GN=PRS2 PE=1 SV=1	P38620	PRS2	35 kDa	N	10	8	0	0	0	0	0	0	10964000	6786300	0	0	0	0	0	0
	Y	1333	Protein transport protein YIF1 OS=Saccharomyces cerevisiae (strain ATCC 204508 / S288c) GN=YIF1 PE=1 SV=1	P53845	YIF1	35 kDa	N	0	0	0	0	8	7	0	0	0	0	0	0	3905800	2364690	0	0
	Y	1420	4-nitrophenylphosphatase OS=Saccharomyces cerevisiae (strain ATCC 204508 / S288c) GN=PHO13 PE=1 SV=2	P19881	PHO13	35 kDa	N	0	0	0	0	7	3	0	0	0	0	0	0	2298100	996150	0	0
	Y	1464	Cyclin-dependent protein kinase PHO85 OS=Saccharomyces cerevisiae (strain ATCC 204508 / S288c) GN=PHO85 PE=1 SV=2	P17157	PHO85	35 kDa	N	0	0	0	0	5	3	0	0	0	0	0	0	2994900	801150	0	0
Y		1550	Protein KTI12 OS=Saccharomyces cerevisiae (strain ATCC 204508 / S288c) GN=KTI12 PE=1 SV=2	P34253	KTI12	35 kDa	N	3	5	0	0	0	0	0	0	2409000	1861990	0	0	0	0	0	0
Y		1632	Succinate/fumarate mitochondrial transporter OS=Saccharomyces cerevisiae (strain ATCC 204508 / S288c) GN=SFC1 PE=1 SV=2	P33303	SFC1	35 kDa	N	0	11	0	0	0	0	0	0	0	8078000	0	0	0	0	0	0
	Y	1640	Probable vacuolar amino acid transporter YPQ1 OS=Saccharomyces cerevisiae (strain ATCC 204508 / S288c) GN=YPQ1 PE=1 SV=1	Q12010	YPQ1	35 kDa	N	0	0	0	0	2	4	0	0	0	0	0	0	2255100	959670	0	0
	Y	1763	Serine/threonine-protein kinase KIN28 OS=Saccharomyces cerevisiae (strain ATCC 204508 / S288c) GN=KIN28 PE=1 SV=1	P06242	KIN28	35 kDa	N	0	0	0	0	2	2	0	0	0	0	0	0	945760	748870	0	0
	Y	1790	Pantoate--beta-alanine ligase OS=Saccharomyces cerevisiae (strain ATCC 204508 / S288c) GN=PAN6 PE=1 SV=2	P40459	PAN6	35 kDa	N	0	0	0	0	0	2	0	0	0	0	0	0	0	657260	0	0
	Y	1793	Protein YIP5 OS=Saccharomyces cerevisiae (strain ATCC 204508 / S288c) GN=YIP5 PE=1 SV=1	P53108	YIP5	35 kDa	N	0	0	0	0	5	2	0	0	0	0	0	0	1509230	572190	0	0
Y		1818	DNA-directed RNA polymerase II subunit RPB3 OS=Saccharomyces cerevisiae (strain ATCC 204508 / S288c) GN=RPB3 PE=1 SV=2	P16370	RPB3	35 kDa	N	5	2	0	0	0	0	0	0	805360	281280	0	0	0	0	0	0
	Y	1958	Pheromone-regulated membrane protein 5 OS=Saccharomyces cerevisiae (strain YJM789) GN=PRM5 PE=3 SV=1	A6ZVG0 (+5)	PRM5	35 kDa	N	0	0	0	0	4	2	0	0	0	0	0	0	1642560	548570	0	0
	Y	1999	Uncharacterized protein YPR147C OS=Saccharomyces cerevisiae (strain ATCC 204508 / S288c) GN=YPR147C PE=1 SV=1	Q06522	YPR147C	35 kDa	N	0	0	0	0	0	2	0	0	0	0	0	0	0	540760	0	0
	Y	2032	Ribosome production factor 1 OS=Saccharomyces cerevisiae (strain ATCC 204508 / S288c) GN=RPF1 PE=1 SV=1	P38805	RPF1	35 kDa	N	0	0	0	0	4	0	0	0	0	0	0	0	1689710	0	0	0
	Y	2092	Vacuolar membrane protein FOSTERSO_4058 OS=Saccharomyces cerevisiae (strain FostersO) GN=FOSTERSO_4058 PE=3 SV=1	P53947 (+6)	YNL058C	35 kDa	N	0	0	0	0	2	0	0	0	0	0	0	0	1335800	0	0	0
	Y	2155	2-methoxy-6-polyprenyl-1,4-benzoquinol methylase, mitochondrial OS=Saccharomyces cerevisiae (strain ATCC 204508 / S288c) GN=COQ5 PE=1 SV=1	P49017	COQ5	35 kDa	N	0	0	0	0	2	0	0	0	0	0	0	0	484620	0	0	0
Y	Y	907	Inhibitory regulator protein IRA1 OS=Saccharomyces cerevisiae (strain ATCC 204508 / S288c) GN=IRA1 PE=1 SV=2	P18963	IRA1	351 kDa	N	10	8	0	0	8	9	0	0	4797900	3907500	0	0	2231320	1155510	0	0
Y	Y	1112	Inhibitory regulator protein IRA2 OS=Saccharomyces cerevisiae (strain ATCC 204508 / S288c) GN=IRA2 PE=1 SV=2	P19158	IRA2	352 kDa	N	5	7	0	0	6	6	0	0	4755400	3868400	0	0	2735580	2428480	0	0
Y	Y	236	Vacuolar protein sorting-associated protein 13 OS=Saccharomyces cerevisiae (strain ATCC 204508 / S288c) GN=VPS13 PE=1 SV=1	Q07878	VPS13	358 kDa	N	46	34	0	0	42	41	0	0	27185000	16490600	0	0	17107500	11299100	0	0
Y		3.1	Glyceraldehyde-3-phosphate dehydrogenase 3 OS=Saccharomyces cerevisiae (strain ATCC 204508 / S288c) GN=TDH3 PE=1 SV=3	P00359	TDH3	36 kDa	Y	850	756	131	0	251	178	63	14	8185100000	8312800000	291870000	0	704110000	253810000	49456000	4571750
Y	Y	3.2	Glyceraldehyde-3-phosphate dehydrogenase 2 OS=Saccharomyces cerevisiae (strain ATCC 204508 / S288c) GN=TDH2 PE=1 SV=3	P00358	TDH2	36 kDa	Y	605	547	122	0	228	154	26	3	7129900000	5751700000	283560000	0	580160000	181637000	24488000	422270
Y		13	Glyceraldehyde-3-phosphate dehydrogenase 1 OS=Saccharomyces cerevisiae (strain ATCC 204508 / S288c) GN=TDH1 PE=1 SV=3	P00360	TDH1	36 kDa	Y	409	397	89	0	168	118	27	0	3882100000	3166800000	153766000	0	338940000	116189000	24275500	0
Y	Y	136	Serine/threonine-protein phosphatase PP1-2 OS=Saccharomyces cerevisiae (strain ATCC 204508 / S288c) GN=GLC7 PE=1 SV=1	P32598	GLC7	36 kDa	Y	86	85	4	0	38	34	0	0	105808000	99480000	322712	0	15702800	8946300	0	0
Y	Y	234	Deoxyhypusine hydroxylase OS=Saccharomyces cerevisiae (strain ATCC 204508 / S288c) GN=LIA1 PE=1 SV=1	P47120	LIA1	36 kDa	Y	68	70	10	0	15	0	2	0	90137000	102152000	1224910	0	5956700	0	211840	0
Y		362	Protein APA1 OS=Saccharomyces cerevisiae (strain ATCC 204508 / S288c) GN=APA1 PE=1 SV=4	P16550	APA1	36 kDa	Y	52	47	5	0	2	0	2	0	128198000	85816000	1456860	0	1450300	0	269080	0
Y	Y	457.1	Protein MRH1 OS=Saccharomyces cerevisiae (strain ATCC 204508 / S288c) GN=MRH1 PE=1 SV=1	Q12117	MRH1	36 kDa	Y	18	11	6	0	21	16	0	0	40301000	23513000	632170	0	32796000	28894000	0	0
	Y	529	Adenosine kinase OS=Saccharomyces cerevisiae (strain ATCC 204508 / S288c) GN=ADO1 PE=1 SV=1	P47143	ADO1	36 kDa	Y	13	9	8	0	29	10	5	0	8999800	4595900	1002400	0	19097200	2525740	329369	0
Y	Y	582	Golgi to ER traffic protein 4 OS=Saccharomyces cerevisiae (strain ATCC 204508 / S288c) GN=GET4 PE=1 SV=1	Q12125	GET4	36 kDa	N	0	6	0	0	31	26	0	0	0	3581600	0	0	33418000	20619000	0	0
Y	Y	632	Arginase OS=Saccharomyces cerevisiae (strain ATCC 204508 / S288c) GN=CAR1 PE=1 SV=1	P00812	CAR1	36 kDa	N	28	26	0	0	2	0	0	0	45740000	24936000	0	0	518830	0	0	0
Y	Y	658	Methylsterol monooxygenase OS=Saccharomyces cerevisiae (strain ATCC 204508 / S288c) GN=ERG25 PE=1 SV=1	P53045	ERG25	36 kDa	N	17	3	0	0	17	18	0	0	16809200	4357000	0	0	10658500	7999100	0	0
Y	Y	763	5'-AMP-activated protein kinase subunit gamma OS=Saccharomyces cerevisiae (strain ATCC 204508 / S288c) GN=SNF4 PE=1 SV=1	P12904	SNF4	36 kDa	N	7	7	0	0	16	14	0	0	2716800	2818400	0	0	8349000	4239500	0	0
Y	Y	865	Peptidyl-prolyl cis-trans isomerase CPR4 OS=Saccharomyces cerevisiae (strain ATCC 204508 / S288c) GN=CPR4 PE=3 SV=1	P25334	CPR4	36 kDa	N	9	9	0	0	12	9	0	0	5276400	6237200	0	0	4314800	2653900	0	0
Y	Y	866	Dimethyladenosine transferase OS=Saccharomyces cerevisiae (strain ATCC 204508 / S288c) GN=DIM1 PE=3 SV=1	P41819	DIM1	36 kDa	N	12	13	0	0	7	7	0	0	14212000	16844900	0	0	6479500	4445500	0	0
Y		892.2	6-phosphogluconolactonase-like protein 1 OS=Saccharomyces cerevisiae (strain ATCC 204508 / S288c) GN=SOL1 PE=1 SV=1	P50278	SOL1	36 kDa	N	3	0	0	0	0	0	0	0	1116200	0	0	0	0	0	0	0
Y		902	Methylenetetrahydrofolate dehydrogenase [NAD(+)] OS=Saccharomyces cerevisiae (strain ATCC 204508 / S288c) GN=MTD1 PE=1 SV=1	Q02046	MTD1	36 kDa	N	18	16	0	0	0	0	0	0	11997000	12375000	0	0	0	0	0	0
Y	Y	928	Ribose-phosphate pyrophosphokinase 4 OS=Saccharomyces cerevisiae (strain ATCC 204508 / S288c) GN=PRS4 PE=1 SV=3	P38063	PRS4	36 kDa	N	13	14	0	0	3	0	0	0	12438000	12447100	0	0	758220	0	0	0
Y	Y	948	3-ketodihydrosphingosine reductase TSC10 OS=Saccharomyces cerevisiae (strain ATCC 204508 / S288c) GN=TSC10 PE=1 SV=2	P38342	TSC10	36 kDa	Y	2	5	2	0	12	10	0	0	685100	3311100	79529	0	8301200	2836700	0	0
Y	Y	1016	DNA-directed RNA polymerase I subunit RPA43 OS=Saccharomyces cerevisiae (strain ATCC 204508 / S288c) GN=RPA43 PE=1 SV=2	P46669	RPA43	36 kDa	N	7	8	0	0	5	6	0	0	4933100	8637200	0	0	2014050	1669980	0	0
	Y	1101	Serine/threonine-protein phosphatase PP1-1 OS=Saccharomyces cerevisiae (strain ATCC 204508 / S288c) GN=SIT4 PE=1 SV=1	P20604	SIT4	36 kDa	N	0	0	0	0	10	10	0	0	0	0	0	0	7487900	5341700	0	0
Y	Y	1162	Replication factor C subunit 4 OS=Saccharomyces cerevisiae (strain ATCC 204508 / S288c) GN=RFC4 PE=1 SV=1	P40339	RFC4	36 kDa	N	11	7	0	0	2	0	0	0	12140900	7400200	0	0	1365600	0	0	0
Y	Y	1243	NADPH-dependent alpha-keto amide reductase OS=Saccharomyces cerevisiae (strain ATCC 204508 / S288c) GN=YDL124W PE=1 SV=1	Q07551	YDL124W	36 kDa	Y	5	4	2	0	5	2	0	0	3610800	2198450	255440	0	4887400	773310	0	0
	Y	1538	Malate dehydrogenase, mitochondrial OS=Saccharomyces cerevisiae (strain ATCC 204508 / S288c) GN=MDH1 PE=1 SV=2	P17505	MDH1	36 kDa	Y	0	0	4	0	4	0	0	0	0	0	407030	0	1097510	0	0	0
Y		1783	Protein MAK16 OS=Saccharomyces cerevisiae (strain ATCC 204508 / S288c) GN=MAK16 PE=1 SV=2	P10962	MAK16	36 kDa	N	0	3	0	0	0	0	0	0	0	1835000	0	0	0	0	0	0
	Y	1796	Metal homeostatis protein BSD2 OS=Saccharomyces cerevisiae (strain ATCC 204508 / S288c) GN=BSD2 PE=1 SV=1	P38356	BSD2	36 kDa	N	0	0	0	0	3	2	0	0	0	0	0	0	1678800	728400	0	0
Y		2040	OTU domain-containing protein 2 OS=Saccharomyces cerevisiae (strain ATCC 204508 / S288c) GN=OTU2 PE=1 SV=1	P38747	OTU2	36 kDa	N	4	0	0	0	0	0	0	0	839160	0	0	0	0	0	0	0
	Y	2165	Monoglyceride lipase OS=Saccharomyces cerevisiae (strain ATCC 204508 / S288c) GN=YJU3 PE=1 SV=2	P28321	YJU3	36 kDa	N	0	0	0	0	2	0	0	0	0	0	0	0	333530	0	0	0
	Y	2201	Uncharacterized protein YLR257W OS=Saccharomyces cerevisiae (strain ATCC 204508 / S288c) GN=YLR257W PE=1 SV=1	Q06146	YLR257W	36 kDa	N	0	0	0	0	2	0	0	0	0	0	0	0	289150	0	0	0
Y	Y	4.1	Alcohol dehydrogenase 1 OS=Saccharomyces cerevisiae (strain ATCC 204508 / S288c) GN=ADH1 PE=1 SV=5	P00330	ADH1	37 kDa	Y	686	579	100	8	201	132	61	17	3491100000	2579100000	87309000	682700	558440000	223640000	18012900	2491680
Y	Y	4.2	Alcohol dehydrogenase 2 OS=Saccharomyces cerevisiae (strain ATCC 204508 / S288c) GN=ADH2 PE=1 SV=3	P00331	ADH2	37 kDa	N	0	133	0	0	0	16	0	0	0	907370000	0	0	0	44063000	0	0
	Y	131.1	Transaldolase OS=Saccharomyces cerevisiae (strain ATCC 204508 / S288c) GN=TAL1 PE=1 SV=4	P15019	TAL1	37 kDa	Y	22	27	40	0	78	59	15	0	30267000	25717000	8384800	0	114383000	48833000	1853990	0
	Y	131.2	Transaldolase NQM1 OS=Saccharomyces cerevisiae (strain ATCC 204508 / S288c) GN=NQM1 PE=1 SV=1	P53228	NQM1	37 kDa	N	0	0	0	0	2	4	0	0	0	0	0	0	2152000	1096700	0	0
Y	Y	511	Cell division control protein 10 OS=Saccharomyces cerevisiae (strain ATCC 204508 / S288c) GN=CDC10 PE=1 SV=1	P25342	CDC10	37 kDa	Y	17	14	7	0	22	16	0	0	19159100	15642700	1214970	0	20108300	6548700	0	0
Y	Y	512	Very-long-chain enoyl-CoA reductase OS=Saccharomyces cerevisiae (strain ATCC 204508 / S288c) GN=TSC13 PE=1 SV=1	Q99190	TSC13	37 kDa	N	15	19	0	0	23	16	0	0	20169200	21018300	0	0	18627000	10262500	0	0
	Y	530	Protein GVP36 OS=Saccharomyces cerevisiae (strain ATCC 204508 / S288c) GN=GVP36 PE=1 SV=1	P40531	GVP36	37 kDa	Y	18	9	14	0	19	11	2	0	12953200	3484300	2007910	0	13588900	2115900	70249	0
Y		717	NADPH-dependent aldose reductase GRE3 OS=Saccharomyces cerevisiae (strain ATCC 204508 / S288c) GN=GRE3 PE=1 SV=1	P38715	GRE3	37 kDa	Y	23	19	2	0	0	0	0	0	22364000	18964000	205100	0	0	0	0	0
Y	Y	790	Malate dehydrogenase, peroxisomal OS=Saccharomyces cerevisiae (strain ATCC 204508 / S288c) GN=MDH3 PE=1 SV=3	P32419	MDH3	37 kDa	Y	9	8	2	0	14	10	0	0	5223200	4670400	276700	0	7901500	2908400	0	0
Y	Y	1058	Chitin synthase 3 complex protein CSI2 OS=Saccharomyces cerevisiae (strain ATCC 204508 / S288c) GN=CSI2 PE=1 SV=1	Q08054	CSI2	37 kDa	N	4	6	0	0	8	9	0	0	1476090	2826100	0	0	2677400	1543140	0	0
Y	Y	1109	Probable oxidoreductase ENV9 OS=Saccharomyces cerevisiae (strain ATCC 204508 / S288c) GN=ENV9 PE=1 SV=1	Q08651	ENV9	37 kDa	N	5	0	0	0	10	8	0	0	3789900	0	0	0	5122200	1858320	0	0
Y	Y	1160	Carrier protein YMC2, mitochondrial OS=Saccharomyces cerevisiae (strain ATCC 204508 / S288c) GN=YMC2 PE=1 SV=1	P38087	YMC2	37 kDa	N	9	4	0	0	4	2	0	0	5393600	1378800	0	0	732850	183430	0	0
	Y	1242	Homocysteine S-methyltransferase 2 OS=Saccharomyces cerevisiae (strain ATCC 204508 / S288c) GN=SAM4 PE=1 SV=1	Q08985	SAM4	37 kDa	Y	4	2	5	0	2	2	0	0	3452300	1518000	783190	0	1224300	693280	0	0
Y	Y	1285	Phosphatidylglycerol phospholipase C OS=Saccharomyces cerevisiae (strain ATCC 204508 / S288c) GN=PGC1 PE=1 SV=1	Q08959	PGC1	37 kDa	N	9	2	0	0	4	0	0	0	6488300	2293100	0	0	1203500	0	0	0
Y	Y	1437	Thiamine pyrophosphokinase OS=Saccharomyces cerevisiae (strain ATCC 204508 / S288c) GN=THI80 PE=1 SV=1	P35202	THI80	37 kDa	N	4	2	0	0	2	3	0	0	2862900	1338300	0	0	670030	745460	0	0
Y	Y	1484	Sorting assembly machinery 37 kDa subunit OS=Saccharomyces cerevisiae (strain ATCC 204508 / S288c) GN=SAM37 PE=1 SV=1	P50110	SAM37	37 kDa	N	4	4	0	0	4	0	0	0	1730230	2059440	0	0	1469940	0	0	0
Y		1555	Probable electron transfer flavoprotein subunit alpha, mitochondrial OS=Saccharomyces cerevisiae (strain ATCC 204508 / S288c) GN=AIM45 PE=1 SV=1	Q12480	AIM45	37 kDa	N	5	6	0	0	0	0	0	0	2670500	5499010	0	0	0	0	0	0
	Y	1659	Probable quinone oxidoreductase OS=Saccharomyces cerevisiae (strain ATCC 204508 / S288c) GN=ZTA1 PE=1 SV=1	P38230	ZTA1	37 kDa	N	0	0	0	0	5	4	0	0	0	0	0	0	3738400	1917610	0	0
	Y	1756	Cytosolic iron-sulfur protein assembly protein 1 OS=Saccharomyces cerevisiae (strain ATCC 204508 / S288c) GN=CIA1 PE=1 SV=1	Q05583	CIA1	37 kDa	N	0	0	0	0	0	2	0	0	0	0	0	0	0	696860	0	0
	Y	1788	Geranylgeranyl transferase type-2 subunit beta OS=Saccharomyces cerevisiae (strain ATCC 204508 / S288c) GN=BET2 PE=1 SV=3	P20133	BET2	37 kDa	N	0	0	0	0	4	2	0	0	0	0	0	0	1395900	545310	0	0
Y		1821	COMPASS component SWD2 OS=Saccharomyces cerevisiae (strain ATCC 204508 / S288c) GN=SWD2 PE=1 SV=1	P36104	SWD2	37 kDa	N	2	6	0	0	0	0	0	0	2025500	4526300	0	0	0	0	0	0
	Y	1828	Vacuolar protein sorting-associated protein VTA1 OS=Saccharomyces cerevisiae (strain ATCC 204508 / S288c) GN=VTA1 PE=1 SV=1	Q06263	VTA1	37 kDa	N	0	0	0	0	6	3	0	0	0	0	0	0	745570	488930	0	0
Y		1904	ATP-dependent (S)-NAD(P)H-hydrate dehydratase OS=Saccharomyces cerevisiae (strain ATCC 204508 / S288c) GN=YKL151C PE=1 SV=1	P36059	YKL151C	37 kDa	N	4	2	0	0	0	0	0	0	3792000	1132200	0	0	0	0	0	0
	Y	2004	Uncharacterized TLC domain-containing protein YPR114W OS=Saccharomyces cerevisiae (strain ATCC 204508 / S288c) GN=YPR114W PE=1 SV=1	Q06107	YPR114W	37 kDa	N	0	0	0	0	2	0	0	0	0	0	0	0	1916700	0	0	0
	Y	2085	Sorting assembly machinery 35 kDa subunit OS=Saccharomyces cerevisiae (strain ATCC 204508 / S288c) GN=SAM35 PE=1 SV=2	P14693	SAM35	37 kDa	N	0	0	0	0	2	0	0	0	0	0	0	0	518050	0	0	0
	Y	2135	Lactoylglutathione lyase OS=Saccharomyces cerevisiae (strain ATCC 204508 / S288c) GN=GLO1 PE=1 SV=1	P50107	GLO1	37 kDa	N	0	0	0	0	4	0	0	0	0	0	0	0	856900	0	0	0
	Y	2185	GTP-binding protein RHO5 OS=Saccharomyces cerevisiae (strain ATCC 204508 / S288c) GN=RHO5 PE=1 SV=2	P53879	RHO5	37 kDa	N	0	0	0	0	2	0	0	0	0	0	0	0	456270	0	0	0
Y	Y	101	E3 ubiquitin-protein ligase TOM1 OS=Saccharomyces cerevisiae (strain ATCC 204508 / S288c) GN=TOM1 PE=1 SV=1	Q03280	TOM1	374 kDa	N	98	97	0	0	49	51	0	0	96334000	78153000	0	0	22145800	13175000	0	0
Y	Y	354	26S proteasome regulatory subunit RPN8 OS=Saccharomyces cerevisiae (strain ATCC 204508 / S288c) GN=RPN8 PE=1 SV=3	Q08723	RPN8	38 kDa	Y	35	44	3	0	20	12	0	0	77630000	62103000	181100	0	25859300	8702500	0	0
	Y	487	Sphingolipid long chain base-responsive protein PIL1 OS=Saccharomyces cerevisiae (strain ATCC 204508 / S288c) GN=PIL1 PE=1 SV=1	P53252	PIL1	38 kDa	Y	20	16	15	0	17	12	0	0	33320000	20398900	4706800	0	14500700	7234300	0	0
Y	Y	491	DNA-directed RNA polymerases I and III subunit RPAC1 OS=Saccharomyces cerevisiae (strain ATCC 204508 / S288c) GN=RPC40 PE=1 SV=1	P07703	RPC40	38 kDa	Y	37	35	6	0	2	0	0	0	66766000	50564000	616070	0	757590	0	0	0
Y	Y	576	Uncharacterized protein YMR315W OS=Saccharomyces cerevisiae (strain ATCC 204508 / S288c) GN=YMR315W PE=1 SV=1	Q04869	YMR315W	38 kDa	N	27	31	0	0	6	0	0	0	36987000	37386000	0	0	2186980	0	0	0
Y	Y	659	NADPH-dependent aldehyde reductase ARI1 OS=Saccharomyces cerevisiae (strain ATCC 204508 / S288c) GN=ARI1 PE=1 SV=1	P53111	ARI1	38 kDa	N	27	27	0	0	2	0	0	0	44502000	55230000	0	0	773740	0	0	0
	Y	714	Protein SIS1 OS=Saccharomyces cerevisiae (strain ATCC 204508 / S288c) GN=SIS1 PE=1 SV=1	P25294	SIS1	38 kDa	Y	13	7	9	0	11	3	4	0	19229200	6016600	4066500	0	7249000	565400	374880	0
Y	Y	780	Peroxisomal membrane protein PEX14 OS=Saccharomyces cerevisiae (strain ATCC 204508 / S288c) GN=PEX14 PE=1 SV=1	P53112	PEX14	38 kDa	N	14	11	0	0	12	7	0	0	12341400	5486700	0	0	5496900	2072690	0	0
	Y	814	Delta-aminolevulinic acid dehydratase OS=Saccharomyces cerevisiae (strain ATCC 204508 / S288c) GN=HEM2 PE=1 SV=2	P05373	HEM2	38 kDa	Y	0	0	4	0	21	16	0	0	0	0	349470	0	19512800	8248300	0	0
Y		912	Alcohol dehydrogenase 5 OS=Saccharomyces cerevisiae (strain ATCC 204508 / S288c) GN=ADH5 PE=1 SV=1	P38113	ADH5	38 kDa	Y	18	13	0	0	0	0	3	0	305580000	208628000	0	0	0	0	842010	0
Y	Y	974	Transcription initiation factor IIB OS=Saccharomyces cerevisiae (strain ATCC 204508 / S288c) GN=SUA7 PE=1 SV=1	P29055	SUA7	38 kDa	N	5	8	0	0	7	12	0	0	2683900	4260300	0	0	2235310	1794160	0	0
Y	Y	990	DER1-like family member protein 1 OS=Saccharomyces cerevisiae (strain ATCC 204508 / S288c) GN=DFM1 PE=1 SV=1	Q12743	DFM1	38 kDa	N	8	6	0	0	8	8	0	0	1624040	2860730	0	0	1315070	2706300	0	0
Y		997	Putative uncharacterized oxidoreductase YGL039W OS=Saccharomyces cerevisiae (strain ATCC 204508 / S288c) GN=YGL039W PE=1 SV=1	P53183	YGL039W	38 kDa	N	17	12	0	0	0	0	0	0	9424300	6726600	0	0	0	0	0	0
Y	Y	1100	Oxygen-dependent coproporphyrinogen-III oxidase OS=Saccharomyces cerevisiae (strain ATCC 204508 / S288c) GN=HEM13 PE=1 SV=2	P11353	HEM13	38 kDa	N	2	0	0	0	10	9	0	0	1453100	0	0	0	7172200	2026850	0	0
Y	Y	1208	Dolichyl-phosphate beta-glucosyltransferase OS=Saccharomyces cerevisiae (strain ATCC 204508 / S288c) GN=ALG5 PE=1 SV=1	P40350	ALG5	38 kDa	N	5	6	0	0	5	4	0	0	6873300	5308300	0	0	2614650	1559510	0	0
Y		1237	Replication factor C subunit 3 OS=Saccharomyces cerevisiae (strain ATCC 204508 / S288c) GN=RFC3 PE=1 SV=1	P38629	RFC3	38 kDa	N	9	11	0	0	0	0	0	0	11629200	7514300	0	0	0	0	0	0
Y	Y	1309	UPF0160 protein YER156C OS=Saccharomyces cerevisiae (strain ATCC 204508 / S288c) GN=YER156C PE=1 SV=1	P40093	YER156C	38 kDa	N	6	5	0	0	2	0	0	0	9084200	4708700	0	0	639210	0	0	0
Y		1378	S-methyl-5'-thioadenosine phosphorylase OS=Saccharomyces cerevisiae (strain ATCC 204508 / S288c) GN=MEU1 PE=1 SV=1	Q07938	MEU1	38 kDa	N	8	9	0	0	0	0	0	0	7252400	8505900	0	0	0	0	0	0
Y		1459	Protein farnesyltransferase/geranylgeranyltransferase type-1 subunit alpha OS=Saccharomyces cerevisiae (strain ATCC 204508 / S288c) GN=RAM2 PE=1 SV=1	P29703	RAM2	38 kDa	N	7	5	0	0	0	0	0	0	10079500	6307300	0	0	0	0	0	0
Y		1684	Binder of USO1 and GRH1 protein 1 OS=Saccharomyces cerevisiae (strain ATCC 204508 / S288c) GN=BUG1 PE=1 SV=1	Q12191	BUG1	38 kDa	N	6	5	0	0	0	0	0	0	2610900	1648080	0	0	0	0	0	0
Y		1693	Leucine carboxyl methyltransferase 1 OS=Saccharomyces cerevisiae (strain ATCC 204508 / S288c) GN=PPM1 PE=1 SV=1	Q04081	PPM1	38 kDa	N	0	2	0	0	0	0	0	0	0	728110	0	0	0	0	0	0
Y		1805	GTP cyclohydrolase-2 OS=Saccharomyces cerevisiae (strain ATCC 204508 / S288c) GN=RIB1 PE=1 SV=2	P38066	RIB1	38 kDa	N	5	4	0	0	0	0	0	0	2251580	1075680	0	0	0	0	0	0
	Y	1967	Glutathione transferase 3 OS=Saccharomyces cerevisiae (strain ATCC 204508 / S288c) GN=GTT3 PE=1 SV=1	P39996	GTT3	38 kDa	N	0	0	0	0	5	0	0	0	0	0	0	0	967940	0	0	0
Y		2080	Pre-rRNA-processing protein IPI1 OS=Saccharomyces cerevisiae (strain YJM789) GN=IPI1 PE=3 SV=1	A6ZSZ4	IPI1	38 kDa	N	0	2	0	0	0	0	0	0	0	321030	0	0	0	0	0	0
	Y	2176	CTD kinase subunit beta OS=Saccharomyces cerevisiae (strain ATCC 204508 / S288c) GN=CTK2 PE=1 SV=1	P46962	CTK2	38 kDa	N	0	0	0	0	0	2	0	0	0	0	0	0	0	102750	0	0
Y		2209	Protein phosphatase 2C homolog 7, mitochondrial OS=Saccharomyces cerevisiae (strain ATCC 204508 / S288c) GN=PTC7 PE=1 SV=2	P38797	PTC7	38 kDa	N	0	2	0	0	0	0	0	0	0	536520	0	0	0	0	0	0
Y	Y	203	Homoserine dehydrogenase OS=Saccharomyces cerevisiae (strain ATCC 204508 / S288c) GN=HOM6 PE=1 SV=1	P31116	HOM6	39 kDa	Y	35	32	18	0	52	42	6	0	75795000	70485000	6203900	0	126645000	56301000	581642	0
Y	Y	432.1	Very-long-chain 3-oxoacyl-CoA reductase OS=Saccharomyces cerevisiae (strain ATCC 204508 / S288c) GN=IFA38 PE=1 SV=1	P38286	IFA38	39 kDa	N	20	23	0	0	23	25	0	0	22800000	24163000	0	0	20975800	17001400	0	0
Y	Y	432.2	Very-long-chain 3-oxoacyl-CoA reductase OS=Saccharomyces cerevisiae (strain RM11-1a) GN=SCRG_02811 PE=3 SV=1	B3LN00	SCRG_02811	39 kDa	N	7	0	0	0	7	8	0	0	8462600	0	0	0	6655100	5699400	0	0
Y	Y	435	Catabolic L-serine/threonine dehydratase OS=Saccharomyces cerevisiae (strain ATCC 204508 / S288c) GN=CHA1 PE=1 SV=2	P25379	CHA1	39 kDa	N	31	46	0	0	9	5	0	0	56389000	59172000	0	0	4314700	1770690	0	0
Y	Y	457.2	Protein YRO2 OS=Saccharomyces cerevisiae (strain ATCC 204508 / S288c) GN=YRO2 PE=1 SV=1	P38079	YRO2	39 kDa	N	15	17	0	0	15	5	0	0	37524000	37377000	0	0	25574000	11267000	0	0
Y	Y	677	Homoserine kinase OS=Saccharomyces cerevisiae (strain ATCC 204508 / S288c) GN=THR1 PE=1 SV=4	P17423	THR1	39 kDa	Y	6	14	5	0	15	12	2	0	6552000	12225400	840630	0	12731500	6047600	162160	0
Y	Y	679	ADP-ribosylation factor GTPase-activating protein GCS1 OS=Saccharomyces cerevisiae (strain ATCC 204508 / S288c) GN=GCS1 PE=1 SV=1	P35197	GCS1	39 kDa	N	26	19	0	0	5	0	0	0	25378000	20736300	0	0	2153400	0	0	0
Y	Y	727	Sterol-4-alpha-carboxylate 3-dehydrogenase, decarboxylating OS=Saccharomyces cerevisiae (strain ATCC 204508 / S288c) GN=ERG26 PE=1 SV=1	P53199	ERG26	39 kDa	N	16	15	0	0	12	4	0	0	13219400	14770000	0	0	7750800	1287700	0	0
Y	Y	813	Casein kinase II subunit alpha' OS=Saccharomyces cerevisiae (strain ATCC 204508 / S288c) GN=CKA2 PE=1 SV=2	P19454	CKA2	39 kDa	N	17	17	0	0	7	0	0	0	17199800	21537600	0	0	3523400	0	0	0
Y	Y	910	Isocitrate dehydrogenase [NAD] subunit 1, mitochondrial OS=Saccharomyces cerevisiae (strain ATCC 204508 / S288c) GN=IDH1 PE=1 SV=2	P28834	IDH1	39 kDa	Y	17	10	6	0	2	0	0	0	20495000	8932500	795720	0	285380	0	0	0
	Y	914	Vacuolar protein sorting-associated protein 74 OS=Saccharomyces cerevisiae (strain ATCC 204508 / S288c) GN=VPS74 PE=1 SV=1	Q06385	VPS74	39 kDa	Y	0	2	4	0	12	13	0	0	0	2659600	455550	0	14920200	7859600	0	0
Y	Y	1018	Elongation of fatty acids protein 3 OS=Saccharomyces cerevisiae (strain ATCC 204508 / S288c) GN=ELO3 PE=1 SV=1	P40319	ELO3	39 kDa	N	6	0	0	0	11	9	0	0	9631400	0	0	0	20161400	5988400	0	0
	Y	1034	Hsp90 co-chaperone AHA1 OS=Saccharomyces cerevisiae (strain ATCC 204508 / S288c) GN=AHA1 PE=1 SV=1	Q12449	AHA1	39 kDa	Y	0	4	2	0	9	10	0	0	0	2052900	132760	0	6841200	4827200	0	0
	Y	1053	Dolichyl-diphosphooligosaccharide--protein glycosyltransferase subunit 3 OS=Saccharomyces cerevisiae (strain ATCC 204508 / S288c) GN=OST3 PE=1 SV=1	P48439	OST3	39 kDa	Y	0	0	4	0	11	9	0	0	0	0	220198	0	8800500	4767100	0	0
	Y	1197	D-arabinose dehydrogenase [NAD(P)+] heavy chain OS=Saccharomyces cerevisiae (strain ATCC 204508 / S288c) GN=ARA1 PE=1 SV=1	P38115	ARA1	39 kDa	Y	0	0	10	0	9	2	0	0	0	0	1768840	0	2068600	623620	0	0
Y	Y	1226	Ubiquitin domain-containing protein DSK2 OS=Saccharomyces cerevisiae (strain ATCC 204508 / S288c) GN=DSK2 PE=1 SV=2	P48510	DSK2	39 kDa	N	3	4	0	0	4	0	0	0	9042700	6929700	0	0	3906800	0	0	0
Y	Y	1289	Nucleoporin SEH1 OS=Saccharomyces cerevisiae (strain ATCC 204508 / S288c) GN=SEH1 PE=1 SV=1	P53011	SEH1	39 kDa	N	6	2	0	0	3	4	0	0	7303500	2164700	0	0	2524900	1353800	0	0
	Y	1332	Protein OPY2 OS=Saccharomyces cerevisiae (strain ATCC 204508 / S288c) GN=OPY2 PE=1 SV=1	Q06810	OPY2	39 kDa	N	0	0	0	0	10	5	0	0	0	0	0	0	10948900	3510500	0	0
Y	Y	1395	GTP-binding protein GTR2 OS=Saccharomyces cerevisiae (strain ATCC 204508 / S288c) GN=GTR2 PE=1 SV=1	P53290	GTR2	39 kDa	N	5	3	0	0	5	0	0	0	2459090	1582100	0	0	2093320	0	0	0
	Y	1560	3'(2'),5'-bisphosphate nucleotidase OS=Saccharomyces cerevisiae (strain ATCC 204508 / S288c) GN=MET22 PE=1 SV=1	P32179	MET22	39 kDa	N	0	0	0	0	6	5	0	0	0	0	0	0	1636160	766610	0	0
	Y	1568	Protein CBP3, mitochondrial OS=Saccharomyces cerevisiae (strain ATCC 204508 / S288c) GN=CBP3 PE=1 SV=1	P21560	CBP3	39 kDa	N	0	0	0	0	5	6	0	0	0	0	0	0	2765400	1519600	0	0
	Y	1761	DNA damage tolerance protein RHC31 OS=Saccharomyces cerevisiae (strain ATCC 204508 / S288c) GN=AOS1 PE=1 SV=1	Q06624	AOS1	39 kDa	N	0	0	0	0	4	0	0	0	0	0	0	0	1966700	0	0	0
Y		2066	Tyrosine-protein phosphatase 1 OS=Saccharomyces cerevisiae (strain ATCC 204508 / S288c) GN=PTP1 PE=1 SV=1	P25044	PTP1	39 kDa	N	2	4	0	0	0	0	0	0	1123000	1951150	0	0	0	0	0	0
	Y	2168	Putative pyridoxal reductase OS=Saccharomyces cerevisiae (strain ATCC 204508 / S288c) GN=YPR127W PE=1 SV=1	Q06494	YPR127W	39 kDa	N	0	0	0	0	2	0	0	0	0	0	0	0	704880	0	0	0
Y		8	Fructose-bisphosphate aldolase OS=Saccharomyces cerevisiae (strain ATCC 204508 / S288c) GN=FBA1 PE=1 SV=3	P14540	FBA1	40 kDa	Y	616	669	69	2	104	67	37	21	4200100000	3788600000	20518100	63615	166500000	44436000	27535700	8503550
Y	Y	74	Mannose-1-phosphate guanyltransferase OS=Saccharomyces cerevisiae (strain ATCC 204508 / S288c) GN=PSA1 PE=1 SV=2	P41940	PSA1	40 kDa	Y	120	117	29	0	56	36	7	0	347920000	375890000	8469200	0	67611000	25941700	654450	0
Y	Y	162	Farnesyl pyrophosphate synthase OS=Saccharomyces cerevisiae (strain ATCC 204508 / S288c) GN=ERG20 PE=1 SV=2	P08524	ERG20	40 kDa	Y	36	33	11	0	61	69	2	0	55300000	43284000	3363200	0	91736000	63582000	494050	0
	Y	165	Ribonucleoside-diphosphate reductase small chain 2 OS=Saccharomyces cerevisiae (strain ATCC 204508 / S288c) GN=RNR4 PE=1 SV=1	P49723	RNR4	40 kDa	Y	38	24	25	0	62	55	11	0	43750000	13817500	7263400	0	67080000	36287000	1569780	0
Y	Y	297	V-type proton ATPase subunit d OS=Saccharomyces cerevisiae (strain ATCC 204508 / S288c) GN=VMA6 PE=1 SV=2	P32366	VMA6	40 kDa	Y	38	35	2	0	30	30	0	0	44800000	52976000	114710	0	33611000	17186800	0	0
Y	Y	310	Aspartate-semialdehyde dehydrogenase OS=Saccharomyces cerevisiae (strain ATCC 204508 / S288c) GN=HOM2 PE=1 SV=1	P13663	HOM2	40 kDa	Y	43	40	13	0	20	10	5	0	57008000	61406000	1927030	0	13469400	5995400	384410	0
Y	Y	317	Alcohol dehydrogenase 3, mitochondrial OS=Saccharomyces cerevisiae (strain ATCC 204508 / S288c) GN=ADH3 PE=1 SV=2	P07246	ADH3	40 kDa	Y	44	33	12	0	23	13	2	0	253690000	88325000	9574000	0	49294000	36205000	317670	0
	Y	377	Phospho-2-dehydro-3-deoxyheptonate aldolase, tyrosine-inhibited OS=Saccharomyces cerevisiae (strain ATCC 204508 / S288c) GN=ARO4 PE=1 SV=2	P32449	ARO4	40 kDa	Y	35	32	20	0	17	0	4	0	59473000	37835000	5021500	0	7496000	0	198280	0
Y	Y	444	Pyruvate dehydrogenase E1 component subunit beta, mitochondrial OS=Saccharomyces cerevisiae (strain ATCC 204508 / S288c) GN=PDB1 PE=1 SV=2	P32473	PDB1	40 kDa	Y	32	35	8	0	11	5	0	0	39104000	45624000	867640	0	6977400	1571290	0	0
Y	Y	458	Isocitrate dehydrogenase [NAD] subunit 2, mitochondrial OS=Saccharomyces cerevisiae (strain ATCC 204508 / S288c) GN=IDH2 PE=1 SV=1	P28241	IDH2	40 kDa	Y	36	37	4	0	7	0	0	0	63604000	52871000	483780	0	3079900	0	0	0
Y	Y	480	3-keto-steroid reductase OS=Saccharomyces cerevisiae (strain ATCC 204508 / S288c) GN=ERG27 PE=1 SV=1	Q12452	ERG27	40 kDa	N	16	13	0	0	28	26	0	0	11764600	9670600	0	0	21122600	15628000	0	0
Y	Y	493	Homoisocitrate dehydrogenase, mitochondrial OS=Saccharomyces cerevisiae (strain ATCC 204508 / S288c) GN=LYS12 PE=1 SV=1	P40495	LYS12	40 kDa	Y	27	37	11	0	4	0	0	0	52382000	63276000	1680280	0	633390	0	0	0
Y	Y	503	Adenine deaminase OS=Saccharomyces cerevisiae (strain ATCC 204508 / S288c) GN=AAH1 PE=1 SV=1	P53909	AAH1	40 kDa	Y	20	9	2	0	28	17	0	0	19226200	11000700	172800	0	27092000	9185900	0	0
Y	Y	507	Actin-related protein 2/3 complex subunit 2 OS=Saccharomyces cerevisiae (strain ATCC 204508 / S288c) GN=ARC35 PE=1 SV=1	P53731	ARC35	40 kDa	N	8	11	0	0	28	30	0	0	5751700	6790100	0	0	20837000	12993900	0	0
Y		786	Replication factor C subunit 2 OS=Saccharomyces cerevisiae (strain ATCC 204508 / S288c) GN=RFC2 PE=1 SV=1	P40348	RFC2	40 kDa	N	22	22	0	0	0	0	0	0	22794300	21951900	0	0	0	0	0	0
Y	Y	956	Signal transduction protein MDG1 OS=Saccharomyces cerevisiae (strain YJM789) GN=MDG1 PE=3 SV=1	A6ZRR2 (+3)	MDG1	40 kDa	N	5	5	0	0	14	9	0	0	3627900	2909700	0	0	10198500	2062070	0	0
Y	Y	960	Ubiquitin fusion degradation protein 1 OS=Saccharomyces cerevisiae (strain ATCC 204508 / S288c) GN=UFD1 PE=1 SV=1	P53044	UFD1	40 kDa	N	13	14	0	0	2	0	0	0	12431200	8109200	0	0	378330	0	0	0
Y	Y	1023	Dihydroorotase OS=Saccharomyces cerevisiae (strain ATCC 204508 / S288c) GN=URA4 PE=1 SV=2	P20051	URA4	40 kDa	N	10	10	0	0	8	0	0	0	17108500	10629800	0	0	3518500	0	0	0
Y	Y	1029	NADP-dependent alcohol dehydrogenase 6 OS=Saccharomyces cerevisiae (strain ATCC 204508 / S288c) GN=ADH6 PE=1 SV=1	Q04894	ADH6	40 kDa	N	6	2	0	0	12	4	0	0	8132600	2307100	0	0	10091600	1058100	0	0
Y	Y	1037	RNA 3'-terminal phosphate cyclase-like protein OS=Saccharomyces cerevisiae (strain ATCC 204508 / S288c) GN=RCL1 PE=1 SV=1	Q08096	RCL1	40 kDa	N	7	9	0	0	7	4	0	0	3005900	3633200	0	0	2044790	541150	0	0
Y	Y	1039	Replication factor C subunit 5 OS=Saccharomyces cerevisiae (strain ATCC 204508 / S288c) GN=RFC5 PE=1 SV=1	P38251	RFC5	40 kDa	N	10	8	0	0	5	5	0	0	5656600	4777700	0	0	2089430	993170	0	0
	Y	1043	Cytochrome b-c1 complex subunit 2, mitochondrial OS=Saccharomyces cerevisiae (strain ATCC 204508 / S288c) GN=QCR2 PE=1 SV=1	P07257	QCR2	40 kDa	Y	8	7	11	0	0	0	0	0	5688900	6483000	1166590	0	0	0	0	0
Y	Y	1105	Elongation of fatty acids protein 2 OS=Saccharomyces cerevisiae (strain ATCC 204508 / S288c) GN=ELO2 PE=1 SV=1	P25358	ELO2	40 kDa	N	6	4	0	0	9	3	0	0	3283000	3185400	0	0	6142200	2665300	0	0
	Y	1238	Transcriptional regulator URE2 OS=Saccharomyces cerevisiae (strain ATCC 204508 / S288c) GN=URE2 PE=1 SV=1	P23202	URE2	40 kDa	N	0	0	0	0	13	7	0	0	0	0	0	0	8373700	2316390	0	0
Y	Y	1367	Uncharacterized protein YBR053C OS=Saccharomyces cerevisiae (strain ATCC 204508 / S288c) GN=YBR053C PE=1 SV=1	P38235	YBR053C	40 kDa	N	2	0	0	0	7	7	0	0	437440	0	0	0	2883170	1195330	0	0
	Y	1371	Protein arginine N-methyltransferase 1 OS=Saccharomyces cerevisiae (strain ATCC 204508 / S288c) GN=HMT1 PE=1 SV=1	P38074	HMT1	40 kDa	N	0	0	0	0	8	7	0	0	0	0	0	0	4699600	2967370	0	0
	Y	1512	Geranylgeranyl transferase type-2 subunit alpha OS=Saccharomyces cerevisiae (strain ATCC 204508 / S288c) GN=BET4 PE=1 SV=3	Q00618	BET4	40 kDa	N	0	0	0	0	6	7	0	0	0	0	0	0	3535900	2694400	0	0
Y		1638	Actin cytoskeleton-regulatory complex protein END3 OS=Saccharomyces cerevisiae (strain YJM789) GN=END3 PE=3 SV=1	A6ZRZ6 (+1)	END3	40 kDa	N	3	0	0	0	0	0	0	0	1903700	0	0	0	0	0	0	0
Y		1679	Uncharacterized protein YDL144C OS=Saccharomyces cerevisiae (strain ATCC 204508 / S288c) GN=YDL144C PE=1 SV=2	Q07589	YDL144C	40 kDa	N	4	4	0	0	0	0	0	0	2300700	2579300	0	0	0	0	0	0
	Y	1701	Translation machinery-associated protein 46 OS=Saccharomyces cerevisiae (strain ATCC 204508 / S288c) GN=TMA46 PE=1 SV=2	Q12000	TMA46	40 kDa	Y	0	2	2	0	2	0	0	0	0	969140	88448	0	602360	0	0	0
	Y	1753	Ribosome biogenesis protein RPF2 OS=Saccharomyces cerevisiae (strain ATCC 204508 / S288c) GN=RPF2 PE=1 SV=1	P36160	RPF2	40 kDa	N	0	0	0	0	2	0	0	0	0	0	0	0	1503800	0	0	0
	Y	1765	GPN-loop GTPase 2 OS=Saccharomyces cerevisiae (strain ATCC 204508 / S288c) GN=GPN2 PE=1 SV=1	Q08726	GPN2	40 kDa	N	0	0	0	0	0	2	0	0	0	0	0	0	0	603420	0	0
	Y	1822	Uncharacterized membrane protein YML131W OS=Saccharomyces cerevisiae (strain ATCC 204508 / S288c) GN=YML131W PE=1 SV=1	Q03102	YML131W	40 kDa	N	0	0	0	0	5	2	0	0	0	0	0	0	1740260	238220	0	0
Y		1890	Protein interacting with Hsp90 1 OS=Saccharomyces cerevisiae (strain ATCC 204508 / S288c) GN=PIH1 PE=1 SV=1	P38768	PIH1	40 kDa	N	2	5	0	0	0	0	0	0	1235000	1792040	0	0	0	0	0	0
	Y	1951	Uncharacterized protein YJR142W OS=Saccharomyces cerevisiae (strain ATCC 204508 / S288c) GN=YJR142W PE=1 SV=1	P47173	YJR142W	40 kDa	N	0	0	0	0	4	2	0	0	0	0	0	0	1402730	696200	0	0
Y		2047	NAD-dependent protein deacetylase HST2 OS=Saccharomyces cerevisiae (strain ATCC 204508 / S288c) GN=HST2 PE=1 SV=1	P53686	HST2	40 kDa	N	0	4	0	0	0	0	0	0	0	1252300	0	0	0	0	0	0
Y		2188	ATP-dependent kinase YFH7 OS=Saccharomyces cerevisiae (strain ATCC 204508 / S288c) GN=YFH7 PE=1 SV=1	P43591	YFH7	40 kDa	N	0	2	0	0	0	0	0	0	0	1206100	0	0	0	0	0	0
Y		293	Chorismate synthase OS=Saccharomyces cerevisiae (strain ATCC 204508 / S288c) GN=ARO2 PE=1 SV=1	P28777	ARO2	41 kDa	Y	57	61	5	0	8	0	3	0	119280000	138246000	1369050	0	6433500	0	333770	0
Y	Y	315	Uncharacterized protein YHR097C OS=Saccharomyces cerevisiae (strain ATCC 204508 / S288c) GN=YHR097C PE=1 SV=1	P38809	YHR097C	41 kDa	N	21	16	0	0	52	39	0	0	20054100	10155300	0	0	43964000	18272500	0	0
Y	Y	612	Tyrosine-protein phosphatase YVH1 OS=Saccharomyces cerevisiae (strain ATCC 204508 / S288c) GN=YVH1 PE=1 SV=1	Q02256	YVH1	41 kDa	N	15	18	0	0	17	12	0	0	10921600	9323300	0	0	9778100	3007100	0	0
Y	Y	649	Malate dehydrogenase, cytoplasmic OS=Saccharomyces cerevisiae (strain ATCC 204508 / S288c) GN=MDH2 PE=1 SV=2	P22133	MDH2	41 kDa	N	14	10	0	0	19	13	0	0	16278000	12809700	0	0	20111900	7155100	0	0
Y	Y	788	Ribosome-interacting GTPase 1 OS=Saccharomyces cerevisiae (strain ATCC 204508 / S288c) GN=RBG1 PE=1 SV=1	P39729	RBG1	41 kDa	Y	8	9	4	0	12	11	0	0	9667800	5861700	422780	0	8808700	4509500	0	0
Y		808	L-asparaginase 1 OS=Saccharomyces cerevisiae (strain ATCC 204508 / S288c) GN=ASP1 PE=1 SV=1	P38986	ASP1	41 kDa	Y	16	20	2	0	0	0	0	0	35022000	34601000	214950	0	0	0	0	0
Y	Y	862	Saccharopine dehydrogenase [NAD(+), L-lysine-forming] OS=Saccharomyces cerevisiae (strain ATCC 204508 / S288c) GN=LYS1 PE=1 SV=3	P38998	LYS1	41 kDa	N	7	4	0	0	15	12	0	0	5995100	2410610	0	0	11377000	5836100	0	0
	Y	926	Phospho-2-dehydro-3-deoxyheptonate aldolase, phenylalanine-inhibited OS=Saccharomyces cerevisiae (strain ATCC 204508 / S288c) GN=ARO3 PE=1 SV=1	P14843	ARO3	41 kDa	Y	11	7	9	0	3	0	0	0	7347500	3084570	913840	0	943200	0	0	0
Y	Y	1165	GRASP65 homolog protein 1 OS=Saccharomyces cerevisiae (strain ATCC 204508 / S288c) GN=GRH1 PE=1 SV=1	Q04410	GRH1	41 kDa	N	9	7	0	0	5	0	0	0	8123300	5082000	0	0	1254750	0	0	0
	Y	1194	m7GpppX diphosphatase OS=Saccharomyces cerevisiae (strain ATCC 204508 / S288c) GN=DCS1 PE=1 SV=1	Q06151	DCS1	41 kDa	N	0	0	0	0	13	5	0	0	0	0	0	0	6138700	2104490	0	0
	Y	1239	Mitogen-activated protein kinase FUS3 OS=Saccharomyces cerevisiae (strain ATCC 204508 / S288c) GN=FUS3 PE=1 SV=2	P16892	FUS3	41 kDa	N	0	0	0	0	11	4	0	0	0	0	0	0	4149700	1050900	0	0
Y	Y	1317	ER-derived vesicles protein ERV41 OS=Saccharomyces cerevisiae (strain ATCC 204508 / S288c) GN=ERV41 PE=1 SV=1	Q04651	ERV41	41 kDa	N	4	2	0	0	5	6	0	0	2795350	1539100	0	0	2623530	2073620	0	0
Y	Y	1382	S-(hydroxymethyl)glutathione dehydrogenase OS=Saccharomyces cerevisiae (strain ATCC 204508 / S288c) GN=SFA1 PE=1 SV=1	P32771	SFA1	41 kDa	N	3	0	0	0	2	2	0	0	1978900	0	0	0	492970	989970	0	0
Y	Y	1414	Protein CAF40 OS=Saccharomyces cerevisiae (strain ATCC 204508 / S288c) GN=CAF40 PE=1 SV=1	P53829	CAF40	41 kDa	N	6	5	0	0	2	2	0	0	2225160	3241700	0	0	1068200	406630	0	0
	Y	1435	Uncharacterized protein YNL134C OS=Saccharomyces cerevisiae (strain ATCC 204508 / S288c) GN=YNL134C PE=1 SV=1	P53912	YNL134C	41 kDa	Y	2	0	5	0	2	4	0	0	556720	0	523060	0	731050	663440	0	0
Y	Y	1509	Sphingolipid C4-hydroxylase SUR2 OS=Saccharomyces cerevisiae (strain ATCC 204508 / S288c) GN=SUR2 PE=1 SV=1	P38992	SUR2	41 kDa	N	2	2	0	0	6	3	0	0	3202000	1135700	0	0	4356900	1796200	0	0
	Y	1587	Ribosome-interacting GTPase 2 OS=Saccharomyces cerevisiae (strain ATCC 204508 / S288c) GN=RBG2 PE=1 SV=1	P53295	RBG2	41 kDa	Y	0	2	3	0	0	0	0	0	0	1848400	144590	0	0	0	0	0
	Y	1714	High osmolarity signaling protein SHO1 OS=Saccharomyces cerevisiae (strain FostersB) GN=SHO1 PE=3 SV=1	E7Q311 (+5)	SHO1	41 kDa	N	0	0	0	0	2	5	0	0	0	0	0	0	665660	1496090	0	0
	Y	1812	Type 2A phosphatase activator TIP41 OS=Saccharomyces cerevisiae (strain ATCC 204508 / S288c) GN=TIP41 PE=1 SV=1	Q12199	TIP41	41 kDa	N	0	0	0	0	6	2	0	0	0	0	0	0	1335740	333660	0	0
	Y	1827	Inactive diphosphatase DCS2 OS=Saccharomyces cerevisiae (strain ATCC 204508 / S288c) GN=DCS2 PE=1 SV=3	Q12123	DCS2	41 kDa	N	0	0	0	0	2	4	0	0	0	0	0	0	986500	1221640	0	0
Y		1873	Anthranilate phosphoribosyltransferase OS=Saccharomyces cerevisiae (strain ATCC 204508 / S288c) GN=TRP4 PE=1 SV=1	P07285	TRP4	41 kDa	N	2	3	0	0	0	0	0	0	415490	2306100	0	0	0	0	0	0
	Y	2006	4-hydroxybenzoate polyprenyltransferase, mitochondrial OS=Saccharomyces cerevisiae (strain ATCC 204508 / S288c) GN=COQ2 PE=1 SV=1	P32378	COQ2	41 kDa	N	0	0	0	0	2	0	0	0	0	0	0	0	1069900	0	0	0
	Y	2071	Pantothenate kinase CAB1 OS=Saccharomyces cerevisiae (strain ATCC 204508 / S288c) GN=CAB1 PE=1 SV=1	Q04430	CAB1	41 kDa	N	0	0	0	0	0	5	0	0	0	0	0	0	0	2190900	0	0
Y		2102	Nucleoporin GLE2 OS=Saccharomyces cerevisiae (strain ATCC 204508 / S288c) GN=GLE2 PE=1 SV=1	P40066	GLE2	41 kDa	N	2	0	0	0	0	0	0	0	1481400	0	0	0	0	0	0	0
	Y	2108	Syntaxin UFE1 OS=Saccharomyces cerevisiae (strain ATCC 204508 / S288c) GN=UFE1 PE=1 SV=2	P41834	UFE1	41 kDa	N	0	0	0	0	0	2	0	0	0	0	0	0	0	539240	0	0
	Y	2142	Uroporphyrinogen decarboxylase OS=Saccharomyces cerevisiae (strain ATCC 204508 / S288c) GN=HEM12 PE=1 SV=1	P32347	HEM12	41 kDa	N	0	0	0	0	4	0	0	0	0	0	0	0	921690	0	0	0
Y	Y	26	Actin OS=Saccharomyces cerevisiae (strain ATCC 204508 / S288c) GN=ACT1 PE=1 SV=1	P60010	ACT1	42 kDa	Y	142	136	40	0	187	181	22	0	665080000	574650000	24612300	0	1017450000	574130000	4646500	0
Y	Y	67.1	S-adenosylmethionine synthase 1 OS=Saccharomyces cerevisiae (strain ATCC 204508 / S288c) GN=SAM1 PE=1 SV=2	P10659	SAM1	42 kDa	Y	115	100	26	0	31	21	5	0	276560000	265770000	4241000	0	29455000	7186200	793360	0
Y	Y	67.2	S-adenosylmethionine synthase 2 OS=Saccharomyces cerevisiae (strain ATCC 204508 / S288c) GN=SAM2 PE=1 SV=3	P19358	SAM2	42 kDa	Y	105	102	24	0	28	18	7	0	210595000	225838000	3712900	0	20348000	4276800	642540	0
Y	Y	116.1	Glutamine synthetase OS=Saccharomyces cerevisiae (strain ATCC 204508 / S288c) GN=GLN1 PE=1 SV=4	P32288	GLN1	42 kDa	Y	94	54	12	0	58	42	3	0	167056000	91861000	1140800	0	75417000	27952000	766710	0
Y	Y	178.1	Serine/threonine-protein phosphatase PP2A-1 catalytic subunit OS=Saccharomyces cerevisiae (strain ATCC 204508 / S288c) GN=PPH21 PE=1 SV=1	P23594	PPH21	42 kDa	N	31	45	0	0	40	50	0	0	40075000	30326000	0	0	31319000	19013200	0	0
Y	Y	286	tRNA-aminoacylation cofactor ARC1 OS=Saccharomyces cerevisiae (strain ATCC 204508 / S288c) GN=ARC1 PE=1 SV=2	P46672	ARC1	42 kDa	Y	53	46	12	0	14	6	6	0	125821000	75728000	3353200	0	9572700	779310	356310	0
Y	Y	332	UV excision repair protein RAD23 OS=Saccharomyces cerevisiae (strain ATCC 204508 / S288c) GN=RAD23 PE=1 SV=1	P32628	RAD23	42 kDa	Y	36	38	6	0	17	19	3	0	59817000	48216000	1334240	0	20287000	16668200	340650	0
Y	Y	494	Acetyl-CoA acetyltransferase OS=Saccharomyces cerevisiae (strain ATCC 204508 / S288c) GN=ERG10 PE=1 SV=3	P41338	ERG10	42 kDa	Y	19	22	7	0	16	12	0	0	28061000	25676000	1470050	0	11025500	3346450	0	0
	Y	633	Branched-chain-amino-acid aminotransferase, cytosolic OS=Saccharomyces cerevisiae (strain ATCC 204508 / S288c) GN=BAT2 PE=1 SV=1	P47176	BAT2	42 kDa	Y	15	16	9	0	15	2	0	0	8844600	6547900	1748680	0	4842500	879740	0	0
	Y	841	Actin-related protein 2/3 complex subunit 1 OS=Saccharomyces cerevisiae (strain ATCC 204508 / S288c) GN=ARC40 PE=1 SV=1	P38328	ARC40	42 kDa	N	0	0	0	0	15	20	0	0	0	0	0	0	23035000	16121300	0	0
Y	Y	1095	Mitochondrial import receptor subunit TOM40 OS=Saccharomyces cerevisiae (strain ATCC 204508 / S288c) GN=TOM40 PE=1 SV=1	P23644	TOM40	42 kDa	N	4	3	0	0	10	5	0	0	2541700	2284100	0	0	5840400	1238550	0	0
Y	Y	1098	Peptidyl-prolyl cis-trans isomerase CPR6 OS=Saccharomyces cerevisiae (strain ATCC 204508 / S288c) GN=CPR6 PE=1 SV=1	P53691	CPR6	42 kDa	Y	10	5	3	0	4	2	0	0	10717500	7135300	639750	0	3142100	342890	0	0
Y		1299	DnaJ-related protein SCJ1 OS=Saccharomyces cerevisiae (strain ATCC 204508 / S288c) GN=SCJ1 PE=1 SV=2	P25303	SCJ1	42 kDa	N	7	11	0	0	0	0	0	0	5420100	5132800	0	0	0	0	0	0
	Y	1334	Phosphopantothenate--cysteine ligase CAB2 OS=Saccharomyces cerevisiae (strain ATCC 204508 / S288c) GN=CAB2 PE=1 SV=2	P40506	CAB2	42 kDa	N	0	0	0	0	9	6	0	0	0	0	0	0	4388600	1645110	0	0
Y	Y	1400	Protein YIM1 OS=Saccharomyces cerevisiae (strain YJM789) GN=YIM1 PE=3 SV=1	A6ZML0 (+2)	YIM1	42 kDa	N	0	2	0	0	5	6	0	0	0	1971800	0	0	1577920	1275620	0	0
Y	Y	1532	Zinc-regulated transporter 1 OS=Saccharomyces cerevisiae (strain ATCC 204508 / S288c) GN=ZRT1 PE=1 SV=1	P32804	ZRT1	42 kDa	N	4	3	0	0	0	2	0	0	4711200	1875100	0	0	0	658140	0	0
Y	Y	1592	Mitochondrial carrier protein RIM2 OS=Saccharomyces cerevisiae (strain ATCC 204508 / S288c) GN=RIM2 PE=3 SV=1	P38127	RIM2	42 kDa	N	0	4	0	0	0	5	0	0	0	2201230	0	0	0	1560300	0	0
	Y	1614	(R,R)-butanediol dehydrogenase OS=Saccharomyces cerevisiae (strain ATCC 204508 / S288c) GN=BDH1 PE=1 SV=2	P39714	BDH1	42 kDa	N	0	0	0	0	4	4	0	0	0	0	0	0	1718300	566590	0	0
Y		1681	Cell division cycle protein 123 OS=Saccharomyces cerevisiae (strain YJM789) GN=CDC123 PE=3 SV=1	A7A1A3 (+1)	CDC123	42 kDa	N	6	5	0	0	0	0	0	0	5280800	2562300	0	0	0	0	0	0
	Y	1854	Peptide-N(4)-(N-acetyl-beta-glucosaminyl)asparagine amidase OS=Saccharomyces cerevisiae (strain ATCC 204508 / S288c) GN=PNG1 PE=1 SV=1	Q02890	PNG1	42 kDa	N	0	0	0	0	4	0	0	0	0	0	0	0	804080	0	0	0
Y		1960	Protein OCA4 OS=Saccharomyces cerevisiae (strain ATCC 204508 / S288c) GN=OCA4 PE=1 SV=1	P25366	OCA4	42 kDa	N	0	4	0	0	0	0	0	0	0	1432850	0	0	0	0	0	0
	Y	2087	Uncharacterized trans-sulfuration enzyme YHR112C OS=Saccharomyces cerevisiae (strain ATCC 204508 / S288c) GN=YHR112C PE=1 SV=1	P38716	YHR112C	42 kDa	N	0	0	0	0	2	0	0	0	0	0	0	0	1181500	0	0	0
Y		2103	25S rRNA (uridine(2843)-N(3))-methyltransferase OS=Saccharomyces cerevisiae (strain ATCC 204508 / S288c) GN=BMT6 PE=1 SV=1	Q12291	BMT6	42 kDa	N	0	2	0	0	0	0	0	0	0	674730	0	0	0	0	0	0
	Y	2105	Uncharacterized protein YGL159W OS=Saccharomyces cerevisiae (strain ATCC 204508 / S288c) GN=YGL159W PE=1 SV=1	P53110	YGL159W	42 kDa	N	0	0	0	0	2	0	0	0	0	0	0	0	1190400	0	0	0
	Y	2152	Alanine--glyoxylate aminotransferase 1 OS=Saccharomyces cerevisiae (strain ATCC 204508 / S288c) GN=AGX1 PE=1 SV=1	P43567	AGX1	42 kDa	N	0	0	0	0	0	5	0	0	0	0	0	0	0	1418800	0	0
Y	Y	140	Low specificity L-threonine aldolase OS=Saccharomyces cerevisiae (strain ATCC 204508 / S288c) GN=GLY1 PE=1 SV=2	P37303	GLY1	43 kDa	Y	62	66	5	0	51	54	0	0	128441000	97379000	444490	0	54945000	31760000	0	0
Y	Y	178.2	Serine/threonine-protein phosphatase PP2A-2 catalytic subunit OS=Saccharomyces cerevisiae (strain ATCC 204508 / S288c) GN=PPH22 PE=1 SV=1	P23595	PPH22	43 kDa	N	33	44	0	0	39	50	0	0	49224000	32582000	0	0	27322000	19750900	0	0
Y	Y	194	Sterol 24-C-methyltransferase OS=Saccharomyces cerevisiae (strain ATCC 204508 / S288c) GN=ERG6 PE=1 SV=4	P25087	ERG6	43 kDa	Y	30	35	14	0	56	56	2	0	40839000	45982000	1969440	0	58535000	36899000	87542	0
Y	Y	318	[PIN+] prion protein RNQ1 OS=Saccharomyces cerevisiae (strain ATCC 204508 / S288c) GN=RNQ1 PE=1 SV=2	P25367	RNQ1	43 kDa	N	34	32	0	0	28	32	0	0	31101000	33573000	0	0	22100000	15530800	0	0
	Y	329	Deoxyhypusine synthase OS=Saccharomyces cerevisiae (strain ATCC 204508 / S288c) GN=DYS1 PE=1 SV=1	P38791	DYS1	43 kDa	Y	26	16	11	0	41	28	0	0	14791400	6980800	1588120	0	29423000	11490700	0	0
Y	Y	384	Glycerol-3-phosphate dehydrogenase [NAD(+)] 1 OS=Saccharomyces cerevisiae (strain ATCC 204508 / S288c) GN=GPD1 PE=1 SV=4	Q00055	GPD1	43 kDa	Y	37	40	7	0	9	9	4	0	90072000	75641000	1440090	0	6579800	2709000	192400	0
Y	Y	483	2-dehydropantoate 2-reductase OS=Saccharomyces cerevisiae (strain ATCC 204508 / S288c) GN=PAN5 PE=1 SV=1	P38787	PAN5	43 kDa	N	32	37	0	0	7	6	0	0	48642000	49276000	0	0	3873800	1961690	0	0
Y	Y	513	Phosphoserine aminotransferase OS=Saccharomyces cerevisiae (strain ATCC 204508 / S288c) GN=SER1 PE=1 SV=1	P33330	SER1	43 kDa	Y	19	28	5	0	18	6	0	0	21554000	22272000	527430	0	12919900	3135600	0	0
Y	Y	569	GPN-loop GTPase 1 OS=Saccharomyces cerevisiae (strain ATCC 204508 / S288c) GN=NPA3 PE=1 SV=1	P47122	NPA3	43 kDa	N	21	19	0	0	13	12	0	0	21668000	13495100	0	0	7057500	4945000	0	0
	Y	598	Cystathionine gamma-lyase OS=Saccharomyces cerevisiae (strain ATCC 204508 / S288c) GN=CYS3 PE=1 SV=2	P31373	CYS3	43 kDa	Y	15	11	12	0	18	6	2	0	25969100	11745100	2834800	0	30010000	971900	309320	0
Y	Y	626	Delta(7)-sterol 5(6)-desaturase OS=Saccharomyces cerevisiae (strain ATCC 204508 / S288c) GN=ERG3 PE=1 SV=1	P32353	ERG3	43 kDa	N	10	16	0	0	20	15	0	0	15939700	11791500	0	0	23464600	10234000	0	0
Y	Y	819	Protein kinase MCK1 OS=Saccharomyces cerevisiae (strain ATCC 204508 / S288c) GN=MCK1 PE=1 SV=1	P21965	MCK1	43 kDa	N	3	2	0	0	17	16	0	0	1697000	899790	0	0	20414000	5662300	0	0
Y	Y	941	Partitioning protein REP1 OS=Saccharomyces cerevisiae (strain ATCC 204508 / S288c) GN=REP1 PE=1 SV=1	P03871	REP1	43 kDa	N	2	12	0	0	2	14	0	0	651340	9690900	0	0	815890	5361610	0	0
Y	Y	969	Methionine aminopeptidase 1 OS=Saccharomyces cerevisiae (strain ATCC 204508 / S288c) GN=MAP1 PE=1 SV=2	Q01662	MAP1	43 kDa	Y	12	10	2	0	2	0	0	0	9710500	9166300	120410	0	477740	0	0	0
Y	Y	1009	Assembly chaperone of RPL4 OS=Saccharomyces cerevisiae (strain ATCC 204508 / S288c) GN=ACL4 PE=1 SV=1	Q03771	ACL4	43 kDa	N	3	0	0	0	14	10	0	0	830750	0	0	0	4164000	2407780	0	0
Y	Y	1021	Histidinol-phosphate aminotransferase OS=Saccharomyces cerevisiae (strain ATCC 204508 / S288c) GN=HIS5 PE=3 SV=2	P07172	HIS5	43 kDa	N	9	10	0	0	5	4	0	0	11361700	8295200	0	0	1463580	738360	0	0
Y	Y	1040	Translation initiation factor eIF-2B subunit beta OS=Saccharomyces cerevisiae (strain ATCC 204508 / S288c) GN=GCD7 PE=1 SV=1	P32502	GCD7	43 kDa	N	10	9	0	0	2	5	0	0	9898800	5937700	0	0	436830	1006710	0	0
Y	Y	1473	Mitogen-activated protein kinase KSS1 OS=Saccharomyces cerevisiae (strain ATCC 204508 / S288c) GN=KSS1 PE=1 SV=1	P14681	KSS1	43 kDa	N	2	2	0	0	3	0	0	0	1305900	335740	0	0	1010800	0	0	0
	Y	1475	Carboxypeptidase Y-deficient protein 8 OS=Saccharomyces cerevisiae (strain ATCC 204508 / S288c) GN=PEP8 PE=1 SV=2	P40335	PEP8	43 kDa	N	0	0	0	0	7	6	0	0	0	0	0	0	1365050	443460	0	0
Y		1520	Histidine protein methyltransferase 1 OS=Saccharomyces cerevisiae (strain ATCC 204508 / S288c) GN=HPM1 PE=1 SV=1	P40481	HPM1	43 kDa	N	9	5	0	0	0	0	0	0	11939400	3762900	0	0	0	0	0	0
Y		1631	Heat shock protein 42 OS=Saccharomyces cerevisiae (strain ATCC 204508 / S288c) GN=HSP42 PE=1 SV=1	Q12329	HSP42	43 kDa	N	9	2	0	0	0	0	0	0	3287930	894210	0	0	0	0	0	0
Y		1674	tRNA N6-adenosine threonylcarbamoyltransferase OS=Saccharomyces cerevisiae (strain ATCC 204508 / S288c) GN=KAE1 PE=1 SV=2	P36132	KAE1	43 kDa	N	5	4	0	0	0	0	0	0	5379900	5824100	0	0	0	0	0	0
Y	Y	1696	GTPase-interacting component 2 OS=Saccharomyces cerevisiae (strain ATCC 204508 / S288c) GN=GIC2 PE=1 SV=1	Q06648	GIC2	43 kDa	N	0	2	0	0	0	2	0	0	0	997650	0	0	0	1138000	0	0
Y	Y	1861	Dehydrodolichyl diphosphate synthase complex subunit NUS1 OS=Saccharomyces cerevisiae (strain ATCC 204508 / S288c) GN=NUS1 PE=1 SV=1	Q12063	NUS1	43 kDa	N	2	2	0	0	2	0	0	0	1231100	1616900	0	0	367490	0	0	0
Y		1907	DNA repair protein RAD51 OS=Saccharomyces cerevisiae (strain ATCC 204508 / S288c) GN=RAD51 PE=1 SV=1	P25454	RAD51	43 kDa	N	3	5	0	0	0	0	0	0	3076300	3677000	0	0	0	0	0	0
Y		1927	Inner kinetochore subunit CTF19 OS=Saccharomyces cerevisiae (strain ATCC 204508 / S288c) GN=CTF19 PE=1 SV=1	Q02732	CTF19	43 kDa	N	2	0	0	0	0	0	0	0	342410	0	0	0	0	0	0	0
	Y	1961	Lipid droplet hydrolase 1 OS=Saccharomyces cerevisiae (strain ATCC 204508 / S288c) GN=LDH1 PE=1 SV=2	P38139	LDH1	43 kDa	N	0	0	0	0	2	2	0	0	0	0	0	0	2294700	1072800	0	0
	Y	2024	Uncharacterized protein YGL082W OS=Saccharomyces cerevisiae (strain ATCC 204508 / S288c) GN=YGL082W PE=1 SV=1	P53155	YGL082W	43 kDa	N	0	0	0	0	0	2	0	0	0	0	0	0	0	687190	0	0
	Y	2146	Serine/threonine-protein kinase RIM11/MSD1 OS=Saccharomyces cerevisiae (strain ATCC 204508 / S288c) GN=RIM11 PE=1 SV=1	P38615	RIM11	43 kDa	N	0	0	0	0	3	0	0	0	0	0	0	0	823420	0	0	0
	Y	2163	Aminodeoxychorismate lyase OS=Saccharomyces cerevisiae (strain ATCC 204508 / S288c) GN=ABZ2 PE=1 SV=1	Q03266	ABZ2	43 kDa	N	0	0	0	0	2	0	0	0	0	0	0	0	453110	0	0	0
Y	Y	701	Transcription-associated protein 1 OS=Saccharomyces cerevisiae (strain ATCC 204508 / S288c) GN=TRA1 PE=1 SV=1	P38811	TRA1	433 kDa	N	11	15	0	0	12	12	0	0	18232700	8424900	0	0	7904600	2282600	0	0
	Y	66	60S ribosomal protein L3 OS=Saccharomyces cerevisiae (strain ATCC 204508 / S288c) GN=RPL3 PE=1 SV=4	P14126	RPL3	44 kDa	Y	103	69	56	0	72	61	27	0	323720000	249350000	37576000	0	154005000	52326000	8269700	0
Y	Y	84	Ketol-acid reductoisomerase, mitochondrial OS=Saccharomyces cerevisiae (strain ATCC 204508 / S288c) GN=ILV5 PE=1 SV=1	P06168	ILV5	44 kDa	Y	84	68	27	0	74	67	7	0	134367000	62041000	5992500	0	60834000	27308000	560430	0
Y	Y	184	Obg-like ATPase 1 OS=Saccharomyces cerevisiae (strain ATCC 204508 / S288c) GN=OLA1 PE=1 SV=1	P38219	OLA1	44 kDa	Y	78	75	16	0	20	12	0	0	199313000	131448000	2863060	0	17950300	4133500	0	0
Y	Y	253	Tyrosine--tRNA ligase, cytoplasmic OS=Saccharomyces cerevisiae (strain ATCC 204508 / S288c) GN=TYS1 PE=1 SV=3	P36421	TYS1	44 kDa	Y	24	21	9	0	54	41	5	0	25822000	27441000	2661200	0	67644000	29771000	1155770	0
Y	Y	280	V-type proton ATPase subunit C OS=Saccharomyces cerevisiae (strain ATCC 204508 / S288c) GN=VMA5 PE=1 SV=4	P31412	VMA5	44 kDa	Y	17	10	6	0	57	48	0	0	13996700	6385900	703030	0	89980000	33926000	0	0
Y	Y	523	Diphosphomevalonate decarboxylase OS=Saccharomyces cerevisiae (strain ATCC 204508 / S288c) GN=MVD1 PE=1 SV=2	P32377	MVD1	44 kDa	Y	14	9	4	0	27	23	0	0	11306800	4417600	239866	0	24953800	10091500	0	0
Y	Y	532	Actin-related protein 2 OS=Saccharomyces cerevisiae (strain ATCC 204508 / S288c) GN=ARP2 PE=1 SV=1	P32381	ARP2	44 kDa	Y	14	15	8	0	17	20	0	0	23099000	21722000	547290	0	10671300	7402400	0	0
	Y	556	Branched-chain-amino-acid aminotransferase, mitochondrial OS=Saccharomyces cerevisiae (strain ATCC 204508 / S288c) GN=BAT1 PE=1 SV=1	P38891	BAT1	44 kDa	Y	14	13	11	0	17	12	2	0	11321500	7010000	1251110	0	10890900	2453500	314140	0
Y	Y	1089	Copper transport protein CTR1 OS=Saccharomyces cerevisiae (strain ATCC 204508 / S288c) GN=CTR1 PE=1 SV=1	P49573	CTR1	44 kDa	N	2	10	0	0	8	6	0	0	143330	1937140	0	0	2150240	968670	0	0
Y	Y	1168	Phosphatidylinositol 4,5-bisphosphate 5-phosphatase INP54 OS=Saccharomyces cerevisiae (strain ATCC 204508 / S288c) GN=INP54 PE=1 SV=1	Q08227	INP54	44 kDa	N	2	6	0	0	13	4	0	0	3759000	3789600	0	0	6059800	819300	0	0
Y	Y	1205	Antiviral protein SKI8 OS=Saccharomyces cerevisiae (strain ATCC 204508 / S288c) GN=SKI8 PE=1 SV=1	Q02793	SKI8	44 kDa	N	5	5	0	0	3	3	0	0	2931310	3121400	0	0	1239200	1065400	0	0
Y	Y	1228	NADH pyrophosphatase OS=Saccharomyces cerevisiae (strain ATCC 204508 / S288c) GN=NPY1 PE=1 SV=1	P53164	NPY1	44 kDa	N	8	9	0	0	2	0	0	0	1727520	3033400	0	0	636000	0	0	0
Y		1275	Protein DOM34 OS=Saccharomyces cerevisiae (strain ATCC 204508 / S288c) GN=DOM34 PE=1 SV=2	P33309	DOM34	44 kDa	N	8	12	0	0	0	0	0	0	4996900	7466400	0	0	0	0	0	0
Y		1608	Hsp70/Hsp90 co-chaperone CNS1 OS=Saccharomyces cerevisiae (strain ATCC 204508 / S288c) GN=CNS1 PE=1 SV=1	P33313	CNS1	44 kDa	N	6	4	0	0	0	0	0	0	2002040	1251730	0	0	0	0	0	0
	Y	1750	cAMP-dependent protein kinase type 2 OS=Saccharomyces cerevisiae (strain ATCC 204508 / S288c) GN=TPK2 PE=1 SV=2	P06245	TPK2	44 kDa	N	0	0	0	0	5	3	0	0	0	0	0	0	3024400	963360	0	0
	Y	1762	Cell division control protein 73 OS=Saccharomyces cerevisiae (strain ATCC 204508 / S288c) GN=CDC73 PE=1 SV=1	Q06697	CDC73	44 kDa	N	0	0	0	0	2	0	0	0	0	0	0	0	773640	0	0	0
	Y	1778	Protein phosphatase 2C homolog 4 OS=Saccharomyces cerevisiae (strain ATCC 204508 / S288c) GN=PTC4 PE=1 SV=1	P38089	PTC4	44 kDa	N	0	0	0	0	3	2	0	0	0	0	0	0	631490	162270	0	0
Y		1817	37S ribosomal protein MRP4, mitochondrial OS=Saccharomyces cerevisiae (strain ATCC 204508 / S288c) GN=MRP4 PE=1 SV=1	P32902	MRP4	44 kDa	N	6	2	0	0	0	0	0	0	2464310	348170	0	0	0	0	0	0
Y		1860	Aminomethyltransferase, mitochondrial OS=Saccharomyces cerevisiae (strain ATCC 204508 / S288c) GN=GCV1 PE=1 SV=2	P48015	GCV1	44 kDa	N	0	4	0	0	0	0	0	0	0	1305370	0	0	0	0	0	0
Y		1919	UPF0744 protein YSC83 OS=Saccharomyces cerevisiae (strain ATCC 204508 / S288c) GN=YSC83 PE=1 SV=1	P32792	YSC83	44 kDa	N	2	0	0	0	0	0	0	0	763770	0	0	0	0	0	0	0
	Y	2037	tRNA (adenine(58)-N(1))-methyltransferase catalytic subunit TRM61 OS=Saccharomyces cerevisiae (strain ATCC 204508 / S288c) GN=GCD14 PE=1 SV=1	P46959	GCD14	44 kDa	N	0	0	0	0	2	2	0	0	0	0	0	0	728120	305250	0	0
	Y	2043	Reticulon-like protein 2 OS=Saccharomyces cerevisiae (strain ATCC 204508 / S288c) GN=RTN2 PE=1 SV=1	Q12443	RTN2	44 kDa	N	0	0	0	0	0	4	0	0	0	0	0	0	0	1097450	0	0
Y		2100	54S ribosomal protein L3, mitochondrial OS=Saccharomyces cerevisiae (strain ATCC 204508 / S288c) GN=MRPL3 PE=1 SV=2	P36516	MRPL3	44 kDa	N	2	0	0	0	0	0	0	0	1457800	0	0	0	0	0	0	0
	Y	2184	Histone acetyltransferase type B catalytic subunit OS=Saccharomyces cerevisiae (strain ATCC 204508 / S288c) GN=HAT1 PE=1 SV=1	Q12341	HAT1	44 kDa	N	0	0	0	0	2	0	0	0	0	0	0	0	381450	0	0	0
	Y	214	NADPH dehydrogenase 2 OS=Saccharomyces cerevisiae (strain ATCC 204508 / S288c) GN=OYE2 PE=1 SV=3	Q03558	OYE2	45 kDa	Y	19	12	30	0	62	50	5	0	19545200	6855700	9965100	0	76004000	24134000	433630	0
Y	Y	232	26S proteasome regulatory subunit 8 homolog OS=Saccharomyces cerevisiae (strain ATCC 204508 / S288c) GN=RPT6 PE=1 SV=4	Q01939	RPT6	45 kDa	Y	70	74	4	0	14	5	0	0	154276000	134247000	374090	0	6194000	1003670	0	0
Y	Y	295	Flavohemoprotein OS=Saccharomyces cerevisiae (strain ATCC 204508 / S288c) GN=YHB1 PE=1 SV=2	P39676	YHB1	45 kDa	Y	44	44	13	0	23	9	0	0	65175000	51566000	2063090	0	12920300	2986000	0	0
Y	Y	367	Nuclear localization sequence-binding protein OS=Saccharomyces cerevisiae (strain ATCC 204508 / S288c) GN=NSR1 PE=1 SV=1	P27476	NSR1	45 kDa	Y	35	39	12	0	13	7	4	0	46392000	45500000	1084920	0	4813000	1433810	226630	0
Y	Y	440	Mitochondrial protein import protein MAS5 OS=Saccharomyces cerevisiae (strain ATCC 204508 / S288c) GN=YDJ1 PE=1 SV=1	P25491	YDJ1	45 kDa	Y	24	29	10	0	18	9	0	0	45611000	50650000	1568320	0	17859200	4337900	0	0
	Y	591.1	Protein COS2 OS=Saccharomyces cerevisiae (strain ATCC 204508 / S288c) GN=COS2 PE=1 SV=1	P0CX12	COS2	45 kDa	N	0	0	0	0	14	13	0	0	0	0	0	0	7932100	5588900	0	0
	Y	591.3	Protein COS1 OS=Saccharomyces cerevisiae (strain ATCC 204508 / S288c) GN=COS1 PE=1 SV=1	P53822	COS1	45 kDa	N	0	0	0	0	0	7	0	0	0	0	0	0	0	4091700	0	0
Y	Y	639.1	Probable phosphatase PSR2 OS=Saccharomyces cerevisiae (strain ATCC 204508 / S288c) GN=PSR2 PE=1 SV=1	Q07949	PSR2	45 kDa	N	14	16	0	0	15	11	0	0	10393300	9954700	0	0	7840100	5586000	0	0
Y	Y	654	Protein HGH1 OS=Saccharomyces cerevisiae (strain ATCC 204508 / S288c) GN=HGH1 PE=1 SV=2	P48362	HGH1	45 kDa	N	7	9	0	0	17	21	0	0	5119100	5370900	0	0	11106400	10837300	0	0
Y	Y	805	Methylthioribose-1-phosphate isomerase OS=Saccharomyces cerevisiae (strain RM11-1a) GN=MRI1 PE=3 SV=1	B3LK82 (+1)	MRI1	45 kDa	Y	11	12	2	0	7	10	0	0	13308600	10107700	63255	0	5500300	3363800	0	0
Y	Y	806	Eukaryotic translation initiation factor 5 OS=Saccharomyces cerevisiae (strain ATCC 204508 / S288c) GN=TIF5 PE=1 SV=1	P38431	TIF5	45 kDa	Y	15	14	6	0	6	0	0	0	12337800	9388500	1040650	0	3133210	0	0	0
Y	Y	950	Ceramide very long chain fatty acid hydroxylase SCS7 OS=Saccharomyces cerevisiae (strain ATCC 204508 / S288c) GN=SCS7 PE=1 SV=1	Q03529	SCS7	45 kDa	N	8	6	0	0	6	11	0	0	12271600	7521000	0	0	7114000	7431100	0	0
	Y	961	Casein kinase II subunit alpha OS=Saccharomyces cerevisiae (strain ATCC 204508 / S288c) GN=CKA1 PE=1 SV=1	P15790	CKA1	45 kDa	Y	0	0	2	0	16	13	0	0	0	0	120220	0	6951500	2958420	0	0
	Y	1280	Saccharopepsin OS=Saccharomyces cerevisiae (strain ATCC 204508 / S288c) GN=PEP4 PE=1 SV=1	P07267	PEP4	45 kDa	Y	3	0	7	0	3	0	0	0	1935500	0	400200	0	1353100	0	0	0
Y	Y	1283	Exopolyphosphatase OS=Saccharomyces cerevisiae (strain ATCC 204508 / S288c) GN=PPX1 PE=1 SV=1	P38698	PPX1	45 kDa	N	0	4	0	0	7	6	0	0	0	1513300	0	0	2934400	1510330	0	0
	Y	1365	Mitochondrial inner membrane protein OXA1 OS=Saccharomyces cerevisiae (strain ATCC 204508 / S288c) GN=OXA1 PE=1 SV=1	P39952	OXA1	45 kDa	N	0	0	0	0	8	6	0	0	0	0	0	0	2893100	1439950	0	0
	Y	1462	Inositol phosphorylceramide synthase catalytic subunit AUR1 OS=Saccharomyces cerevisiae (strain ATCC 204508 / S288c) GN=AUR1 PE=1 SV=1	P36107	AUR1	45 kDa	N	0	0	0	0	5	7	0	0	0	0	0	0	3382200	2449700	0	0
Y	Y	1536	Mannosyl phosphorylinositol ceramide synthase SUR1 OS=Saccharomyces cerevisiae (strain ATCC 204508 / S288c) GN=SUR1 PE=1 SV=1	P33300	SUR1	45 kDa	N	0	3	0	0	0	5	0	0	0	1238000	0	0	0	643380	0	0
	Y	1574	Peptidyl-prolyl cis-trans isomerase CYP7 OS=Saccharomyces cerevisiae (strain ATCC 204508 / S288c) GN=CPR7 PE=1 SV=1	P47103	CPR7	45 kDa	N	0	0	0	0	2	8	0	0	0	0	0	0	278660	2748030	0	0
Y		1737	Decapping nuclease RAI1 OS=Saccharomyces cerevisiae (strain ATCC 204508 / S288c) GN=RAI1 PE=1 SV=3	P53063	RAI1	45 kDa	N	5	5	0	0	0	0	0	0	1280950	1508210	0	0	0	0	0	0
	Y	1809	Cell division control protein 50 OS=Saccharomyces cerevisiae (strain ATCC 204508 / S288c) GN=CDC50 PE=1 SV=1	P25656	CDC50	45 kDa	N	0	0	0	0	3	5	0	0	0	0	0	0	784350	935160	0	0
	Y	1830	Uncharacterized protein YGR122W OS=Saccharomyces cerevisiae (strain ATCC 204508 / S288c) GN=YGR122W PE=4 SV=1	P53272	YGR122W	45 kDa	N	0	0	0	0	2	0	0	0	0	0	0	0	451130	0	0	0
	Y	1852	Carbamoyl-phosphate synthase arginine-specific small chain OS=Saccharomyces cerevisiae (strain ATCC 204508 / S288c) GN=CPA1 PE=1 SV=1	P07258	CPA1	45 kDa	N	0	0	0	0	2	2	0	0	0	0	0	0	893980	99247	0	0
Y	Y	1866	Cholinephosphotransferase 1 OS=Saccharomyces cerevisiae (strain ATCC 204508 / S288c) GN=CPT1 PE=1 SV=3	P17898	CPT1	45 kDa	N	2	0	0	0	4	0	0	0	833570	0	0	0	2614200	0	0	0
Y		1963	Uncharacterized GTP-binding protein YGR210C OS=Saccharomyces cerevisiae (strain ATCC 204508 / S288c) GN=YGR210C PE=1 SV=1	P42942	YGR210C	45 kDa	N	2	3	0	0	0	0	0	0	1311200	2111500	0	0	0	0	0	0
	Y	1972	Mannosyl phosphorylinositol ceramide synthase regulatory protein CSG2 OS=Saccharomyces cerevisiae (strain ATCC 204508 / S288c) GN=CSG2 PE=1 SV=2	P35206	CSG2	45 kDa	N	0	0	0	0	2	3	0	0	0	0	0	0	479120	447590	0	0
	Y	1983	Protein CAJ1 OS=Saccharomyces cerevisiae (strain ATCC 204508 / S288c) GN=CAJ1 PE=1 SV=1	P39101	CAJ1	45 kDa	Y	0	0	2	0	3	0	0	0	0	0	312590	0	504220	0	0	0
	Y	2002	Choline/ethanolaminephosphotransferase 1 OS=Saccharomyces cerevisiae (strain ATCC 204508 / S288c) GN=EPT1 PE=1 SV=2	P22140	EPT1	45 kDa	N	0	0	0	0	2	0	0	0	0	0	0	0	605360	0	0	0
Y		2015	Chromatin modification-related protein EAF3 OS=Saccharomyces cerevisiae (strain ATCC 204508 / S288c) GN=EAF3 PE=1 SV=1	Q12432	EAF3	45 kDa	N	0	2	0	0	0	0	0	0	0	1106800	0	0	0	0	0	0
	Y	2125	Cyclin CCL1 OS=Saccharomyces cerevisiae (strain ATCC 204508 / S288c) GN=CCL1 PE=1 SV=1	P37366	CCL1	45 kDa	N	0	0	0	0	0	2	0	0	0	0	0	0	0	565730	0	0
	Y	2149	6-phosphofructo-2-kinase 2 OS=Saccharomyces cerevisiae (strain ATCC 204508 / S288c) GN=PFK27 PE=1 SV=1	Q12471	PFK27	45 kDa	N	0	0	0	0	2	2	0	0	0	0	0	0	622830	396830	0	0
	Y	2150	Peroxisomal membrane protein PEX25 OS=Saccharomyces cerevisiae (strain ATCC 204508 / S288c) GN=PEX25 PE=1 SV=1	Q02969	PEX25	45 kDa	N	0	0	0	0	3	2	0	0	0	0	0	0	1151600	460700	0	0
	Y	2213	Epsin-3 OS=Saccharomyces cerevisiae (strain ATCC 204508 / S288c) GN=ENT3 PE=1 SV=1	P47160	ENT3	45 kDa	N	0	0	0	0	4	0	0	0	0	0	0	0	1094390	0	0	0
	Y	204	Ribonucleoside-diphosphate reductase small chain 1 OS=Saccharomyces cerevisiae (strain ATCC 204508 / S288c) GN=RNR2 PE=1 SV=2	P09938	RNR2	46 kDa	Y	15	12	7	0	75	72	5	0	18763300	17498000	1857280	0	95632000	58167000	528080	0
Y	Y	250	Pyruvate dehydrogenase E1 component subunit alpha, mitochondrial OS=Saccharomyces cerevisiae (strain ATCC 204508 / S288c) GN=PDA1 PE=1 SV=2	P16387	PDA1	46 kDa	Y	55	53	13	0	17	18	2	0	134289000	107721000	4118400	0	19362800	9248400	111920	0
Y	Y	259	26S proteasome regulatory subunit RPN9 OS=Saccharomyces cerevisiae (strain ATCC 204508 / S288c) GN=RPN9 PE=1 SV=1	Q04062	RPN9	46 kDa	Y	44	40	4	0	32	32	0	0	75522000	58589000	591920	0	26648000	15084200	0	0
Y	Y	337	Ornithine aminotransferase OS=Saccharomyces cerevisiae (strain ATCC 204508 / S288c) GN=CAR2 PE=1 SV=2	P07991	CAR2	46 kDa	Y	51	50	10	0	7	2	0	0	73592000	58157000	1116670	0	5751100	631950	0	0
Y	Y	344	Ran GTPase-activating protein 1 OS=Saccharomyces cerevisiae (strain ATCC 204508 / S288c) GN=RNA1 PE=1 SV=2	P11745	RNA1	46 kDa	N	47	40	0	0	15	15	0	0	98555000	46309000	0	0	10185500	4104700	0	0
Y	Y	368	Glucose-signaling factor 2 OS=Saccharomyces cerevisiae (strain ATCC 204508 / S288c) GN=GSF2 PE=1 SV=1	Q04697	GSF2	46 kDa	Y	20	20	7	0	33	28	0	0	27216000	21553800	978690	0	26911000	18405200	0	0
Y	Y	461	Alpha-1,2 mannosyltransferase KTR1 OS=Saccharomyces cerevisiae (strain ATCC 204508 / S288c) GN=KTR1 PE=1 SV=1	P27810	KTR1	46 kDa	N	17	7	0	0	33	30	0	0	19340900	6169300	0	0	32644000	15379200	0	0
Y	Y	591.2	Protein COS6 OS=Saccharomyces cerevisiae (strain ATCC 204508 / S288c) GN=COS6 PE=1 SV=1	P53344	COS6	46 kDa	N	9	8	0	0	9	10	0	0	6711000	4562600	0	0	3630600	4683910	0	0
	Y	591.4	Protein COS8 OS=Saccharomyces cerevisiae (strain ATCC 204508 / S288c) GN=COS8 PE=1 SV=1	P38723	COS8	46 kDa	N	0	0	0	0	3	9	0	0	0	0	0	0	1923700	3398300	0	0
Y	Y	678	Aspartate aminotransferase, cytoplasmic OS=Saccharomyces cerevisiae (strain ATCC 204508 / S288c) GN=AAT2 PE=1 SV=3	P23542	AAT2	46 kDa	Y	13	14	7	0	11	8	0	0	18856800	13037000	1213430	0	11261400	3828200	0	0
Y	Y	737	25S rRNA (adenine(645)-N(1))-methyltransferase OS=Saccharomyces cerevisiae (strain ATCC 204508 / S288c) GN=RRP8 PE=1 SV=2	P38961	RRP8	46 kDa	N	12	9	0	0	14	11	0	0	9126100	7648300	0	0	8269400	3814800	0	0
Y	Y	752	Plasma membrane iron permease OS=Saccharomyces cerevisiae (strain ATCC 204508 / S288c) GN=FTR1 PE=1 SV=1	P40088	FTR1	46 kDa	N	9	13	0	0	11	11	0	0	9317100	9170000	0	0	13704600	7054100	0	0
Y	Y	793	ER-derived vesicles protein ERV46 OS=Saccharomyces cerevisiae (strain ATCC 204508 / S288c) GN=ERV46 PE=1 SV=2	P39727	ERV46	46 kDa	N	12	13	0	0	11	7	0	0	16042800	18397100	0	0	6148600	2590350	0	0
Y	Y	1115	Putative glycosyltransferase HOC1 OS=Saccharomyces cerevisiae (strain ATCC 204508 / S288c) GN=HOC1 PE=1 SV=3	P47124	HOC1	46 kDa	N	2	3	0	0	10	8	0	0	2648600	4940000	0	0	5607000	4500200	0	0
Y		1265	Nucleolar protein 13 OS=Saccharomyces cerevisiae (strain ATCC 204508 / S288c) GN=NOP13 PE=1 SV=2	P53883	NOP13	46 kDa	Y	9	7	2	0	0	0	0	0	5667400	2591920	170940	0	0	0	0	0
	Y	1298	cAMP-dependent protein kinase type 3 OS=Saccharomyces cerevisiae (strain ATCC 204508 / S288c) GN=TPK3 PE=1 SV=2	P05986	TPK3	46 kDa	N	0	0	0	0	9	0	0	0	0	0	0	0	4687900	0	0	0
Y	Y	1314	Mannan polymerase complexes subunit MNN9 OS=Saccharomyces cerevisiae (strain ATCC 204508 / S288c) GN=MNN9 PE=1 SV=3	P39107	MNN9	46 kDa	N	6	6	0	0	2	0	0	0	6173500	6695700	0	0	674020	0	0	0
	Y	1639	t-SNARE affecting a late Golgi compartment protein 2 OS=Saccharomyces cerevisiae (strain ATCC 204508 / S288c) GN=TLG2 PE=1 SV=1	Q08144	TLG2	46 kDa	N	0	0	0	0	5	0	0	0	0	0	0	0	2288350	0	0	0
Y	Y	1653	Uncharacterized acyltransferase CST26 OS=Saccharomyces cerevisiae (strain ATCC 204508 / S288c) GN=CST26 PE=1 SV=1	P38226	CST26	46 kDa	N	4	4	0	0	2	0	0	0	2403100	2532790	0	0	1210800	0	0	0
	Y	1751	S-adenosylmethionine decarboxylase proenzyme OS=Saccharomyces cerevisiae (strain ATCC 204508 / S288c) GN=SPE2 PE=1 SV=1	P21182	SPE2	46 kDa	N	0	0	0	0	7	3	0	0	0	0	0	0	4230100	1307400	0	0
Y	Y	1851	20S rRNA accumulation protein 4 OS=Saccharomyces cerevisiae (strain ATCC 204508 / S288c) GN=TSR4 PE=1 SV=2	P25040	TSR4	46 kDa	N	2	0	0	0	2	0	0	0	706660	0	0	0	115620	0	0	0
Y		1887	Cytoplasmic 60S subunit biogenesis factor REI1 OS=Saccharomyces cerevisiae (strain ATCC 204508 / S288c) GN=REI1 PE=1 SV=3	P38344	REI1	46 kDa	N	5	2	0	0	0	0	0	0	1942270	357520	0	0	0	0	0	0
	Y	2129	Nicotinamide/nicotinic acid mononucleotide adenylyltransferase 1 OS=Saccharomyces cerevisiae (strain ATCC 204508 / S288c) GN=NMA1 PE=1 SV=1	Q06178	NMA1	46 kDa	N	0	0	0	0	2	2	0	0	0	0	0	0	202660	132710	0	0
	Y	2159	Protein BUR2 OS=Saccharomyces cerevisiae (strain ATCC 204508 / S288c) GN=BUR2 PE=1 SV=1	Q05949	BUR2	46 kDa	N	0	0	0	0	0	2	0	0	0	0	0	0	0	275890	0	0
Y	Y	102	Elongation factor 1-gamma 2 OS=Saccharomyces cerevisiae (strain ATCC 204508 / S288c) GN=TEF4 PE=1 SV=1	P36008	TEF4	47 kDa	Y	60	51	26	0	80	68	10	0	189249000	134082000	14802800	0	257700000	118357000	2087950	0
Y	Y	179.2	Isocitrate dehydrogenase [NADP] cytoplasmic OS=Saccharomyces cerevisiae (strain ATCC 204508 / S288c) GN=IDP2 PE=1 SV=2	P41939	IDP2	47 kDa	N	19	34	0	0	0	10	0	0	25789200	21466800	0	0	0	2937000	0	0
	Y	188	Elongation factor 1-gamma 1 OS=Saccharomyces cerevisiae (strain ATCC 204508 / S288c) GN=CAM1 PE=1 SV=2	P29547	CAM1	47 kDa	Y	19	8	14	0	84	67	3	0	17718500	4416500	1976170	0	123745000	64005000	140270	0
Y	Y	216.2	Homocitrate synthase, cytosolic isozyme OS=Saccharomyces cerevisiae (strain ATCC 204508 / S288c) GN=LYS20 PE=1 SV=1	P48570	LYS20	47 kDa	Y	59	63	7	0	5	4	0	0	163248000	140777000	1229100	0	3262200	1626700	0	0
Y	Y	471	Glutamate 5-kinase OS=Saccharomyces cerevisiae (strain ATCC 204508 / S288c) GN=PRO1 PE=1 SV=2	P32264	PRO1	47 kDa	N	17	14	0	0	26	26	0	0	19024200	12311600	0	0	18282900	12429500	0	0
Y	Y	533	UBX domain-containing protein 1 OS=Saccharomyces cerevisiae (strain ATCC 204508 / S288c) GN=SHP1 PE=1 SV=1	P34223	SHP1	47 kDa	Y	23	20	6	0	12	11	0	0	23589200	18297800	441951	0	3569800	2098410	0	0
Y	Y	548	Ribose-phosphate pyrophosphokinase 1 OS=Saccharomyces cerevisiae (strain ATCC 204508 / S288c) GN=PRS1 PE=1 SV=1	P32895	PRS1	47 kDa	Y	29	28	2	0	6	2	0	0	28441000	23172600	206350	0	1394800	274530	0	0
Y	Y	578	Guanine nucleotide-binding protein subunit beta OS=Saccharomyces cerevisiae (strain ATCC 204508 / S288c) GN=STE4 PE=1 SV=2	P18851	STE4	47 kDa	N	8	19	0	0	18	22	0	0	9069400	17287100	0	0	11570500	8181100	0	0
Y	Y	607	Ubiquitin-binding protein CUE5 OS=Saccharomyces cerevisiae (strain ATCC 204508 / S288c) GN=CUE5 PE=1 SV=1	Q08412	CUE5	47 kDa	Y	14	10	2	0	20	16	0	0	11046500	4923800	187650	0	8844300	4899600	0	0
Y	Y	652	Probable mannosyltransferase KTR3 OS=Saccharomyces cerevisiae (strain ATCC 204508 / S288c) GN=KTR3 PE=1 SV=1	P38130	KTR3	47 kDa	N	6	0	0	0	27	24	0	0	3829300	0	0	0	25050000	9195300	0	0
Y	Y	671	UPF0674 endoplasmic reticulum membrane protein YNR021W OS=Saccharomyces cerevisiae (strain ATCC 204508 / S288c) GN=YNR021W PE=1 SV=3	P53723	YNR021W	47 kDa	Y	16	8	2	0	16	10	0	0	25558200	10847200	139240	0	16899800	7444500	0	0
Y	Y	700	Protein MAK11 OS=Saccharomyces cerevisiae (strain ATCC 204508 / S288c) GN=MAK11 PE=1 SV=2	P20484	MAK11	47 kDa	N	9	12	0	0	10	18	0	0	3915400	8594800	0	0	3262100	5030200	0	0
Y	Y	781	Probable alpha-1,6-mannosyltransferase MNN10 OS=Saccharomyces cerevisiae (strain ATCC 204508 / S288c) GN=MNN10 PE=1 SV=1	P50108	MNN10	47 kDa	N	12	10	0	0	11	12	0	0	6716000	4819900	0	0	5431000	2341700	0	0
Y	Y	826	DNA damage-inducible protein 1 OS=Saccharomyces cerevisiae (strain ATCC 204508 / S288c) GN=DDI1 PE=1 SV=1	P40087	DDI1	47 kDa	N	3	11	0	0	14	13	0	0	1893700	10041300	0	0	8475100	7108500	0	0
Y	Y	918	Cell division control protein 12 OS=Saccharomyces cerevisiae (strain ATCC 204508 / S288c) GN=CDC12 PE=1 SV=1	P32468	CDC12	47 kDa	N	8	7	0	0	12	8	0	0	5579200	1440120	0	0	4137700	1621130	0	0
Y		1099	Argininosuccinate synthase OS=Saccharomyces cerevisiae (strain ATCC 204508 / S288c) GN=ARG1 PE=1 SV=3	P22768	ARG1	47 kDa	Y	9	8	5	0	0	0	0	0	12497900	8278000	360480	0	0	0	0	0
Y	Y	1142	Alkylphosphocholine resistance protein LEM3 OS=Saccharomyces cerevisiae (strain ATCC 204508 / S288c) GN=LEM3 PE=1 SV=1	P42838	LEM3	47 kDa	N	2	2	0	0	10	8	0	0	1003900	1018400	0	0	5415780	4175800	0	0
Y	Y	1181	DNA-directed RNA polymerase I subunit RPA49 OS=Saccharomyces cerevisiae (strain ATCC 204508 / S288c) GN=RPA49 PE=1 SV=2	Q01080	RPA49	47 kDa	N	0	2	0	0	10	6	0	0	0	1431100	0	0	7367500	1469100	0	0
	Y	1213	FK506-binding nuclear protein OS=Saccharomyces cerevisiae (strain ATCC 204508 / S288c) GN=FPR3 PE=1 SV=2	P38911	FPR3	47 kDa	Y	4	2	9	0	5	0	0	0	2647070	458770	1988390	0	3303300	0	0	0
Y	Y	1227	Protein arginine N-methyltransferase 2 OS=Saccharomyces cerevisiae (strain ATCC 204508 / S288c) GN=RMT2 PE=1 SV=1	Q03305	RMT2	47 kDa	N	8	8	0	0	2	2	0	0	10312000	8395600	0	0	745420	291250	0	0
	Y	1297	Ribosome assembly protein SQT1 OS=Saccharomyces cerevisiae (strain ATCC 204508 / S288c) GN=SQT1 PE=1 SV=2	P35184	SQT1	47 kDa	N	0	0	0	0	9	8	0	0	0	0	0	0	10905200	6364300	0	0
	Y	1327	Mitochondrial inner membrane i-AAA protease complex subunit MGR1 OS=Saccharomyces cerevisiae (strain YJM789) GN=MGR1 PE=3 SV=1	A6ZTE8 (+1)	MGR1	47 kDa	N	0	0	0	0	7	7	0	0	0	0	0	0	2289220	1019830	0	0
	Y	1328	Succinate--CoA ligase [ADP-forming] subunit beta, mitochondrial OS=Saccharomyces cerevisiae (strain ATCC 204508 / S288c) GN=LSC2 PE=1 SV=1	P53312	LSC2	47 kDa	Y	4	6	6	0	2	0	0	0	2138100	3059100	608690	0	378190	0	0	0
Y		1346	RING finger protein PSH1 OS=Saccharomyces cerevisiae (strain ATCC 204508 / S288c) GN=PSH1 PE=1 SV=1	Q12161	PSH1	47 kDa	N	11	4	0	0	0	0	0	0	19102400	3679800	0	0	0	0	0	0
Y	Y	1442	PHO85 cyclin-6 OS=Saccharomyces cerevisiae (strain ATCC 204508 / S288c) GN=PCL6 PE=1 SV=1	P40038	PCL6	47 kDa	N	3	2	0	0	5	2	0	0	1016400	295650	0	0	1133030	275260	0	0
	Y	1461	Epsin-5 OS=Saccharomyces cerevisiae (strain ATCC 204508 / S288c) GN=ENT5 PE=1 SV=1	Q03769	ENT5	47 kDa	N	0	0	0	0	6	6	0	0	0	0	0	0	3575500	1516560	0	0
	Y	1510	GPI-anchor transamidase OS=Saccharomyces cerevisiae (strain ATCC 204508 / S288c) GN=GPI8 PE=1 SV=1	P49018	GPI8	47 kDa	N	0	0	0	0	6	7	0	0	0	0	0	0	2134970	2087820	0	0
	Y	1840	SNF1 protein kinase subunit beta-3 OS=Saccharomyces cerevisiae (strain ATCC 204508 / S288c) GN=GAL83 PE=1 SV=1	Q04739	GAL83	47 kDa	N	0	0	0	0	0	2	0	0	0	0	0	0	0	413230	0	0
Y		1894	UBX domain-containing protein 4 OS=Saccharomyces cerevisiae (strain ATCC 204508 / S288c) GN=UBX4 PE=1 SV=1	P54730	UBX4	47 kDa	N	2	4	0	0	0	0	0	0	1995100	2185790	0	0	0	0	0	0
	Y	2053	Phosphatidylinositol transfer protein CSR1 OS=Saccharomyces cerevisiae (strain ATCC 204508 / S288c) GN=CSR1 PE=1 SV=1	Q06705	CSR1	47 kDa	N	0	0	0	0	3	0	0	0	0	0	0	0	360870	0	0	0
	Y	2093	SVF1-like protein YDR222W OS=Saccharomyces cerevisiae (strain ATCC 204508 / S288c) GN=YDR222W PE=1 SV=1	Q04925	YDR222W	47 kDa	N	0	0	0	0	0	2	0	0	0	0	0	0	0	336310	0	0
Y		2158	Protein TEX1 OS=Saccharomyces cerevisiae (strain ATCC 204508 / S288c) GN=TEX1 PE=1 SV=1	P53851	TEX1	47 kDa	N	0	2	0	0	0	0	0	0	0	999000	0	0	0	0	0	0
	Y	2217	Uncharacterized protein YGR111W OS=Saccharomyces cerevisiae (strain ATCC 204508 / S288c) GN=YGR111W PE=1 SV=1	P53265	YGR111W	47 kDa	N	0	0	0	0	2	0	0	0	0	0	0	0	203930	0	0	0
	Y	2199	Dynein heavy chain, cytoplasmic OS=Saccharomyces cerevisiae (strain ATCC 204508 / S288c) GN=DYN1 PE=1 SV=1	P36022	DYN1	471 kDa	N	0	0	0	0	0	2	0	0	0	0	0	0	0	160410	0	0
Y	Y	179.1	Isocitrate dehydrogenase [NADP], mitochondrial OS=Saccharomyces cerevisiae (strain ATCC 204508 / S288c) GN=IDP1 PE=1 SV=1	P21954	IDP1	48 kDa	Y	61	67	13	0	10	9	0	0	91043000	80549000	1865470	0	3744500	3423200	0	0
Y		179.3	Isocitrate dehydrogenase [NADP] OS=Saccharomyces cerevisiae (strain ATCC 204508 / S288c) GN=IDP3 PE=3 SV=1	P53982	IDP3	48 kDa	N	0	9	0	0	0	0	0	0	0	12797000	0	0	0	0	0	0
Y	Y	230	26S proteasome regulatory subunit 6A OS=Saccharomyces cerevisiae (strain ATCC 204508 / S288c) GN=RPT5 PE=1 SV=3	P33297	RPT5	48 kDa	Y	69	72	7	0	10	7	0	0	111730000	98548000	483190	0	4814000	1688380	0	0
Y	Y	271	26S proteasome regulatory subunit 6B homolog OS=Saccharomyces cerevisiae (strain ATCC 204508 / S288c) GN=RPT3 PE=1 SV=2	P33298	RPT3	48 kDa	N	65	67	0	0	8	0	0	0	132610000	137886000	0	0	3192160	0	0	0
Y	Y	549	Mevalonate kinase OS=Saccharomyces cerevisiae (strain ATCC 204508 / S288c) GN=ERG12 PE=1 SV=1	P07277	ERG12	48 kDa	N	13	13	0	0	25	22	0	0	9986600	8969100	0	0	16447200	6569500	0	0
Y	Y	623	Elongation factor Tu, mitochondrial OS=Saccharomyces cerevisiae (strain ATCC 204508 / S288c) GN=TUF1 PE=1 SV=1	P02992	TUF1	48 kDa	Y	26	15	12	0	4	0	0	0	34205000	14535800	1813400	0	2496200	0	0	0
	Y	639.2	Phosphatase PSR1 OS=Saccharomyces cerevisiae (strain ATCC 204508 / S288c) GN=PSR1 PE=1 SV=1	Q07800	PSR1	48 kDa	N	0	0	0	0	0	6	0	0	0	0	0	0	0	1414950	0	0
Y	Y	733	Zinc/cadmium resistance protein OS=Saccharomyces cerevisiae (strain ATCC 204508 / S288c) GN=ZRC1 PE=1 SV=2	P20107	ZRC1	48 kDa	N	12	9	0	0	13	12	0	0	16952400	10524500	0	0	11682800	4275100	0	0
	Y	762	Transcriptional modulator WTM1 OS=Saccharomyces cerevisiae (strain ATCC 204508 / S288c) GN=WTM1 PE=1 SV=1	Q12363	WTM1	48 kDa	Y	10	7	7	0	14	8	0	0	13395700	5274490	1169520	0	8010500	3024000	0	0
Y	Y	821	Mannose-6-phosphate isomerase OS=Saccharomyces cerevisiae (strain ATCC 204508 / S288c) GN=PMI40 PE=1 SV=4	P29952	PMI40	48 kDa	Y	21	11	2	0	7	0	0	0	26242000	14259700	193090	0	4428000	0	0	0
Y	Y	968	Probable alpha-1,6-mannosyltransferase MNN11 OS=Saccharomyces cerevisiae (strain ATCC 204508 / S288c) GN=MNN11 PE=1 SV=2	P46985	MNN11	48 kDa	N	10	2	0	0	7	9	0	0	5747600	1123300	0	0	2660870	2044330	0	0
Y	Y	1020	Uncharacterized transporter YBR287W OS=Saccharomyces cerevisiae (strain ATCC 204508 / S288c) GN=YBR287W PE=1 SV=1	P38355	YBR287W	48 kDa	N	6	6	0	0	6	9	0	0	7032100	4672100	0	0	3220400	2362820	0	0
	Y	1183	Nucleosome assembly protein OS=Saccharomyces cerevisiae (strain ATCC 204508 / S288c) GN=NAP1 PE=1 SV=2	P25293	NAP1	48 kDa	Y	5	5	5	0	7	0	0	0	567540	1456280	684380	0	3253100	0	0	0
Y		1236	SWI5-dependent HO expression protein 3 OS=Saccharomyces cerevisiae (strain AWRI1631) GN=SHE3 PE=3 SV=1	B5VE90 (+3)	SHE3	48 kDa	N	8	11	0	0	0	0	0	0	5650300	3784100	0	0	0	0	0	0
Y	Y	1287	Sphingosine N-acyltransferase LAG1 OS=Saccharomyces cerevisiae (strain YJM789) GN=LAG1 PE=3 SV=1	A6ZSP9 (+1)	LAG1	48 kDa	N	3	0	0	0	0	6	0	0	1818600	0	0	0	0	1638000	0	0
Y		1302	Uncharacterized protein YNR029C OS=Saccharomyces cerevisiae (strain ATCC 204508 / S288c) GN=YNR029C PE=1 SV=1	P53729	YNR029C	48 kDa	N	10	9	0	0	0	0	0	0	8746000	5191500	0	0	0	0	0	0
	Y	1394	RNA-binding protein SRO9 OS=Saccharomyces cerevisiae (strain ATCC 204508 / S288c) GN=SRO9 PE=1 SV=2	P25567	SRO9	48 kDa	Y	4	0	5	0	3	0	0	0	3367300	0	634570	0	1719100	0	0	0
Y		1427	DNA primase small subunit OS=Saccharomyces cerevisiae (strain ATCC 204508 / S288c) GN=PRI1 PE=1 SV=2	P10363	PRI1	48 kDa	N	8	8	0	0	0	0	0	0	5018600	4563200	0	0	0	0	0	0
Y	Y	1452	Cobalt uptake protein COT1 OS=Saccharomyces cerevisiae (strain ATCC 204508 / S288c) GN=COT1 PE=1 SV=2	P32798	COT1	48 kDa	N	5	2	0	0	5	2	0	0	3912300	361950	0	0	3958500	964070	0	0
	Y	1456	Cell division control protein 11 OS=Saccharomyces cerevisiae (strain ATCC 204508 / S288c) GN=CDC11 PE=1 SV=1	P32458	CDC11	48 kDa	Y	2	0	2	0	6	3	0	0	1537000	0	80550	0	2545700	1001000	0	0
Y	Y	1700	Protein AST1 OS=Saccharomyces cerevisiae (strain ATCC 204508 / S288c) GN=AST1 PE=4 SV=2	P35183	AST1	48 kDa	N	4	0	0	0	2	0	0	0	4749610	0	0	0	626780	0	0	0
Y		1705	Methionine aminopeptidase 2 OS=Saccharomyces cerevisiae (strain RM11-1a) GN=MAP2 PE=3 SV=1	B3LNM2	MAP2	48 kDa	N	0	3	0	0	0	0	0	0	0	1558100	0	0	0	0	0	0
Y	Y	1857	D-serine dehydratase OS=Saccharomyces cerevisiae (strain ATCC 204508 / S288c) GN=DSD1 PE=1 SV=2	P53095	DSD1	48 kDa	N	2	0	0	0	2	0	0	0	516740	0	0	0	370480	0	0	0
	Y	1880	Diacylglycerol O-acyltransferase 1 OS=Saccharomyces cerevisiae (strain ATCC 204508 / S288c) GN=DGA1 PE=1 SV=1	Q08650	DGA1	48 kDa	N	0	0	0	0	3	3	0	0	0	0	0	0	1156500	467590	0	0
	Y	1910	2-(3-amino-3-carboxypropyl)histidine synthase subunit 1 OS=Saccharomyces cerevisiae (strain ATCC 204508 / S288c) GN=DPH1 PE=1 SV=1	P40487	DPH1	48 kDa	N	0	0	0	0	6	0	0	0	0	0	0	0	5142900	0	0	0
	Y	1949	Autophagy-related protein 19 OS=Saccharomyces cerevisiae (strain YJM789) GN=ATG19 PE=3 SV=1	A6ZNC8 (+1)	ATG19	48 kDa	N	0	0	0	0	2	4	0	0	0	0	0	0	260640	487490	0	0
Y		1990	Vacuolar protein sorting-associated protein 4 OS=Saccharomyces cerevisiae (strain ATCC 204508 / S288c) GN=VPS4 PE=1 SV=1	P52917	VPS4	48 kDa	N	2	5	0	0	0	0	0	0	746160	1328810	0	0	0	0	0	0
Y		2099	Protein PEA2 OS=Saccharomyces cerevisiae (strain ATCC 204508 / S288c) GN=PEA2 PE=1 SV=1	P40091	PEA2	48 kDa	N	0	2	0	0	0	0	0	0	0	840240	0	0	0	0	0	0
	Y	2164	Protein DSE3 OS=Saccharomyces cerevisiae (strain ATCC 204508 / S288c) GN=DSE3 PE=1 SV=1	Q08729	DSE3	48 kDa	N	0	0	0	0	0	2	0	0	0	0	0	0	0	422280	0	0
Y	Y	15.5	Transposon Ty1-OL Gag polyprotein OS=Saccharomyces cerevisiae (strain ATCC 204508 / S288c) GN=TY1A-OL PE=2 SV=1	Q92392	TY1A-OL	49 kDa	N	99	65	0	0	79	64	0	0	209798000	90017000	0	0	118680000	44344000	0	0
Y	Y	61	Adenosylhomocysteinase OS=Saccharomyces cerevisiae (strain ATCC 204508 / S288c) GN=SAH1 PE=1 SV=1	P39954	SAH1	49 kDa	Y	95	90	25	0	93	86	14	0	411370000	359960000	9728300	0	211200000	120338000	2473050	0
Y	Y	211	Eukaryotic peptide chain release factor subunit 1 OS=Saccharomyces cerevisiae (strain ATCC 204508 / S288c) GN=SUP45 PE=1 SV=2	P12385	SUP45	49 kDa	Y	67	60	12	0	19	19	0	0	118561000	111944000	2549530	0	12248500	5915300	0	0
Y	Y	216.1	Homocitrate synthase, mitochondrial OS=Saccharomyces cerevisiae (strain ATCC 204508 / S288c) GN=LYS21 PE=1 SV=1	Q12122	LYS21	49 kDa	Y	58	64	4	0	10	8	0	0	179951000	148304000	349780	0	6156300	3175200	0	0
Y	Y	238	26S proteasome regulatory subunit RPN7 OS=Saccharomyces cerevisiae (strain ATCC 204508 / S288c) GN=RPN7 PE=1 SV=3	Q06103	RPN7	49 kDa	Y	37	41	6	0	36	41	4	0	42311000	42304000	609160	0	32003000	21485000	226223	0
Y	Y	256	Tryptophan--tRNA ligase, cytoplasmic OS=Saccharomyces cerevisiae (strain ATCC 204508 / S288c) GN=WRS1 PE=1 SV=1	Q12109	WRS1	49 kDa	Y	63	59	6	0	12	13	0	0	93707000	99605000	738850	0	9702600	6870100	0	0
Y	Y	330	26S proteasome subunit RPT4 OS=Saccharomyces cerevisiae (strain ATCC 204508 / S288c) GN=RPT4 PE=1 SV=4	P53549	RPT4	49 kDa	Y	49	61	3	0	8	0	0	0	104069000	82257000	370890	0	3378120	0	0	0
Y	Y	339	26S proteasome regulatory subunit 4 homolog OS=Saccharomyces cerevisiae (strain ATCC 204508 / S288c) GN=RPT2 PE=1 SV=3	P40327	RPT2	49 kDa	Y	48	48	2	0	10	6	0	0	95867000	88454000	338270	0	7576700	996460	0	0
Y	Y	470	Dolichyl-diphosphooligosaccharide--protein glycosyltransferase subunit WBP1 OS=Saccharomyces cerevisiae (strain ATCC 204508 / S288c) GN=WBP1 PE=1 SV=1	P33767	WBP1	49 kDa	Y	10	10	3	0	33	28	0	0	9975600	7165600	278920	0	29293000	15522100	0	0
Y	Y	514	Saccharopine dehydrogenase [NADP(+), L-glutamate-forming] OS=Saccharomyces cerevisiae (strain ATCC 204508 / S288c) GN=LYS9 PE=1 SV=1	P38999	LYS9	49 kDa	Y	31	32	8	0	4	0	0	0	31688000	19575500	508690	0	1138950	0	0	0
	Y	597	Zuotin OS=Saccharomyces cerevisiae (strain ATCC 204508 / S288c) GN=ZUO1 PE=1 SV=1	P32527	ZUO1	49 kDa	Y	10	7	21	0	15	3	5	0	9842000	3058870	6305000	0	13052100	1172300	565010	0
Y	Y	712	Nicotinate phosphoribosyltransferase OS=Saccharomyces cerevisiae (strain ATCC 204508 / S288c) GN=NPT1 PE=1 SV=3	P39683	NPT1	49 kDa	N	2	0	0	0	25	20	0	0	1575400	0	0	0	16651800	6504300	0	0
	Y	848	Oxysterol-binding protein homolog 4 OS=Saccharomyces cerevisiae (strain ATCC 204508 / S288c) GN=KES1 PE=1 SV=1	P35844	KES1	49 kDa	Y	7	0	2	0	15	12	0	0	6258100	0	446220	0	11514200	3882500	0	0
Y		858	Serine/threonine-protein kinase RIO2 OS=Saccharomyces cerevisiae (strain ATCC 204508 / S288c) GN=RIO2 PE=1 SV=1	P40160	RIO2	49 kDa	Y	19	16	4	0	0	0	0	0	21286900	23534000	169264	0	0	0	0	0
Y		964	Uncharacterized protein YPR148C OS=Saccharomyces cerevisiae (strain ATCC 204508 / S288c) GN=YPR148C PE=1 SV=1	Q06523	YPR148C	49 kDa	N	16	15	0	0	0	0	0	0	20708000	23156000	0	0	0	0	0	0
Y	Y	1011	Mitogen-activated protein kinase HOG1 OS=Saccharomyces cerevisiae (strain ATCC 204508 / S288c) GN=HOG1 PE=1 SV=2	P32485	HOG1	49 kDa	N	2	0	0	0	14	11	0	0	964540	0	0	0	5712300	4884700	0	0
Y	Y	1086	tRNA threonylcarbamoyladenosine dehydratase 1 OS=Saccharomyces cerevisiae (strain ATCC 204508 / S288c) GN=TCD1 PE=1 SV=1	P38756	TCD1	49 kDa	N	0	13	0	0	2	7	0	0	0	3382800	0	0	236980	1478470	0	0
Y	Y	1094	Glycerol-3-phosphate dehydrogenase [NAD(+)] 2, mitochondrial OS=Saccharomyces cerevisiae (strain ATCC 204508 / S288c) GN=GPD2 PE=1 SV=2	P41911	GPD2	49 kDa	N	10	11	0	0	3	0	0	0	12348900	11894500	0	0	563340	0	0	0
Y		1180	Adenylyltransferase and sulfurtransferase UBA4 OS=Saccharomyces cerevisiae (strain YJM789) GN=UBA4 PE=3 SV=1	A6ZT19 (+1)	UBA4	49 kDa	N	7	10	0	0	0	0	0	0	8671100	6046800	0	0	0	0	0	0
Y		1429	Histone deacetylase RPD3 OS=Saccharomyces cerevisiae (strain ATCC 204508 / S288c) GN=RPD3 PE=1 SV=1	P32561	RPD3	49 kDa	N	5	9	0	0	0	0	0	0	1533360	5354200	0	0	0	0	0	0
Y	Y	1458	Sphingosine N-acyltransferase LAC1 OS=Saccharomyces cerevisiae (strain YJM789) GN=LAC1 PE=3 SV=1	A6ZZV7	LAC1	49 kDa	N	5	0	0	0	3	5	0	0	4717400	0	0	0	2557600	3185200	0	0
Y	Y	1588	Maintenance of mitochondrial morphology protein 1 OS=Saccharomyces cerevisiae (strain AWRI1631) GN=MMM1 PE=3 SV=1	B5VMT6	MMM1	49 kDa	N	2	0	0	0	4	2	0	0	440310	0	0	0	1137680	573100	0	0
Y	Y	1641	Steryl acetyl hydrolase 1 OS=Saccharomyces cerevisiae (strain ATCC 204508 / S288c) GN=SAY1 PE=1 SV=1	P53324	SAY1	49 kDa	N	0	2	0	0	2	0	0	0	0	773200	0	0	541850	0	0	0
Y		1946	Cop9 signalosome complex subunit 12 OS=Saccharomyces cerevisiae (strain ATCC 204508 / S288c) GN=CSN12 PE=1 SV=1	P47130	CSN12	49 kDa	N	0	2	0	0	0	0	0	0	0	848230	0	0	0	0	0	0
Y		1978	Down-regulator of invasive growth 1 OS=Saccharomyces cerevisiae (strain ATCC 204508 / S288c) GN=DIG1 PE=1 SV=1	Q03063	DIG1	49 kDa	N	3	0	0	0	0	0	0	0	448400	0	0	0	0	0	0	0
Y		2045	Transcriptional regulatory protein RXT2 OS=Saccharomyces cerevisiae (strain ATCC 204508 / S288c) GN=RXT2 PE=1 SV=2	P38255	RXT2	49 kDa	N	2	2	0	0	0	0	0	0	942610	893000	0	0	0	0	0	0
Y		2243	Chromatin structure-remodeling complex subunit SFH1 OS=Saccharomyces cerevisiae (strain ATCC 204508 / S288c) GN=SFH1 PE=1 SV=1	Q06168	SFH1	49 kDa	N	0	2	0	0	0	0	0	0	0	1553900	0	0	0	0	0	0
	Y	5	Elongation factor 1-alpha OS=Saccharomyces cerevisiae (strain ATCC 204508 / S288c) GN=TEF1 PE=1 SV=1	P02994	TEF1	50 kDa	Y	432	346	133	10	384	263	71	16	2746100000	2381200000	337220000	1197760	1923440000	1168510000	48487000	2851200
Y	Y	45.1	NADP-specific glutamate dehydrogenase 1 OS=Saccharomyces cerevisiae (strain ATCC 204508 / S288c) GN=GDH1 PE=1 SV=2	P07262	GDH1	50 kDa	Y	118	75	33	0	104	97	6	0	251090000	114599000	4856300	0	107460000	70904000	597600	0
Y		45.2	NADP-specific glutamate dehydrogenase 2 OS=Saccharomyces cerevisiae (strain ATCC 204508 / S288c) GN=GDH3 PE=3 SV=1	P39708	GDH3	50 kDa	N	35	28	0	0	0	0	0	0	69219000	36170000	0	0	0	0	0	0
Y	Y	186.1	Tubulin alpha-1 chain OS=Saccharomyces cerevisiae (strain ATCC 204508 / S288c) GN=TUB1 PE=1 SV=2	P09733	TUB1	50 kDa	Y	65	61	2	0	9	7	0	0	99283000	94199000	89674	0	5224000	2855600	0	0
Y	Y	186.2	Tubulin alpha-3 chain OS=Saccharomyces cerevisiae (strain ATCC 204508 / S288c) GN=TUB3 PE=1 SV=1	P09734	TUB3	50 kDa	Y	51	42	2	0	6	3	0	0	68897000	60573000	133390	0	2194000	1432200	0	0
Y	Y	254	RuvB-like protein 1 OS=Saccharomyces cerevisiae (strain ATCC 204508 / S288c) GN=RVB1 PE=1 SV=1	Q03940	RVB1	50 kDa	Y	55	58	8	0	19	16	0	0	65747000	60257000	963970	0	9156400	3176900	0	0
Y	Y	258	ATP-dependent RNA helicase SUB2 OS=Saccharomyces cerevisiae (strain ATCC 204508 / S288c) GN=SUB2 PE=1 SV=1	Q07478	SUB2	50 kDa	Y	59	63	8	0	13	4	0	0	151348000	118314000	803250	0	8476100	744440	0	0
Y	Y	289	26S proteasome regulatory subunit RPN6 OS=Saccharomyces cerevisiae (strain ATCC 204508 / S288c) GN=RPN6 PE=1 SV=3	Q12377	RPN6	50 kDa	N	41	53	0	0	18	25	0	0	82071000	96389000	0	0	13847300	9013000	0	0
Y	Y	586	Actin-related protein 3 OS=Saccharomyces cerevisiae (strain ATCC 204508 / S288c) GN=ARP3 PE=1 SV=1	P47117	ARP3	50 kDa	Y	15	14	3	0	18	12	0	0	16685200	9260400	276650	0	12124600	4607700	0	0
Y	Y	589	tRNA threonylcarbamoyladenosine dehydratase 2 OS=Saccharomyces cerevisiae (strain ATCC 204508 / S288c) GN=TCD2 PE=1 SV=1	P36101	TCD2	50 kDa	N	17	19	0	0	14	12	0	0	16940300	15653300	0	0	6823000	3193100	0	0
Y	Y	680	Probable kynurenine--oxoglutarate transaminase BNA3 OS=Saccharomyces cerevisiae (strain ATCC 204508 / S288c) GN=BNA3 PE=1 SV=1	P47039	BNA3	50 kDa	N	13	8	0	0	18	12	0	0	11905500	4679800	0	0	11015600	3653600	0	0
	Y	699	Gamma-glutamyl phosphate reductase OS=Saccharomyces cerevisiae (strain ATCC 204508 / S288c) GN=PRO2 PE=1 SV=1	P54885	PRO2	50 kDa	Y	15	9	11	0	13	5	0	0	13374500	5266500	1241650	0	5756000	448760	0	0
Y	Y	916	Protein phosphatase 2C homolog 2 OS=Saccharomyces cerevisiae (strain ATCC 204508 / S288c) GN=PTC2 PE=1 SV=1	P39966	PTC2	50 kDa	Y	0	10	6	0	8	7	0	0	0	9908900	328750	0	2447000	1712280	0	0
Y	Y	939	tRNA (guanine-N(7)-)-methyltransferase non-catalytic subunit TRM82 OS=Saccharomyces cerevisiae (strain ATCC 204508 / S288c) GN=TRM82 PE=1 SV=1	Q03774	TRM82	50 kDa	N	6	8	0	0	10	9	0	0	3127510	3887000	0	0	3577400	2201730	0	0
Y	Y	1134	Bud site selection protein RAX1 OS=Saccharomyces cerevisiae (strain ATCC 204508 / S288c) GN=RAX1 PE=1 SV=1	Q08760	RAX1	50 kDa	N	4	3	0	0	7	8	0	0	1570950	1680300	0	0	2780100	1483380	0	0
Y		1193	Cytochrome b-c1 complex subunit 1, mitochondrial OS=Saccharomyces cerevisiae (strain ATCC 204508 / S288c) GN=COR1 PE=1 SV=1	P07256	COR1	50 kDa	N	9	10	0	0	0	0	0	0	6933500	7787900	0	0	0	0	0	0
	Y	1264	Protein EMP47 OS=Saccharomyces cerevisiae (strain ATCC 204508 / S288c) GN=EMP47 PE=1 SV=1	P43555	EMP47	50 kDa	Y	2	0	2	0	7	7	0	0	868700	0	225570	0	3587100	1713280	0	0
	Y	1362	Dihydrolipoyllysine-residue succinyltransferase component of 2-oxoglutarate dehydrogenase complex, mitochondrial OS=Saccharomyces cerevisiae (strain ATCC 204508 / S288c) GN=KGD2 PE=1 SV=2	P19262	KGD2	50 kDa	Y	6	4	6	0	0	0	0	0	3869900	1837690	723490	0	0	0	0	0
Y	Y	1393	Poly(A) ribonuclease POP2 OS=Saccharomyces cerevisiae (strain ATCC 204508 / S288c) GN=POP2 PE=1 SV=2	P39008	POP2	50 kDa	N	0	4	0	0	6	4	0	0	0	3112300	0	0	4594400	1447880	0	0
Y	Y	1416	Calcium/calmodulin-dependent protein kinase II OS=Saccharomyces cerevisiae (strain ATCC 204508 / S288c) GN=CMK2 PE=1 SV=2	P22517	CMK2	50 kDa	N	2	6	0	0	4	2	0	0	2828600	4176000	0	0	1160600	410190	0	0
	Y	1447	tRNA (guanine(10)-N2)-methyltransferase OS=Saccharomyces cerevisiae (strain ATCC 204508 / S288c) GN=TRM11 PE=1 SV=1	Q12463	TRM11	50 kDa	N	0	0	0	0	6	3	0	0	0	0	0	0	3353680	336100	0	0
	Y	1504	Guanine nucleotide-binding protein alpha-2 subunit OS=Saccharomyces cerevisiae (strain ATCC 204508 / S288c) GN=GPA2 PE=1 SV=2	P10823	GPA2	50 kDa	N	0	0	0	0	8	4	0	0	0	0	0	0	5319100	1378060	0	0
Y		1505	mRNA cap guanine-N7 methyltransferase OS=Saccharomyces cerevisiae (strain ATCC 204508 / S288c) GN=ABD1 PE=1 SV=1	P32783	ABD1	50 kDa	N	6	3	0	0	0	0	0	0	3243300	1801300	0	0	0	0	0	0
Y		1624	Cytoplasmic 60S subunit biogenesis factor REH1 OS=Saccharomyces cerevisiae (strain ATCC 204508 / S288c) GN=REH1 PE=1 SV=1	Q06709	REH1	50 kDa	N	5	7	0	0	0	0	0	0	7950200	8795500	0	0	0	0	0	0
Y		1668	UDP-N-acetylglucosamine--dolichyl-phosphate N-acetylglucosaminephosphotransferase OS=Saccharomyces cerevisiae (strain ATCC 204508 / S288c) GN=ALG7 PE=3 SV=1	P07286	ALG7	50 kDa	N	2	0	0	0	0	0	0	0	3655500	0	0	0	0	0	0	0
	Y	1675	Chromatin structure-remodeling complex subunit RSC7 OS=Saccharomyces cerevisiae (strain ATCC 204508 / S288c) GN=NPL6 PE=1 SV=1	P32832	NPL6	50 kDa	Y	5	3	2	0	0	0	0	0	1652720	987560	154530	0	0	0	0	0
	Y	1692	Mannan endo-1,6-alpha-mannosidase DCW1 OS=Saccharomyces cerevisiae (strain ATCC 204508 / S288c) GN=DCW1 PE=1 SV=1	P36091	DCW1	50 kDa	N	0	0	0	0	2	2	0	0	0	0	0	0	1871700	1597800	0	0
	Y	1789	Oxysterol-binding protein homolog 7 OS=Saccharomyces cerevisiae (strain ATCC 204508 / S288c) GN=OSH7 PE=1 SV=1	P38755	OSH7	50 kDa	Y	0	0	2	0	2	2	0	0	0	0	224370	0	211960	333930	0	0
Y		1846	Actin-like protein ARP6 OS=Saccharomyces cerevisiae (strain ATCC 204508 / S288c) GN=ARP6 PE=1 SV=1	Q12509	ARP6	50 kDa	N	0	2	0	0	0	0	0	0	0	1688700	0	0	0	0	0	0
	Y	1864	UBX domain-containing protein 7 OS=Saccharomyces cerevisiae (strain ATCC 204508 / S288c) GN=UBX7 PE=1 SV=1	P38349	UBX7	50 kDa	N	0	0	0	0	4	2	0	0	0	0	0	0	536100	129240	0	0
	Y	1943	Putative metallocarboxypeptidase ECM14 OS=Saccharomyces cerevisiae (strain ATCC 204508 / S288c) GN=ECM14 PE=1 SV=1	P38836	ECM14	50 kDa	N	0	0	0	0	2	2	0	0	0	0	0	0	1359600	730840	0	0
	Y	1997	Sporulation protein RMD1 OS=Saccharomyces cerevisiae (strain ATCC 204508 / S288c) GN=RMD1 PE=1 SV=1	Q03441	RMD1	50 kDa	N	0	0	0	0	0	2	0	0	0	0	0	0	0	182610	0	0
	Y	2007	Phosphomevalonate kinase OS=Saccharomyces cerevisiae (strain ATCC 204508 / S288c) GN=ERG8 PE=1 SV=2	P24521	ERG8	50 kDa	N	0	0	0	0	2	0	0	0	0	0	0	0	547700	0	0	0
	Y	2089	Histone acetyltransferase RTT109 OS=Saccharomyces cerevisiae (strain ATCC 204508 / S288c) GN=RTT109 PE=1 SV=1	Q07794	RTT109	50 kDa	N	0	0	0	0	2	0	0	0	0	0	0	0	481370	0	0	0
Y	Y	201	Tubulin beta chain OS=Saccharomyces cerevisiae (strain ATCC 204508 / S288c) GN=TUB2 PE=1 SV=2	P02557	TUB2	51 kDa	Y	75	76	5	0	20	14	0	0	178696000	142256000	408260	0	17076500	5387600	0	0
Y	Y	395	Glycolipid 2-alpha-mannosyltransferase OS=Saccharomyces cerevisiae (strain ATCC 204508 / S288c) GN=KRE2 PE=1 SV=1	P27809	KRE2	51 kDa	Y	19	17	5	0	24	34	0	0	20484000	15856600	864080	0	18965400	19169400	0	0
	Y	407.2	Protein YSC84 OS=Saccharomyces cerevisiae (strain ATCC 204508 / S288c) GN=YSC84 PE=1 SV=2	P32793	YSC84	51 kDa	N	0	0	0	0	6	0	0	0	0	0	0	0	4361800	0	0	0
	Y	416	Rab GDP-dissociation inhibitor OS=Saccharomyces cerevisiae (strain ATCC 204508 / S288c) GN=GDI1 PE=1 SV=1	P39958	GDI1	51 kDa	Y	6	8	11	0	42	32	0	0	5308700	4035900	1201190	0	35898000	16281900	0	0
Y	Y	547.1	D-3-phosphoglycerate dehydrogenase 2 OS=Saccharomyces cerevisiae (strain ATCC 204508 / S288c) GN=SER33 PE=1 SV=1	P40510	SER33	51 kDa	N	0	2	0	0	34	28	0	0	0	969880	0	0	43609000	17216900	0	0
	Y	547.2	D-3-phosphoglycerate dehydrogenase 1 OS=Saccharomyces cerevisiae (strain ATCC 204508 / S288c) GN=SER3 PE=1 SV=1	P40054	SER3	51 kDa	N	0	0	0	0	15	16	0	0	0	0	0	0	25906000	13717300	0	0
Y	Y	687	Protein phosphatase 2C homolog 3 OS=Saccharomyces cerevisiae (strain ATCC 204508 / S288c) GN=PTC3 PE=1 SV=4	P34221	PTC3	51 kDa	Y	14	16	2	0	11	9	0	0	15878500	16948900	99903	0	2931700	2177700	0	0
Y	Y	692	Citrate synthase, peroxisomal OS=Saccharomyces cerevisiae (strain ATCC 204508 / S288c) GN=CIT2 PE=1 SV=1	P08679	CIT2	51 kDa	N	10	8	0	0	23	12	0	0	6198300	3291000	0	0	20292000	3050900	0	0
Y	Y	922	Prephenate dehydrogenase [NADP(+)] OS=Saccharomyces cerevisiae (strain ATCC 204508 / S288c) GN=TYR1 PE=1 SV=2	P20049	TYR1	51 kDa	N	7	6	0	0	11	9	0	0	5751700	3067400	0	0	4979500	1958120	0	0
Y	Y	980	Delta(14)-sterol reductase OS=Saccharomyces cerevisiae (strain ATCC 204508 / S288c) GN=ERG24 PE=1 SV=1	P32462	ERG24	51 kDa	N	8	4	0	0	9	9	0	0	4253100	3069300	0	0	5667600	2783600	0	0
	Y	1097	Cruciform DNA-recognizing protein 1 OS=Saccharomyces cerevisiae (strain RM11-1a) GN=CRP1 PE=3 SV=1	B3LSR0 (+5)	CRP1	51 kDa	Y	0	0	9	0	9	2	0	0	0	0	863030	0	3886900	296660	0	0
Y	Y	1155	Iron transporter FTH1 OS=Saccharomyces cerevisiae (strain ATCC 204508 / S288c) GN=FTH1 PE=1 SV=2	P38310	FTH1	51 kDa	N	7	2	0	0	8	5	0	0	4196720	1206400	0	0	4707400	2517700	0	0
Y	Y	1244	Nuclear and cytoplasmic polyadenylated RNA-binding protein PUB1 OS=Saccharomyces cerevisiae (strain ATCC 204508 / S288c) GN=PUB1 PE=1 SV=4	P32588	PUB1	51 kDa	Y	5	5	2	0	0	4	0	0	10149100	16768100	422390	0	0	3969400	0	0
Y		1403	Putative alanyl-tRNA editing protein alaX OS=Saccharomyces cerevisiae (strain ATCC 204508 / S288c) GN=YNL040W PE=1 SV=1	P53960	YNL040W	51 kDa	N	8	2	0	0	0	0	0	0	3167450	509070	0	0	0	0	0	0
Y		1551	Protein MSS51, mitochondrial OS=Saccharomyces cerevisiae (strain ATCC 204508 / S288c) GN=MSS51 PE=1 SV=2	P32335	MSS51	51 kDa	N	5	5	0	0	0	0	0	0	7260500	8690100	0	0	0	0	0	0
	Y	1589	Kynureninase OS=Saccharomyces cerevisiae (strain ATCC 204508 / S288c) GN=BNA5 PE=1 SV=1	Q05979	BNA5	51 kDa	N	0	0	0	0	5	2	0	0	0	0	0	0	2123960	764840	0	0
Y	Y	1593	tRNA pseudouridine(38/39) synthase OS=Saccharomyces cerevisiae (strain ATCC 204508 / S288c) GN=DEG1 PE=1 SV=1	P31115	DEG1	51 kDa	N	0	5	0	0	2	0	0	0	0	1832210	0	0	986100	0	0	0
Y		1740	IMP-specific 5'-nucleotidase 1 OS=Saccharomyces cerevisiae (strain ATCC 204508 / S288c) GN=ISN1 PE=1 SV=1	Q99312	ISN1	51 kDa	N	6	4	0	0	0	0	0	0	5964900	2314910	0	0	0	0	0	0
	Y	1897	Phosphatidylinositol N-acetylglucosaminyltransferase GPI3 subunit OS=Saccharomyces cerevisiae (strain YJM789) GN=SPT14 PE=3 SV=1	A6ZW78 (+1)	SPT14	51 kDa	N	0	0	0	0	2	5	0	0	0	0	0	0	380650	2060520	0	0
Y		1901	Class E vacuolar protein-sorting machinery protein HSE1 OS=Saccharomyces cerevisiae (strain ATCC 204508 / S288c) GN=HSE1 PE=1 SV=1	P38753	HSE1	51 kDa	N	6	0	0	0	0	0	0	0	1961460	0	0	0	0	0	0	0
Y		1926	Serine/threonine-protein kinase KIN3 OS=Saccharomyces cerevisiae (strain ATCC 204508 / S288c) GN=KIN3 PE=3 SV=2	P22209	KIN3	51 kDa	N	0	2	0	0	0	0	0	0	0	658720	0	0	0	0	0	0
	Y	2027	Glucan 1,3-beta-glucosidase I/II OS=Saccharomyces cerevisiae (strain ATCC 204508 / S288c) GN=EXG1 PE=1 SV=1	P23776	EXG1	51 kDa	N	0	0	0	0	2	2	0	0	0	0	0	0	973380	472700	0	0
	Y	2033	SVP1-like protein 2 OS=Saccharomyces cerevisiae (strain ATCC 204508 / S288c) GN=HSV2 PE=1 SV=1	P50079	HSV2	51 kDa	N	0	0	0	0	4	0	0	0	0	0	0	0	921440	0	0	0
	Y	2046	Mannan endo-1,6-alpha-mannosidase DFG5 OS=Saccharomyces cerevisiae (strain ATCC 204508 / S288c) GN=DFG5 PE=1 SV=1	Q05031	DFG5	51 kDa	N	0	0	0	0	2	2	0	0	0	0	0	0	501450	624540	0	0
	Y	2083	Medium-chain fatty acid ethyl ester synthase/esterase 2 OS=Saccharomyces cerevisiae (strain ATCC 204508 / S288c) GN=EHT1 PE=1 SV=1	P38295	EHT1	51 kDa	N	0	0	0	0	2	0	0	0	0	0	0	0	765110	0	0	0
Y	Y	163	Serine hydroxymethyltransferase, cytosolic OS=Saccharomyces cerevisiae (strain ATCC 204508 / S288c) GN=SHM2 PE=1 SV=2	P37291	SHM2	52 kDa	Y	55	64	41	0	29	19	7	0	112977000	97546000	9757200	0	17834000	6196800	395470	0
Y	Y	220	26S proteasome regulatory subunit 7 homolog OS=Saccharomyces cerevisiae (strain ATCC 204508 / S288c) GN=RPT1 PE=1 SV=1	P33299	RPT1	52 kDa	Y	64	69	6	0	20	15	0	0	140602000	124377000	526823	0	10409200	2982400	0	0
Y	Y	252	26S proteasome regulatory subunit RPN5 OS=Saccharomyces cerevisiae (strain ATCC 204508 / S288c) GN=RPN5 PE=1 SV=3	Q12250	RPN5	52 kDa	N	39	49	0	0	31	34	0	0	66393000	68350000	0	0	27673000	19783100	0	0
Y	Y	396	Squalene synthase OS=Saccharomyces cerevisiae (strain ATCC 204508 / S288c) GN=ERG9 PE=1 SV=2	P29704	ERG9	52 kDa	Y	23	20	4	0	26	33	0	0	37668000	34491000	277510	0	38226000	32439000	0	0
Y	Y	558	CAAX prenyl protease 1 OS=Saccharomyces cerevisiae (strain ATCC 204508 / S288c) GN=STE24 PE=1 SV=1	P47154	STE24	52 kDa	N	8	11	0	0	25	25	0	0	8273400	9469800	0	0	32912000	19695400	0	0
Y	Y	565	RuvB-like protein 2 OS=Saccharomyces cerevisiae (strain ATCC 204508 / S288c) GN=RVB2 PE=1 SV=1	Q12464	RVB2	52 kDa	Y	27	34	4	0	4	0	0	0	26799000	36865000	650690	0	667210	0	0	0
Y	Y	776	Phosphatidate cytidylyltransferase OS=Saccharomyces cerevisiae (strain ATCC 204508 / S288c) GN=CDS1 PE=1 SV=1	P38221	CDS1	52 kDa	N	9	11	0	0	10	9	0	0	9907700	8339500	0	0	9501200	2944700	0	0
Y	Y	824	Vacuolar protein sorting-associated protein 9 OS=Saccharomyces cerevisiae (strain ATCC 204508 / S288c) GN=VPS9 PE=1 SV=2	P54787	VPS9	52 kDa	N	3	7	0	0	14	14	0	0	2441900	5248600	0	0	4840900	3208660	0	0
	Y	903	Dihydrolipoyllysine-residue acetyltransferase component of pyruvate dehydrogenase complex, mitochondrial OS=Saccharomyces cerevisiae (strain ATCC 204508 / S288c) GN=LAT1 PE=1 SV=1	P12695	LAT1	52 kDa	Y	9	5	6	0	12	0	0	0	5600900	3842080	769530	0	5755800	0	0	0
Y	Y	1137	U3 small nucleolar RNA-associated protein 6 OS=Saccharomyces cerevisiae (strain ATCC 204508 / S288c) GN=UTP6 PE=1 SV=2	Q02354	UTP6	52 kDa	N	2	6	0	0	11	4	0	0	129220	3702600	0	0	3119600	1165700	0	0
Y	Y	1217	LETM1 domain-containing protein YLH47, mitochondrial OS=Saccharomyces cerevisiae (strain ATCC 204508 / S288c) GN=YLH47 PE=1 SV=1	Q06493	YLH47	52 kDa	N	7	5	0	0	7	0	0	0	7571600	3334400	0	0	4097000	0	0	0
Y	Y	1311	Argininosuccinate lyase OS=Saccharomyces cerevisiae (strain ATCC 204508 / S288c) GN=ARG4 PE=1 SV=2	P04076	ARG4	52 kDa	N	2	4	0	0	6	4	0	0	1497400	1728140	0	0	2960500	612860	0	0
Y	Y	1316	Mitochondrial distribution and morphology protein 34 OS=Saccharomyces cerevisiae (strain RM11-1a) GN=MDM34 PE=3 SV=1	B3LHR1 (+2)	MDM34	52 kDa	N	0	2	0	0	6	7	0	0	0	447630	0	0	2188600	1526200	0	0
Y	Y	1361	Chitobiosyldiphosphodolichol beta-mannosyltransferase OS=Saccharomyces cerevisiae (strain ATCC 204508 / S288c) GN=ALG1 PE=1 SV=1	P16661	ALG1	52 kDa	N	5	4	0	0	7	0	0	0	2486960	1445280	0	0	1944440	0	0	0
Y	Y	1388	Pre-mRNA-splicing factor SAD1 OS=Saccharomyces cerevisiae (strain ATCC 204508 / S288c) GN=SAD1 PE=1 SV=1	P43589	SAD1	52 kDa	N	4	5	0	0	2	3	0	0	2274990	1594480	0	0	447700	511780	0	0
Y	Y	1449	Ornithine decarboxylase OS=Saccharomyces cerevisiae (strain ATCC 204508 / S288c) GN=SPE1 PE=1 SV=1	P08432	SPE1	52 kDa	N	2	2	0	0	5	3	0	0	332480	1573000	0	0	2080600	294790	0	0
Y	Y	1600	Kynurenine 3-monooxygenase OS=Saccharomyces cerevisiae (strain ATCC 204508 / S288c) GN=BNA4 PE=1 SV=1	P38169	BNA4	52 kDa	N	0	2	0	0	4	3	0	0	0	1424300	0	0	873630	412100	0	0
	Y	1717	Guanine nucleotide-exchange factor SEC12 OS=Saccharomyces cerevisiae (strain ATCC 204508 / S288c) GN=SEC12 PE=1 SV=1	P11655	SEC12	52 kDa	N	0	0	0	0	2	5	0	0	0	0	0	0	334080	1027520	0	0
Y		1742	Uncharacterized protein YPL245W OS=Saccharomyces cerevisiae (strain ATCC 204508 / S288c) GN=YPL245W PE=1 SV=1	Q12179	YPL245W	52 kDa	N	5	3	0	0	0	0	0	0	2283300	1013800	0	0	0	0	0	0
	Y	1842	Epsin-1 OS=Saccharomyces cerevisiae (strain ATCC 204508 / S288c) GN=ENT1 PE=1 SV=1	Q12518	ENT1	52 kDa	N	0	0	0	0	2	0	0	0	0	0	0	0	373500	0	0	0
	Y	1872	Mannosyltransferase KTR6 OS=Saccharomyces cerevisiae (strain ATCC 204508 / S288c) GN=KTR6 PE=1 SV=1	P54070	KTR6	52 kDa	N	0	0	0	0	0	5	0	0	0	0	0	0	0	697150	0	0
	Y	2051	Ribosome biogenesis protein NSA1 OS=Saccharomyces cerevisiae (strain ATCC 204508 / S288c) GN=NSA1 PE=1 SV=1	P53136	NSA1	52 kDa	N	0	0	0	0	4	0	0	0	0	0	0	0	1557800	0	0	0
	Y	2094	Mitochondrial metal transporter 2 OS=Saccharomyces cerevisiae (strain ATCC 204508 / S288c) GN=MMT2 PE=3 SV=2	Q08970	MMT2	52 kDa	N	0	0	0	0	0	2	0	0	0	0	0	0	0	269740	0	0
Y		2116	General transcription and DNA repair factor IIH subunit SSL1 OS=Saccharomyces cerevisiae (strain ATCC 204508 / S288c) GN=SSL1 PE=1 SV=1	Q04673	SSL1	52 kDa	N	0	2	0	0	0	0	0	0	0	765030	0	0	0	0	0	0
Y		2237	20S-pre-rRNA D-site endonuclease NOB1 OS=Saccharomyces cerevisiae (strain ATCC 204508 / S288c) GN=NOB1 PE=1 SV=1	Q08444	NOB1	52 kDa	N	2	0	0	0	0	0	0	0	1623100	0	0	0	0	0	0	0
Y	Y	99	Serine--tRNA ligase, cytoplasmic OS=Saccharomyces cerevisiae (strain ATCC 204508 / S288c) GN=SES1 PE=1 SV=2	P07284	SES1	53 kDa	Y	110	103	22	0	36	20	5	0	224490000	161457000	4457500	0	31091000	7594800	198312	0
Y	Y	291	Cys-Gly metallodipeptidase DUG1 OS=Saccharomyces cerevisiae (strain ATCC 204508 / S288c) GN=DUG1 PE=1 SV=1	P43616	DUG1	53 kDa	Y	54	46	10	0	16	7	2	0	72481000	48198000	1849590	0	5778100	1315650	125040	0
Y	Y	394	Reduced viability upon starvation protein 167 OS=Saccharomyces cerevisiae (strain ATCC 204508 / S288c) GN=RVS167 PE=1 SV=1	P39743	RVS167	53 kDa	Y	16	9	5	0	41	32	0	0	13679900	6803600	1017720	0	40744000	19587600	0	0
Y	Y	443	Sec sixty-one protein homolog OS=Saccharomyces cerevisiae (strain ATCC 204508 / S288c) GN=SSH1 PE=1 SV=1	P38353	SSH1	53 kDa	Y	18	16	2	0	22	26	0	0	39311000	26014000	523190	0	35536000	24015000	0	0
Y	Y	595	Multifunctional tryptophan biosynthesis protein OS=Saccharomyces cerevisiae (strain ATCC 204508 / S288c) GN=TRP3 PE=1 SV=2	P00937	TRP3	53 kDa	N	24	31	0	0	3	3	0	0	37608000	38338000	0	0	1100500	504450	0	0
Y	Y	634	Protein transport protein SEC61 OS=Saccharomyces cerevisiae (strain ATCC 204508 / S288c) GN=SEC61 PE=1 SV=1	P32915	SEC61	53 kDa	N	18	7	0	0	17	13	0	0	28044000	4365300	0	0	20723400	8636500	0	0
Y		802	UDP-N-acetylglucosamine pyrophosphorylase OS=Saccharomyces cerevisiae (strain ATCC 204508 / S288c) GN=QRI1 PE=1 SV=1	P43123	QRI1	53 kDa	N	22	22	0	0	0	0	0	0	21786900	16268600	0	0	0	0	0	0
	Y	803	Maintenance of telomere capping protein 1 OS=Saccharomyces cerevisiae (strain ATCC 204508 / S288c) GN=MTC1 PE=1 SV=1	P47018	MTC1	53 kDa	Y	9	8	9	0	10	5	2	0	5460200	5702600	861230	0	3381200	702910	61873	0
	Y	871	Glutathione reductase OS=Saccharomyces cerevisiae (strain ATCC 204508 / S288c) GN=GLR1 PE=1 SV=2	P41921	GLR1	53 kDa	Y	4	4	12	0	8	7	2	0	1921700	859110	1337010	0	2056970	1176040	109050	0
	Y	935	Citrate synthase, mitochondrial OS=Saccharomyces cerevisiae (strain ATCC 204508 / S288c) GN=CIT1 PE=1 SV=2	P00890	CIT1	53 kDa	Y	3	0	3	0	13	11	0	0	1519700	0	331700	0	8652700	4095200	0	0
	Y	967	Fumarate hydratase, mitochondrial OS=Saccharomyces cerevisiae (strain ATCC 204508 / S288c) GN=FUM1 PE=1 SV=2	P08417	FUM1	53 kDa	Y	8	6	9	0	3	0	2	0	7984100	5250700	1358970	0	2878300	0	74139	0
Y		1069	Probable oxidoreductase AIM17 OS=Saccharomyces cerevisiae (strain ATCC 204508 / S288c) GN=AIM17 PE=1 SV=2	P23180	AIM17	53 kDa	N	16	10	0	0	0	0	0	0	18917700	7157600	0	0	0	0	0	0
Y	Y	1139	Uncharacterized protein YGR117C OS=Saccharomyces cerevisiae (strain ATCC 204508 / S288c) GN=YGR117C PE=1 SV=1	P53270	YGR117C	53 kDa	N	2	4	0	0	9	5	0	0	140000	1439450	0	0	2586950	1357600	0	0
	Y	1336	Actin-like protein ARP9 OS=Saccharomyces cerevisiae (strain ATCC 204508 / S288c) GN=ARP9 PE=1 SV=1	Q05123	ARP9	53 kDa	N	0	0	0	0	10	6	0	0	0	0	0	0	4248200	1441650	0	0
	Y	1514	Acid phosphatase PHO11 OS=Saccharomyces cerevisiae (strain ATCC 204508 / S288c) GN=PHO11 PE=1 SV=1	P35842 (+1)	PHO11	53 kDa	Y	0	0	8	0	2	0	0	0	0	0	1075040	0	877910	0	0	0
Y	Y	1728	Fructose-2,6-bisphosphatase OS=Saccharomyces cerevisiae (strain ATCC 204508 / S288c) GN=FBP26 PE=1 SV=2	P32604	FBP26	53 kDa	N	0	2	0	0	5	2	0	0	0	175750	0	0	815580	240240	0	0
Y		1736	Mitochondrial-processing peptidase subunit alpha OS=Saccharomyces cerevisiae (strain ATCC 204508 / S288c) GN=MAS2 PE=1 SV=1	P11914	MAS2	53 kDa	N	4	6	0	0	0	0	0	0	3408300	1771000	0	0	0	0	0	0
Y		1816	Hexaprenyl pyrophosphate synthase, mitochondrial OS=Saccharomyces cerevisiae (strain ATCC 204508 / S288c) GN=COQ1 PE=1 SV=1	P18900	COQ1	53 kDa	N	5	3	0	0	0	0	0	0	3189400	1978000	0	0	0	0	0	0
Y		1847	Guanine nucleotide exchange factor SRM1 OS=Saccharomyces cerevisiae (strain ATCC 204508 / S288c) GN=SRM1 PE=1 SV=1	P21827	SRM1	53 kDa	N	2	2	0	0	0	0	0	0	469080	288730	0	0	0	0	0	0
	Y	1942	Glycylpeptide N-tetradecanoyltransferase OS=Saccharomyces cerevisiae (strain ATCC 204508 / S288c) GN=NMT1 PE=1 SV=1	P14743	NMT1	53 kDa	N	0	0	0	0	3	0	0	0	0	0	0	0	1502000	0	0	0
Y		1992	4-aminobutyrate aminotransferase OS=Saccharomyces cerevisiae (strain ATCC 204508 / S288c) GN=UGA1 PE=1 SV=2	P17649	UGA1	53 kDa	N	2	4	0	0	0	0	0	0	1872000	3072700	0	0	0	0	0	0
Y		2133	Tubulin gamma chain OS=Saccharomyces cerevisiae (strain ATCC 204508 / S288c) GN=TUB4 PE=1 SV=1	P53378	TUB4	53 kDa	N	4	0	0	0	0	0	0	0	1997970	0	0	0	0	0	0	0
Y		2144	Fork head protein homolog 1 OS=Saccharomyces cerevisiae (strain ATCC 204508 / S288c) GN=FKH1 PE=1 SV=1	P40466	FKH1	53 kDa	N	2	0	0	0	0	0	0	0	719630	0	0	0	0	0	0	0
	Y	2208	IME2-dependent-signaling protein OS=Saccharomyces cerevisiae (strain ATCC 204508 / S288c) GN=IDS2 PE=1 SV=1	P46958	IDS2	53 kDa	N	0	0	0	0	0	2	0	0	0	0	0	0	0	311720	0	0
Y		2242	mRNA-capping enzyme subunit alpha OS=Saccharomyces cerevisiae (strain ATCC 204508 / S288c) GN=CEG1 PE=1 SV=2	Q01159	CEG1	53 kDa	N	2	0	0	0	0	0	0	0	1918000	0	0	0	0	0	0	0
Y	Y	41	6-phosphogluconate dehydrogenase, decarboxylating 1 OS=Saccharomyces cerevisiae (strain ATCC 204508 / S288c) GN=GND1 PE=1 SV=1	P38720	GND1	54 kDa	Y	136	129	21	0	111	83	7	0	332970000	264430000	2906800	0	135873000	60295000	404840	0
	Y	49	Magnesium-activated aldehyde dehydrogenase, cytosolic OS=Saccharomyces cerevisiae (strain ATCC 204508 / S288c) GN=ALD6 PE=1 SV=4	P54115	ALD6	54 kDa	Y	108	127	51	0	74	68	7	3	279510000	256420000	31439000	0	91988000	50724000	629590	222310
	Y	141	Hexokinase-2 OS=Saccharomyces cerevisiae (strain ATCC 204508 / S288c) GN=HXK2 PE=1 SV=4	P04807	HXK2	54 kDa	Y	60	43	37	0	56	34	8	0	82147000	43998000	13117900	0	40390000	13857700	701670	0
Y	Y	183	V-type proton ATPase subunit H OS=Saccharomyces cerevisiae (strain ATCC 204508 / S288c) GN=VMA13 PE=1 SV=1	P41807	VMA13	54 kDa	Y	39	38	7	0	60	51	5	0	57313000	51847000	1250870	0	87174000	46686000	281345	0
Y	Y	419	Ribose-phosphate pyrophosphokinase 5 OS=Saccharomyces cerevisiae (strain ATCC 204508 / S288c) GN=PRS5 PE=1 SV=1	Q12265	PRS5	54 kDa	Y	33	40	6	0	10	9	0	0	38987000	36287000	657130	0	5811300	1963210	0	0
Y	Y	495	Protein-glutamate O-methyltransferase OS=Saccharomyces cerevisiae (strain ATCC 204508 / S288c) GN=YMR027W PE=1 SV=1	Q04371	YMR027W	54 kDa	Y	10	10	4	0	27	29	0	0	5011100	8000800	516810	0	19108400	14577000	0	0
	Y	515	Hexokinase-1 OS=Saccharomyces cerevisiae (strain ATCC 204508 / S288c) GN=HXK1 PE=1 SV=2	P04806	HXK1	54 kDa	Y	25	16	16	0	16	2	0	0	26882000	11361700	2943100	0	6667500	291590	0	0
Y	Y	544	ATP-dependent RNA helicase DBP5 OS=Saccharomyces cerevisiae (strain YJM789) GN=DBP5 PE=3 SV=1	A6ZNQ1	DBP5	54 kDa	Y	20	31	7	0	11	2	0	0	16894000	22297100	852140	0	5831600	472180	0	0
Y	Y	665	Guanine nucleotide-binding protein alpha-1 subunit OS=Saccharomyces cerevisiae (strain ATCC 204508 / S288c) GN=GPA1 PE=1 SV=3	P08539	GPA1	54 kDa	N	14	22	0	0	12	8	0	0	12341500	22647000	0	0	6769200	3796300	0	0
Y	Y	828	Dolichyl-diphosphooligosaccharide--protein glycosyltransferase subunit 1 OS=Saccharomyces cerevisiae (strain ATCC 204508 / S288c) GN=OST1 PE=1 SV=1	P41543	OST1	54 kDa	N	3	8	0	0	15	12	0	0	1893800	4982100	0	0	18049400	9090400	0	0
	Y	889	Survival factor 1 OS=Saccharomyces cerevisiae (strain ATCC 204508 / S288c) GN=SVF1 PE=1 SV=1	Q05515	SVF1	54 kDa	Y	0	0	2	0	17	17	0	0	0	0	133060	0	12678300	4777800	0	0
Y	Y	897	Mitochondrial import inner membrane translocase subunit TIM54 OS=Saccharomyces cerevisiae (strain ATCC 204508 / S288c) GN=TIM54 PE=1 SV=1	P47045	TIM54	54 kDa	N	6	10	0	0	12	9	0	0	6284600	6348000	0	0	5117500	2105650	0	0
	Y	952	Serine hydroxymethyltransferase, mitochondrial OS=Saccharomyces cerevisiae (strain ATCC 204508 / S288c) GN=SHM1 PE=1 SV=2	P37292	SHM1	54 kDa	Y	6	5	13	0	3	0	0	0	6064300	5123600	1929050	0	1207600	0	0	0
Y	Y	1132	Inositol phosphosphingolipids phospholipase C OS=Saccharomyces cerevisiae (strain ATCC 204508 / S288c) GN=ISC1 PE=1 SV=1	P40015	ISC1	54 kDa	N	5	7	0	0	6	6	0	0	5576500	4586200	0	0	2769240	2396760	0	0
	Y	1281	tRNA (adenine(58)-N(1))-methyltransferase non-catalytic subunit TRM6 OS=Saccharomyces cerevisiae (strain ATCC 204508 / S288c) GN=GCD10 PE=1 SV=1	P41814	GCD10	54 kDa	N	0	0	0	0	8	7	0	0	0	0	0	0	2513200	1702510	0	0
Y		1377	Sensitive to high expression protein 9, mitochondrial OS=Saccharomyces cerevisiae (strain ATCC 204508 / S288c) GN=SHE9 PE=1 SV=1	Q04172	SHE9	54 kDa	N	9	8	0	0	0	0	0	0	3399600	2765300	0	0	0	0	0	0
Y	Y	1694	AP-1 complex subunit mu-1-I OS=Saccharomyces cerevisiae (strain ATCC 204508 / S288c) GN=APM1 PE=1 SV=2	Q00776	APM1	54 kDa	N	2	0	0	0	0	2	0	0	753760	0	0	0	0	382370	0	0
Y	Y	1774	Probable transporter MCH1 OS=Saccharomyces cerevisiae (strain ATCC 204508 / S288c) GN=MCH1 PE=1 SV=1	Q07376	MCH1	54 kDa	N	2	2	0	0	2	0	0	0	699440	372100	0	0	217730	0	0	0
Y		1833	N-acyl-phosphatidylethanolamine-hydrolyzing phospholipase D, mitochondrial OS=Saccharomyces cerevisiae (strain ATCC 204508 / S288c) GN=FMP30 PE=1 SV=1	Q02883	FMP30	54 kDa	N	2	0	0	0	0	0	0	0	499350	0	0	0	0	0	0	0
Y		1839	Vacuolar amino acid transporter 7 OS=Saccharomyces cerevisiae (strain ATCC 204508 / S288c) GN=AVT7 PE=1 SV=1	P40501	AVT7	54 kDa	N	2	0	0	0	0	0	0	0	2379800	0	0	0	0	0	0	0
Y		1891	Sorting assembly machinery 50 kDa subunit OS=Saccharomyces cerevisiae (strain ATCC 204508 / S288c) GN=SAM50 PE=1 SV=1	P53969	SAM50	54 kDa	N	2	5	0	0	0	0	0	0	898140	1887520	0	0	0	0	0	0
Y	Y	1896	Homoserine O-acetyltransferase OS=Saccharomyces cerevisiae (strain ATCC 204508 / S288c) GN=MET2 PE=1 SV=2	P08465	MET2	54 kDa	N	2	0	0	0	5	0	0	0	435500	0	0	0	1764370	0	0	0
Y		2009	tRNA:m(4)X modification enzyme TRM13 OS=Saccharomyces cerevisiae (strain ATCC 204508 / S288c) GN=TRM13 PE=1 SV=1	Q12383	TRM13	54 kDa	N	0	2	0	0	0	0	0	0	0	678780	0	0	0	0	0	0
Y		2029	Protein THP3 OS=Saccharomyces cerevisiae (strain ATCC 204508 / S288c) GN=THP3 PE=1 SV=1	Q12049	THP3	54 kDa	N	2	2	0	0	0	0	0	0	896630	617440	0	0	0	0	0	0
Y		2039	Chromatin structure-remodeling complex protein RSC6 OS=Saccharomyces cerevisiae (strain ATCC 204508 / S288c) GN=RSC6 PE=1 SV=1	P25632	RSC6	54 kDa	N	4	0	0	0	0	0	0	0	1296960	0	0	0	0	0	0	0
Y		2057	Cysteine desulfurase, mitochondrial OS=Saccharomyces cerevisiae (strain ATCC 204508 / S288c) GN=NFS1 PE=1 SV=2	P25374	NFS1	54 kDa	N	2	0	0	0	0	0	0	0	1762800	0	0	0	0	0	0	0
	Y	2211	Cytosolic Fe-S cluster assembly factor NAR1 OS=Saccharomyces cerevisiae (strain YJM789) GN=NAR1 PE=3 SV=1	A6ZRK3 (+1)	NAR1	54 kDa	N	0	0	0	0	2	2	0	0	0	0	0	0	2120500	706260	0	0
Y		2	Pyruvate kinase 1 OS=Saccharomyces cerevisiae (strain ATCC 204508 / S288c) GN=CDC19 PE=1 SV=2	P00549	CDC19	55 kDa	Y	947	1063	161	4	258	181	83	21	12815700000	11740700000	124953000	199360	702100000	237370000	53428000	2257890
Y	Y	68	Protein PAL1 OS=Saccharomyces cerevisiae (strain ATCC 204508 / S288c) GN=PAL1 PE=1 SV=1	Q05518	PAL1	55 kDa	N	75	74	0	0	127	111	0	0	115791000	89070000	0	0	228140000	88217000	0	0
Y	Y	71	Squalene monooxygenase OS=Saccharomyces cerevisiae (strain ATCC 204508 / S288c) GN=ERG1 PE=1 SV=2	P32476	ERG1	55 kDa	Y	65	63	4	0	115	115	2	0	109160000	81461000	517490	0	144103000	87992000	82271	0
Y	Y	85	Hydroxymethylglutaryl-CoA synthase OS=Saccharomyces cerevisiae (strain ATCC 204508 / S288c) GN=ERG13 PE=1 SV=1	P54839	ERG13	55 kDa	Y	100	102	9	0	65	49	0	0	261180000	267870000	2727390	0	73207000	36992000	0	0
Y	Y	290	ATP synthase subunit beta, mitochondrial OS=Saccharomyces cerevisiae (strain ATCC 204508 / S288c) GN=ATP2 PE=1 SV=2	P00830	ATP2	55 kDa	Y	42	36	28	0	19	8	2	0	61864000	52352000	4044900	0	13444600	2463500	40943	0
Y	Y	326	Glucokinase-1 OS=Saccharomyces cerevisiae (strain ATCC 204508 / S288c) GN=GLK1 PE=1 SV=1	P17709	GLK1	55 kDa	Y	44	47	11	0	15	5	0	0	77054000	65019000	1488490	0	6994200	993270	0	0
Y	Y	363	H/ACA ribonucleoprotein complex subunit 4 OS=Saccharomyces cerevisiae (strain ATCC 204508 / S288c) GN=CBF5 PE=1 SV=1	P33322	CBF5	55 kDa	Y	14	11	4	0	42	39	0	0	16524200	8698100	540860	0	52240000	21767000	0	0
Y	Y	438	Pyruvate kinase 2 OS=Saccharomyces cerevisiae (strain ATCC 204508 / S288c) GN=PYK2 PE=1 SV=1	P52489	PYK2	55 kDa	N	32	33	0	0	5	0	0	0	576920000	645090000	0	0	9459700	0	0	0
	Y	537	Mitochondrial import inner membrane translocase subunit TIM50 OS=Saccharomyces cerevisiae (strain ATCC 204508 / S288c) GN=TIM50 PE=1 SV=1	Q02776	TIM50	55 kDa	Y	2	0	2	0	35	32	0	0	1109700	0	125020	0	20556000	11804900	0	0
Y	Y	636	D-2-hydroxyglutarate--pyruvate transhydrogenase DLD3 OS=Saccharomyces cerevisiae (strain ATCC 204508 / S288c) GN=DLD3 PE=1 SV=1	P39976	DLD3	55 kDa	Y	27	17	7	0	5	0	2	0	23219000	11773300	802810	0	2577650	0	97149	0
	Y	641	Adenylosuccinate lyase OS=Saccharomyces cerevisiae (strain ATCC 204508 / S288c) GN=ADE13 PE=1 SV=1	Q05911	ADE13	55 kDa	Y	11	9	9	0	16	14	0	0	9147200	5092900	1531450	0	5664200	3392800	0	0
Y	Y	655	Essential nuclear protein 1 OS=Saccharomyces cerevisiae (strain ATCC 204508 / S288c) GN=ENP1 PE=1 SV=1	P38333	ENP1	55 kDa	N	20	25	0	0	4	7	0	0	17533300	19924200	0	0	993950	967950	0	0
Y	Y	749	Nucleolar GTP-binding protein 2 OS=Saccharomyces cerevisiae (strain ATCC 204508 / S288c) GN=NOG2 PE=1 SV=1	P53742	NOG2	55 kDa	Y	16	21	2	0	2	4	0	0	17372800	16254300	121460	0	485340	384350	0	0
Y	Y	877	Initiation-specific alpha-1,6-mannosyltransferase OS=Saccharomyces cerevisiae (strain ATCC 204508 / S288c) GN=OCH1 PE=1 SV=1	P31755	OCH1	55 kDa	N	9	10	0	0	7	11	0	0	6697500	5347700	0	0	3209700	3301400	0	0
Y	Y	1050	Zinc finger protein ZPR1 OS=Saccharomyces cerevisiae (strain ATCC 204508 / S288c) GN=ZPR1 PE=1 SV=1	P53303	ZPR1	55 kDa	Y	5	7	6	0	7	0	0	0	3909500	5301800	277240	0	4058300	0	0	0
Y	Y	1075	Cytochrome c oxidase assembly protein COX15 OS=Saccharomyces cerevisiae (strain ATCC 204508 / S288c) GN=COX15 PE=3 SV=1	P40086	COX15	55 kDa	N	5	8	0	0	4	7	0	0	3531000	4932700	0	0	2468700	2278180	0	0
Y	Y	1145	AP-3 complex subunit mu OS=Saccharomyces cerevisiae (strain ATCC 204508 / S288c) GN=APM3 PE=1 SV=2	P38153	APM3	55 kDa	N	2	2	0	0	9	10	0	0	466720	281340	0	0	3713200	1910280	0	0
Y	Y	1253	Probable transporter MCH4 OS=Saccharomyces cerevisiae (strain ATCC 204508 / S288c) GN=MCH4 PE=1 SV=1	Q08268	MCH4	55 kDa	N	2	2	0	0	7	7	0	0	3057200	1428800	0	0	6104300	2519480	0	0
Y	Y	1262	Postreplication repair E3 ubiquitin-protein ligase RAD18 OS=Saccharomyces cerevisiae (strain ATCC 204508 / S288c) GN=RAD18 PE=1 SV=1	P10862	RAD18	55 kDa	N	5	10	0	0	2	2	0	0	1763650	2751400	0	0	443510	234020	0	0
Y	Y	1320	Growth regulation protein OS=Saccharomyces cerevisiae (strain ATCC 204508 / S288c) GN=WHI2 PE=1 SV=2	P12611	WHI2	55 kDa	N	6	2	0	0	5	2	0	0	2427790	500840	0	0	1491350	181490	0	0
	Y	1384	ADP-ribosylation factor GTPase-activating protein GLO3 OS=Saccharomyces cerevisiae (strain ATCC 204508 / S288c) GN=GLO3 PE=1 SV=1	P38682	GLO3	55 kDa	N	0	0	0	0	5	6	0	0	0	0	0	0	2490400	1135980	0	0
Y		1448	Zinc-regulated transporter 3 OS=Saccharomyces cerevisiae (strain ATCC 204508 / S288c) GN=ZRT3 PE=1 SV=2	P34240	ZRT3	55 kDa	N	0	3	0	0	0	0	0	0	0	586090	0	0	0	0	0	0
Y	Y	1453	Fumarate reductase 2 OS=Saccharomyces cerevisiae (strain ATCC 204508 / S288c) GN=OSM1 PE=1 SV=3	P21375	OSM1	55 kDa	N	2	2	0	0	5	5	0	0	1521600	729680	0	0	2516270	1152920	0	0
Y	Y	1581	AP-2 complex subunit mu OS=Saccharomyces cerevisiae (strain ATCC 204508 / S288c) GN=APM4 PE=1 SV=1	Q99186	APM4	55 kDa	N	0	3	0	0	2	2	0	0	0	1011200	0	0	720240	325610	0	0
Y		1621	Actin-related protein 4 OS=Saccharomyces cerevisiae (strain ATCC 204508 / S288c) GN=ARP4 PE=1 SV=1	P80428	ARP4	55 kDa	N	5	7	0	0	0	0	0	0	1252830	1814340	0	0	0	0	0	0
	Y	1625	Transcription initiation factor IIE subunit alpha OS=Saccharomyces cerevisiae (strain ATCC 204508 / S288c) GN=TFA1 PE=1 SV=1	P36100	TFA1	55 kDa	N	0	0	0	0	7	5	0	0	0	0	0	0	1541540	575110	0	0
	Y	1689	Protein TED1 OS=Saccharomyces cerevisiae (strain ATCC 204508 / S288c) GN=TED1 PE=1 SV=1	P40533	TED1	55 kDa	N	0	0	0	0	7	4	0	0	0	0	0	0	4096900	1717200	0	0
Y		1855	Aldehyde dehydrogenase [NAD(P)+] 1 OS=Saccharomyces cerevisiae (strain ATCC 204508 / S288c) GN=ALD2 PE=1 SV=2	P47771	ALD2	55 kDa	N	2	2	0	0	0	0	0	0	460980	746680	0	0	0	0	0	0
Y		1885	DNA polymerase delta small subunit OS=Saccharomyces cerevisiae (strain ATCC 204508 / S288c) GN=POL31 PE=1 SV=1	P46957	POL31	55 kDa	N	4	3	0	0	0	0	0	0	2172720	993520	0	0	0	0	0	0
	Y	2156	Origin recognition complex subunit 5 OS=Saccharomyces cerevisiae (strain ATCC 204508 / S288c) GN=ORC5 PE=1 SV=1	P50874	ORC5	55 kDa	N	0	0	0	0	0	2	0	0	0	0	0	0	0	160050	0	0
	Y	2252	tRNA-splicing endonuclease subunit SEN54 OS=Saccharomyces cerevisiae (strain ATCC 204508 / S288c) GN=SEN54 PE=1 SV=1	Q02825	SEN54	55 kDa	N	0	0	0	0	2	0	0	0	0	0	0	0	687600	0	0	0
Y	Y	47	Midasin OS=Saccharomyces cerevisiae (strain ATCC 204508 / S288c) GN=MDN1 PE=1 SV=1	Q12019	MDN1	559 kDa	N	121	116	0	0	109	100	0	0	95015000	78621000	0	0	56238000	32060000	0	0
Y	Y	104.2	Inosine-5'-monophosphate dehydrogenase 4 OS=Saccharomyces cerevisiae (strain ATCC 204508 / S288c) GN=IMD4 PE=1 SV=1	P50094	IMD4	56 kDa	Y	48	50	15	0	25	8	2	0	98148000	76275000	3676900	0	14803700	2153000	304490	0
Y	Y	182	Cystathionine beta-synthase OS=Saccharomyces cerevisiae (strain ATCC 204508 / S288c) GN=CYS4 PE=1 SV=1	P32582	CYS4	56 kDa	Y	62	50	34	0	46	13	0	0	76148000	54574000	5607900	0	40899000	3660100	0	0
	Y	301	Aromatic/aminoadipate aminotransferase 1 OS=Saccharomyces cerevisiae (strain ATCC 204508 / S288c) GN=ARO8 PE=1 SV=1	P53090	ARO8	56 kDa	Y	17	12	18	0	43	40	0	0	16750600	7085800	2365360	0	52688000	24105000	0	0
	Y	415	UTP--glucose-1-phosphate uridylyltransferase OS=Saccharomyces cerevisiae (strain ATCC 204508 / S288c) GN=UGP1 PE=1 SV=1	P32861	UGP1	56 kDa	Y	19	18	19	0	24	16	0	0	30384200	15560200	2388200	0	16892500	7546400	0	0
	Y	534	Alpha,alpha-trehalose-phosphate synthase [UDP-forming] 56 kDa subunit OS=Saccharomyces cerevisiae (strain ATCC 204508 / S288c) GN=TPS1 PE=1 SV=2	Q00764	TPS1	56 kDa	Y	8	5	5	0	27	27	0	0	5120000	2802100	1165340	0	18806800	8927200	0	0
Y	Y	642	Delta(24(24(1)))-sterol reductase OS=Saccharomyces cerevisiae (strain ATCC 204508 / S288c) GN=ERG4 PE=1 SV=2	P25340	ERG4	56 kDa	N	13	7	0	0	17	17	0	0	13010700	8443000	0	0	7949500	6750800	0	0
Y		653	ATP-dependent rRNA helicase RRP3 OS=Saccharomyces cerevisiae (strain YJM789) GN=RRP3 PE=3 SV=1	A6ZSX1 (+1)	RRP3	56 kDa	N	26	29	0	0	0	0	0	0	21320300	20621300	0	0	0	0	0	0
Y	Y	732	Cysteine proteinase 1, mitochondrial OS=Saccharomyces cerevisiae (strain YJM789) GN=LAP3 PE=3 SV=2	A6ZRK4 (+1)	LAP3	56 kDa	Y	10	9	3	0	13	11	0	0	7770900	3535800	199100	0	9766300	4739100	0	0
Y	Y	1152	DNA mismatch repair protein HSM3 OS=Saccharomyces cerevisiae (strain ATCC 204508 / S288c) GN=HSM3 PE=1 SV=1	P38348	HSM3	56 kDa	N	8	5	0	0	5	5	0	0	5623600	2375690	0	0	1808470	1273220	0	0
Y	Y	1212	Protein NBA1 OS=Saccharomyces cerevisiae (strain ATCC 204508 / S288c) GN=NBA1 PE=1 SV=1	Q08229	NBA1	56 kDa	N	5	9	0	0	2	4	0	0	1278260	4854400	0	0	911600	713170	0	0
Y	Y	1270	Putative glucokinase-2 OS=Saccharomyces cerevisiae (strain ATCC 204508 / S288c) GN=EMI2 PE=1 SV=1	Q04409	EMI2	56 kDa	N	0	4	0	0	3	0	0	0	0	8112600	0	0	1103000	0	0	0
Y	Y	1294	Mitogen-activated protein kinase SLT2/MPK1 OS=Saccharomyces cerevisiae (strain ATCC 204508 / S288c) GN=SLT2 PE=1 SV=2	Q00772	SLT2	56 kDa	N	7	7	0	0	2	2	0	0	2420300	5594700	0	0	914810	836600	0	0
Y	Y	1436	Serine/threonine-protein kinase RIO1 OS=Saccharomyces cerevisiae (strain ATCC 204508 / S288c) GN=RIO1 PE=1 SV=1	Q12196	RIO1	56 kDa	N	4	5	0	0	0	2	0	0	1086590	2211400	0	0	0	284260	0	0
Y		1491	Cytoplasmic tRNA 2-thiolation protein 2 OS=Saccharomyces cerevisiae (strain RM11-1a) GN=NCS2 PE=3 SV=1	B3LNX6 (+2)	NCS2	56 kDa	N	3	3	0	0	0	0	0	0	887990	521170	0	0	0	0	0	0
	Y	1601	Glutathione synthetase OS=Saccharomyces cerevisiae (strain ATCC 204508 / S288c) GN=GSH2 PE=1 SV=1	Q08220	GSH2	56 kDa	Y	0	2	6	0	0	0	0	0	0	692920	603850	0	0	0	0	0
Y	Y	1607	Ferulic acid decarboxylase 1 OS=Saccharomyces cerevisiae (strain ATCC 204508 / S288c) GN=FDC1 PE=1 SV=1	Q03034	FDC1	56 kDa	N	2	0	0	0	3	4	0	0	1068100	0	0	0	2100300	1258810	0	0
Y	Y	1646	Protein ICE2 OS=Saccharomyces cerevisiae (strain ATCC 204508 / S288c) GN=ICE2 PE=1 SV=1	P40499	ICE2	56 kDa	N	2	0	0	0	0	5	0	0	897500	0	0	0	0	1488300	0	0
Y		1683	DnaJ homolog 1, mitochondrial OS=Saccharomyces cerevisiae (strain ATCC 204508 / S288c) GN=MDJ1 PE=1 SV=1	P35191	MDJ1	56 kDa	N	5	6	0	0	0	0	0	0	3569300	3577100	0	0	0	0	0	0
Y		1974	25S rRNA (cytosine(2278)-C(5))-methyltransferase OS=Saccharomyces cerevisiae (strain ATCC 204508 / S288c) GN=RCM1 PE=1 SV=1	P53972	RCM1	56 kDa	N	2	3	0	0	0	0	0	0	512120	1008100	0	0	0	0	0	0
Y		1998	Ribosomal lysine N-methyltransferase 2 OS=Saccharomyces cerevisiae (strain ATCC 204508 / S288c) GN=RKM2 PE=1 SV=1	Q03942	RKM2	56 kDa	N	2	0	0	0	0	0	0	0	390150	0	0	0	0	0	0	0
Y		2106	Uridine kinase OS=Saccharomyces cerevisiae (strain ATCC 204508 / S288c) GN=URK1 PE=1 SV=1	P27515	URK1	56 kDa	N	2	0	0	0	0	0	0	0	1084200	0	0	0	0	0	0	0
Y		2121	3-hydroxyisobutyryl-CoA hydrolase, mitochondrial OS=Saccharomyces cerevisiae (strain ATCC 204508 / S288c) GN=EHD3 PE=1 SV=2	P28817	EHD3	56 kDa	N	2	0	0	0	0	0	0	0	1418100	0	0	0	0	0	0	0
Y		2140	Probable NADPH:adrenodoxin oxidoreductase, mitochondrial OS=Saccharomyces cerevisiae (strain ATCC 204508 / S288c) GN=ARH1 PE=1 SV=1	P48360	ARH1	56 kDa	N	0	4	0	0	0	0	0	0	0	1220040	0	0	0	0	0	0
	Y	2162	Mitochondrial metal transporter 1 OS=Saccharomyces cerevisiae (strain ATCC 204508 / S288c) GN=MMT1 PE=1 SV=1	Q03218	MMT1	56 kDa	N	0	0	0	0	0	2	0	0	0	0	0	0	0	347580	0	0
	Y	2182	G2/mitotic-specific cyclin-2 OS=Saccharomyces cerevisiae (strain ATCC 204508 / S288c) GN=CLB2 PE=1 SV=1	P24869	CLB2	56 kDa	N	0	0	0	0	2	0	0	0	0	0	0	0	180230	0	0	0
Y		2244	Methyltransferase OMS1, mitochondrial OS=Saccharomyces cerevisiae (strain ATCC 204508 / S288c) GN=OMS1 PE=1 SV=1	Q06668	OMS1	56 kDa	N	2	0	0	0	0	0	0	0	686920	0	0	0	0	0	0	0
Y	Y	104.1	Inosine-5'-monophosphate dehydrogenase 3 OS=Saccharomyces cerevisiae (strain ATCC 204508 / S288c) GN=IMD3 PE=1 SV=1	P50095	IMD3	57 kDa	Y	59	64	24	0	35	28	2	0	161998000	116932000	6706700	0	31017000	12469300	202820	0
Y	Y	104.3	Inosine-5'-monophosphate dehydrogenase 2 OS=Saccharomyces cerevisiae (strain ATCC 204508 / S288c) GN=IMD2 PE=1 SV=1	P38697	IMD2	57 kDa	Y	44	46	16	0	9	0	2	0	99854000	58499000	3696200	0	6424600	0	134490	0
Y	Y	208	Nucleolar protein 56 OS=Saccharomyces cerevisiae (strain ATCC 204508 / S288c) GN=NOP56 PE=1 SV=1	Q12460	NOP56	57 kDa	Y	68	61	12	0	25	14	2	0	116457000	109255000	2288190	0	14933200	5404500	176420	0
Y	Y	263	T-complex protein 1 subunit beta OS=Saccharomyces cerevisiae (strain ATCC 204508 / S288c) GN=CCT2 PE=1 SV=1	P39076	CCT2	57 kDa	Y	58	65	9	0	9	6	0	0	116169000	124086000	1636120	0	6311700	1590860	0	0
Y	Y	331	ATP-dependent RNA helicase HAS1 OS=Saccharomyces cerevisiae (strain ATCC 204508 / S288c) GN=HAS1 PE=1 SV=1	Q03532	HAS1	57 kDa	Y	32	35	2	0	27	22	0	0	64780000	51032000	78080	0	31885000	10419300	0	0
Y	Y	430	Anthranilate synthase component 1 OS=Saccharomyces cerevisiae (strain ATCC 204508 / S288c) GN=TRP2 PE=1 SV=4	P00899	TRP2	57 kDa	Y	35	23	9	0	18	9	0	0	47468000	25725000	590650	0	9268500	1922370	0	0
Y	Y	433	Amidophosphoribosyltransferase OS=Saccharomyces cerevisiae (strain ATCC 204508 / S288c) GN=ADE4 PE=1 SV=2	P04046	ADE4	57 kDa	Y	36	32	4	0	11	10	2	0	41312000	30895000	465160	0	5880400	2077170	130610	0
Y	Y	456	Nucleolar protein 58 OS=Saccharomyces cerevisiae (strain YJM789) GN=NOP58 PE=3 SV=1	A6ZPE5 (+1)	NOP58	57 kDa	Y	25	23	11	0	18	5	2	0	29144000	27519000	1934500	0	7726800	1266700	280550	0
Y	Y	464	Ubiquitin carboxyl-terminal hydrolase 6 OS=Saccharomyces cerevisiae (strain ATCC 204508 / S288c) GN=UBP6 PE=1 SV=1	P43593	UBP6	57 kDa	N	31	27	0	0	19	11	0	0	29971000	19640200	0	0	12245700	3755700	0	0
	Y	520	Threonine synthase OS=Saccharomyces cerevisiae (strain ATCC 204508 / S288c) GN=THR4 PE=1 SV=1	P16120	THR4	57 kDa	Y	17	12	18	0	24	2	0	0	15852500	7007500	4331800	0	16829800	256410	0	0
Y	Y	684	Guanosine-diphosphatase OS=Saccharomyces cerevisiae (strain ATCC 204508 / S288c) GN=GDA1 PE=1 SV=1	P32621	GDA1	57 kDa	N	3	0	0	0	23	25	0	0	3733100	0	0	0	19235000	11102000	0	0
	Y	724	Potassium-activated aldehyde dehydrogenase, mitochondrial OS=Saccharomyces cerevisiae (strain ATCC 204508 / S288c) GN=ALD4 PE=1 SV=2	P46367	ALD4	57 kDa	Y	10	15	23	0	0	0	0	0	14325600	14375500	3762700	0	0	0	0	0
Y		929	tRNA (guanine(37)-N1)-methyltransferase OS=Saccharomyces cerevisiae (strain ATCC 204508 / S288c) GN=TRM5 PE=1 SV=1	P38793	TRM5	57 kDa	N	20	15	0	0	0	0	0	0	21462000	13095500	0	0	0	0	0	0
Y	Y	1140	Cell division control protein 1 OS=Saccharomyces cerevisiae (strain ATCC 204508 / S288c) GN=CDC1 PE=1 SV=2	P40986	CDC1	57 kDa	N	5	0	0	0	10	7	0	0	2748500	0	0	0	4594100	2184360	0	0
Y	Y	1177	Cell wall assembly regulator SMI1 OS=Saccharomyces cerevisiae (strain ATCC 204508 / S288c) GN=SMI1 PE=1 SV=1	P32566	SMI1	57 kDa	N	8	5	0	0	4	2	0	0	1852740	731550	0	0	1315000	419610	0	0
Y	Y	1186	Phosphatidylserine decarboxylase proenzyme 1, mitochondrial OS=Saccharomyces cerevisiae (strain ATCC 204508 / S288c) GN=PSD1 PE=1 SV=1	P39006	PSD1	57 kDa	N	2	4	0	0	6	7	0	0	1603900	1822170	0	0	1726690	1175410	0	0
	Y	1343	Casein kinase I homolog HRR25 OS=Saccharomyces cerevisiae (strain ATCC 204508 / S288c) GN=HRR25 PE=1 SV=1	P29295	HRR25	57 kDa	N	0	0	0	0	9	9	0	0	0	0	0	0	5737200	4227900	0	0
Y	Y	1354	Vacuolar aminopeptidase 1 OS=Saccharomyces cerevisiae (strain ATCC 204508 / S288c) GN=APE1 PE=1 SV=2	P14904	APE1	57 kDa	N	5	0	0	0	6	2	0	0	4163080	0	0	0	1715740	383100	0	0
	Y	1374	Rotenone-insensitive NADH-ubiquinone oxidoreductase, mitochondrial OS=Saccharomyces cerevisiae (strain ATCC 204508 / S288c) GN=NDI1 PE=1 SV=1	P32340	NDI1	57 kDa	N	0	0	0	0	6	10	0	0	0	0	0	0	2119250	2326830	0	0
Y		1564	Nucleoporin NUP57 OS=Saccharomyces cerevisiae (strain ATCC 204508 / S288c) GN=NUP57 PE=1 SV=1	P48837	NUP57	57 kDa	N	6	4	0	0	0	0	0	0	4597700	2854300	0	0	0	0	0	0
	Y	1707	Ribosomal lysine N-methyltransferase 4 OS=Saccharomyces cerevisiae (strain ATCC 204508 / S288c) GN=RKM4 PE=1 SV=1	Q12504	RKM4	57 kDa	N	0	0	0	0	2	5	0	0	0	0	0	0	1085000	1364150	0	0
Y		1780	Atypical kinase COQ8, mitochondrial OS=Saccharomyces cerevisiae (strain ATCC 204508 / S288c) GN=COQ8 PE=1 SV=1	P27697	COQ8	57 kDa	N	0	3	0	0	0	0	0	0	0	1051900	0	0	0	0	0	0
Y		1803	Ribosome assembly protein RRB1 OS=Saccharomyces cerevisiae (strain ATCC 204508 / S288c) GN=RRB1 PE=1 SV=1	Q04225	RRB1	57 kDa	N	4	4	0	0	0	0	0	0	2557200	1142750	0	0	0	0	0	0
	Y	1883	Pre-mRNA-processing factor 19 OS=Saccharomyces cerevisiae (strain ATCC 204508 / S288c) GN=PRP19 PE=1 SV=2	P32523	PRP19	57 kDa	N	0	0	0	0	2	5	0	0	0	0	0	0	1129800	898380	0	0
Y		2073	Probable alanine aminotransferase OS=Saccharomyces cerevisiae (strain ATCC 204508 / S288c) GN=ALT2 PE=1 SV=1	P52892	ALT2	57 kDa	N	3	2	0	0	0	0	0	0	2677000	1939200	0	0	0	0	0	0
Y	Y	34	V-type proton ATPase subunit B OS=Saccharomyces cerevisiae (strain ATCC 204508 / S288c) GN=VMA2 PE=1 SV=2	P16140	VMA2	58 kDa	Y	200	207	47	0	73	63	15	0	631680000	564280000	7648500	0	68245000	30590000	1198770	0
Y	Y	132	GMP synthase [glutamine-hydrolyzing] OS=Saccharomyces cerevisiae (strain ATCC 204508 / S288c) GN=GUA1 PE=1 SV=4	P38625	GUA1	58 kDa	Y	79	73	19	0	45	28	6	0	116511000	76896000	4034000	0	25517000	9171300	325340	0
Y	Y	197	Eukaryotic translation initiation factor 2 subunit gamma OS=Saccharomyces cerevisiae (strain ATCC 204508 / S288c) GN=GCD11 PE=1 SV=1	P32481	GCD11	58 kDa	Y	54	54	12	0	35	29	6	0	78543000	70977000	4162800	0	28689000	14771600	880480	0
	Y	210	Ribosome-associated complex subunit SSZ1 OS=Saccharomyces cerevisiae (strain ATCC 204508 / S288c) GN=SSZ1 PE=1 SV=2	P38788	SSZ1	58 kDa	Y	42	28	42	0	35	18	14	0	78809000	30701000	14645100	0	34556000	6886100	1191950	0
Y	Y	235	T-complex protein 1 subunit delta OS=Saccharomyces cerevisiae (strain ATCC 204508 / S288c) GN=CCT4 PE=1 SV=2	P39078	CCT4	58 kDa	Y	65	73	8	0	12	9	0	0	130974000	117513000	879930	0	5937600	4037200	0	0
Y	Y	248	Phenylalanine--tRNA ligase alpha subunit OS=Saccharomyces cerevisiae (strain ATCC 204508 / S288c) GN=FRS2 PE=1 SV=3	P15625	FRS2	58 kDa	Y	52	52	17	0	23	14	0	0	102963000	72843000	2934500	0	17441000	4100800	0	0
Y	Y	283	ATP-dependent RNA helicase DHH1 OS=Saccharomyces cerevisiae (strain YJM789) GN=DHH1 PE=3 SV=1	A6ZXG9	DHH1	58 kDa	Y	41	41	7	0	24	26	0	0	99915000	77975000	833330	0	22784900	14117900	0	0
Y	Y	325	Purine-cytosine permease FCY2 OS=Saccharomyces cerevisiae (strain ATCC 204508 / S288c) GN=FCY2 PE=1 SV=2	P17064	FCY2	58 kDa	N	25	24	0	0	37	39	0	0	41093000	28168000	0	0	48351000	33272000	0	0
	Y	392	Protein disulfide-isomerase OS=Saccharomyces cerevisiae (strain ATCC 204508 / S288c) GN=PDI1 PE=1 SV=2	P17967	PDI1	58 kDa	Y	27	6	36	0	26	3	6	0	26654000	3859700	13405800	0	15492000	262490	564130	0
Y	Y	409	Acyl-CoA desaturase 1 OS=Saccharomyces cerevisiae (strain ATCC 204508 / S288c) GN=OLE1 PE=1 SV=2	P21147	OLE1	58 kDa	N	18	23	0	0	31	30	0	0	18548700	14895400	0	0	22375500	12357700	0	0
Y	Y	484	Aspartokinase OS=Saccharomyces cerevisiae (strain ATCC 204508 / S288c) GN=HOM3 PE=1 SV=2	P10869	HOM3	58 kDa	N	22	16	0	0	26	16	0	0	28469000	17650100	0	0	22089100	7431400	0	0
	Y	538	Glucose-6-phosphate 1-dehydrogenase OS=Saccharomyces cerevisiae (strain ATCC 204508 / S288c) GN=ZWF1 PE=1 SV=4	P11412	ZWF1	58 kDa	Y	10	10	10	0	24	21	0	0	6122100	4683300	763780	0	12257800	7446800	0	0
Y	Y	594	Nuclear GTP-binding protein NUG1 OS=Saccharomyces cerevisiae (strain ATCC 204508 / S288c) GN=NUG1 PE=1 SV=1	P40010	NUG1	58 kDa	Y	31	23	5	0	5	0	0	0	33113000	23755400	741890	0	1211560	0	0	0
Y	Y	602	Alpha-1,3/1,6-mannosyltransferase ALG2 OS=Saccharomyces cerevisiae (strain ATCC 204508 / S288c) GN=ALG2 PE=1 SV=2	P43636	ALG2	58 kDa	N	20	11	0	0	14	19	0	0	15910200	5254800	0	0	6534800	6116000	0	0
Y	Y	888	Uncharacterized endoplasmic reticulum membrane protein YJR015W OS=Saccharomyces cerevisiae (strain ATCC 204508 / S288c) GN=YJR015W PE=1 SV=1	P47090	YJR015W	58 kDa	N	0	3	0	0	12	19	0	0	0	1750000	0	0	19328500	11602200	0	0
Y	Y	1008	Serine/threonine-protein phosphatase T OS=Saccharomyces cerevisiae (strain ATCC 204508 / S288c) GN=PPT1 PE=1 SV=1	P53043	PPT1	58 kDa	N	16	8	0	0	3	0	0	0	19845200	4208800	0	0	1085400	0	0	0
Y	Y	1038	Mannan polymerase II complex ANP1 subunit OS=Saccharomyces cerevisiae (strain ATCC 204508 / S288c) GN=ANP1 PE=1 SV=3	P32629	ANP1	58 kDa	N	7	5	0	0	8	8	0	0	4625800	2628700	0	0	3656000	2443100	0	0
	Y	1052	Adenylyl cyclase-associated protein OS=Saccharomyces cerevisiae (strain ATCC 204508 / S288c) GN=SRV2 PE=1 SV=1	P17555	SRV2	58 kDa	Y	10	5	7	0	2	0	0	0	8084300	2690760	905900	0	982420	0	0	0
Y	Y	1087	Uncharacterized glycosyl hydrolase YBR056W OS=Saccharomyces cerevisiae (strain ATCC 204508 / S288c) GN=YBR056W PE=1 SV=1	P38081	YBR056W	58 kDa	N	6	2	0	0	9	8	0	0	4515400	1050700	0	0	3622900	1940140	0	0
Y		1278	Nuclear polyadenylated RNA-binding protein NAB2 OS=Saccharomyces cerevisiae (strain ATCC 204508 / S288c) GN=NAB2 PE=1 SV=1	P32505	NAB2	58 kDa	N	8	11	0	0	0	0	0	0	10304600	10022600	0	0	0	0	0	0
	Y	1422	UBP3-associated protein BRE5 OS=Saccharomyces cerevisiae (strain ATCC 204508 / S288c) GN=BRE5 PE=1 SV=1	P53741	BRE5	58 kDa	N	0	0	0	0	8	5	0	0	0	0	0	0	5689200	1930200	0	0
Y		1466	Protein SDS23 OS=Saccharomyces cerevisiae (strain YJM789) GN=SDS23 PE=3 SV=1	A6ZUC0 (+1)	SDS23	58 kDa	N	6	7	0	0	0	0	0	0	3850500	6425900	0	0	0	0	0	0
Y		1481	ATP-dependent clpX-like chaperone, mitochondrial OS=Saccharomyces cerevisiae (strain ATCC 204508 / S288c) GN=MCX1 PE=1 SV=1	P38323	MCX1	58 kDa	N	3	10	0	0	0	0	0	0	2119300	10170400	0	0	0	0	0	0
Y		1690	Protein AFG1 OS=Saccharomyces cerevisiae (strain ATCC 204508 / S288c) GN=AFG1 PE=1 SV=1	P32317	AFG1	58 kDa	N	0	10	0	0	0	0	0	0	0	8387100	0	0	0	0	0	0
Y	Y	1767	U3 small nucleolar RNA-associated protein 15 OS=Saccharomyces cerevisiae (strain ATCC 204508 / S288c) GN=UTP15 PE=1 SV=1	Q04305	UTP15	58 kDa	N	4	0	0	0	2	0	0	0	873460	0	0	0	269460	0	0	0
Y		1950	Arginyl-tRNA--protein transferase 1 OS=Saccharomyces cerevisiae (strain ATCC 204508 / S288c) GN=ATE1 PE=1 SV=2	P16639	ATE1	58 kDa	N	4	2	0	0	0	0	0	0	1543720	801900	0	0	0	0	0	0
	Y	1970	Purine-cytosine permease FCY21 OS=Saccharomyces cerevisiae (strain ATCC 204508 / S288c) GN=FCY21 PE=1 SV=2	P40039	FCY21	58 kDa	N	0	0	0	0	0	5	0	0	0	0	0	0	0	3047600	0	0
Y		2191	Thiamine biosynthetic bifunctional enzyme OS=Saccharomyces cerevisiae (strain ATCC 204508 / S288c) GN=THI6 PE=3 SV=1	P41835	THI6	58 kDa	N	0	2	0	0	0	0	0	0	0	420050	0	0	0	0	0	0
	Y	2233	Sulfate adenylyltransferase OS=Saccharomyces cerevisiae (strain ATCC 204508 / S288c) GN=MET3 PE=1 SV=2	P08536	MET3	58 kDa	N	0	0	0	0	2	0	0	0	0	0	0	0	400390	0	0	0
Y	Y	156	T-complex protein 1 subunit gamma OS=Saccharomyces cerevisiae (strain ATCC 204508 / S288c) GN=CCT3 PE=1 SV=2	P39077	CCT3	59 kDa	Y	96	99	8	0	14	6	0	0	184075000	171846000	1099760	0	8400000	1494830	0	0
Y	Y	170	ATP synthase subunit alpha, mitochondrial OS=Saccharomyces cerevisiae (strain ATCC 204508 / S288c) GN=ATP1 PE=1 SV=5	P07251	ATP1	59 kDa	Y	40	37	24	0	51	47	11	0	122492000	99091000	10420400	0	87867000	44456000	1251340	0
Y	Y	527	60S ribosomal export protein NMD3 OS=Saccharomyces cerevisiae (strain ATCC 204508 / S288c) GN=NMD3 PE=1 SV=3	P38861	NMD3	59 kDa	N	17	20	0	0	20	16	0	0	18117200	18285700	0	0	15294200	7163000	0	0
Y		574	ATP-dependent RNA helicase DBP3 OS=Saccharomyces cerevisiae (strain YJM789) GN=DBP3 PE=3 SV=1	A6ZUA1 (+1)	DBP3	59 kDa	Y	23	29	9	0	0	0	0	0	23006500	24724700	539270	0	0	0	0	0
	Y	604	D-arabinono-1,4-lactone oxidase OS=Saccharomyces cerevisiae (strain ATCC 204508 / S288c) GN=ALO1 PE=1 SV=1	P54783	ALO1	59 kDa	N	0	0	0	0	30	33	0	0	0	0	0	0	29055000	16763300	0	0
Y		669	5-aminolevulinate synthase, mitochondrial OS=Saccharomyces cerevisiae (strain ATCC 204508 / S288c) GN=HEM1 PE=1 SV=1	P09950	HEM1	59 kDa	N	23	30	0	0	0	0	0	0	25239000	21087300	0	0	0	0	0	0
Y	Y	711	Aromatic amino acid aminotransferase 2 OS=Saccharomyces cerevisiae (strain ATCC 204508 / S288c) GN=ARO9 PE=1 SV=3	P38840	ARO9	59 kDa	N	0	4	0	0	16	28	0	0	0	3328800	0	0	12257400	12209700	0	0
	Y	1119	Peroxisomal membrane protein PEX30 OS=Saccharomyces cerevisiae (strain ATCC 204508 / S288c) GN=PEX30 PE=1 SV=1	Q06169	PEX30	59 kDa	N	0	0	0	0	9	12	0	0	0	0	0	0	3999700	2360300	0	0
Y		1380	Acetyl-CoA hydrolase OS=Saccharomyces cerevisiae (strain ATCC 204508 / S288c) GN=ACH1 PE=1 SV=2	P32316	ACH1	59 kDa	N	0	15	0	0	0	0	0	0	0	9320800	0	0	0	0	0	0
Y	Y	1401	Uncharacterized protein ANR2 OS=Saccharomyces cerevisiae (strain ATCC 204508 / S288c) GN=ANR2 PE=1 SV=1	P36090	ANR2	59 kDa	N	0	2	0	0	6	5	0	0	0	178220	0	0	2067440	1239910	0	0
Y	Y	1441	General transcription and DNA repair factor IIH subunit TFB2 OS=Saccharomyces cerevisiae (strain ATCC 204508 / S288c) GN=TFB2 PE=1 SV=1	Q02939	TFB2	59 kDa	N	6	0	0	0	4	2	0	0	3073200	0	0	0	1090550	359670	0	0
Y	Y	1508	Factor arrest protein 8 OS=Saccharomyces cerevisiae (strain ATCC 204508 / S288c) GN=FAR8 PE=1 SV=1	Q05040	FAR8	59 kDa	N	5	6	0	0	3	0	0	0	2183710	2698400	0	0	1708300	0	0	0
Y	Y	1530	DNA damage response protein kinase DUN1 OS=Saccharomyces cerevisiae (strain ATCC 204508 / S288c) GN=DUN1 PE=1 SV=1	P39009	DUN1	59 kDa	N	4	3	0	0	2	0	0	0	2671700	1323900	0	0	830220	0	0	0
Y		1610	Nucleoporin NUP60 OS=Saccharomyces cerevisiae (strain ATCC 204508 / S288c) GN=NUP60 PE=1 SV=1	P39705	NUP60	59 kDa	Y	4	4	2	0	0	0	0	0	1301400	861790	43846	0	0	0	0	0
	Y	1627	Protein SHQ1 OS=Saccharomyces cerevisiae (strain ATCC 204508 / S288c) GN=SHQ1 PE=1 SV=1	P40486	SHQ1	59 kDa	N	0	0	0	0	6	6	0	0	0	0	0	0	1945470	1241250	0	0
	Y	1650	Cytochrome c oxidase subunit 1 OS=Saccharomyces cerevisiae (strain ATCC 204508 / S288c) GN=COX1 PE=3 SV=2	P00401	COX1	59 kDa	N	0	0	0	0	0	3	0	0	0	0	0	0	0	1515600	0	0
	Y	1898	NAD(+) kinase OS=Saccharomyces cerevisiae (strain ATCC 204508 / S288c) GN=UTR1 PE=1 SV=2	P21373	UTR1	59 kDa	N	0	0	0	0	5	2	0	0	0	0	0	0	1056720	282370	0	0
Y		2063	Serine/threonine-protein kinase PRR1 OS=Saccharomyces cerevisiae (strain ATCC 204508 / S288c) GN=PRR1 PE=1 SV=1	P28708	PRR1	59 kDa	N	2	3	0	0	0	0	0	0	926880	1698700	0	0	0	0	0	0
	Y	2170	Outer spore wall protein 7 OS=Saccharomyces cerevisiae (strain ATCC 204508 / S288c) GN=OSW7 PE=1 SV=1	P43611	OSW7	59 kDa	N	0	0	0	0	0	2	0	0	0	0	0	0	0	648910	0	0
	Y	2214	Protein SGE1 OS=Saccharomyces cerevisiae (strain ATCC 204508 / S288c) GN=SGE1 PE=1 SV=1	P33335	SGE1	59 kDa	N	0	0	0	0	0	2	0	0	0	0	0	0	0	463310	0	0
Y	Y	193	T-complex protein 1 subunit alpha OS=Saccharomyces cerevisiae (strain ATCC 204508 / S288c) GN=TCP1 PE=1 SV=2	P12612	TCP1	60 kDa	Y	88	77	10	0	11	7	0	0	172515000	137893000	1660800	0	4368200	1370150	0	0
Y	Y	219	T-complex protein 1 subunit zeta OS=Saccharomyces cerevisiae (strain ATCC 204508 / S288c) GN=CCT6 PE=1 SV=1	P39079	CCT6	60 kDa	Y	71	70	2	0	19	14	0	0	99231000	84701000	370140	0	10369700	2125610	0	0
Y	Y	255	T-complex protein 1 subunit eta OS=Saccharomyces cerevisiae (strain ATCC 204508 / S288c) GN=CCT7 PE=1 SV=1	P42943	CCT7	60 kDa	Y	68	65	10	0	10	4	0	0	107066000	100471000	952290	0	4424300	781280	0	0
	Y	336	Histidine--tRNA ligase, mitochondrial OS=Saccharomyces cerevisiae (strain ATCC 204508 / S288c) GN=HTS1 PE=1 SV=2	P07263	HTS1	60 kDa	Y	24	16	22	0	33	26	0	0	21927000	9348400	3216700	0	18931900	7804600	0	0
Y	Y	365	26S proteasome regulatory subunit RPN3 OS=Saccharomyces cerevisiae (strain ATCC 204508 / S288c) GN=RPN3 PE=1 SV=5	P40016	RPN3	60 kDa	N	24	35	0	0	26	26	0	0	51504000	55046000	0	0	24521400	13643800	0	0
Y	Y	468	Peroxisomal-coenzyme A synthetase OS=Saccharomyces cerevisiae (strain ATCC 204508 / S288c) GN=PCS60 PE=1 SV=1	P38137	PCS60	60 kDa	Y	5	4	3	0	36	36	0	0	3263600	1544150	146910	0	33011000	18948600	0	0
Y	Y	517	High-affinity glucose transporter HXT2 OS=Saccharomyces cerevisiae (strain ATCC 204508 / S288c) GN=HXT2 PE=1 SV=1	P23585	HXT2	60 kDa	N	13	13	0	0	25	26	0	0	13451100	9689900	0	0	21019200	10430100	0	0
Y	Y	531	Importin subunit alpha OS=Saccharomyces cerevisiae (strain ATCC 204508 / S288c) GN=SRP1 PE=1 SV=1	Q02821	SRP1	60 kDa	Y	25	29	6	0	6	5	2	0	30593000	27168000	590150	0	2170540	1500410	61977	0
	Y	596	Aminopeptidase Y OS=Saccharomyces cerevisiae (strain ATCC 204508 / S288c) GN=APE3 PE=1 SV=1	P37302	APE3	60 kDa	Y	6	9	9	0	23	13	2	0	7365800	8569800	1956380	0	30202000	10094200	383530	0
Y	Y	629	High-affinity nicotinic acid transporter OS=Saccharomyces cerevisiae (strain ATCC 204508 / S288c) GN=TNA1 PE=1 SV=1	P53322	TNA1	60 kDa	N	11	6	0	0	18	25	0	0	10055500	5362700	0	0	28681400	21232600	0	0
	Y	716	1,3-beta-glucanosyltransferase GAS1 OS=Saccharomyces cerevisiae (strain ATCC 204508 / S288c) GN=GAS1 PE=1 SV=2	P22146	GAS1	60 kDa	Y	12	13	11	0	9	2	2	0	13782100	6748000	2668150	0	2910700	199390	150190	0
Y		774	Signal recognition particle subunit SRP54 OS=Saccharomyces cerevisiae (strain ATCC 204508 / S288c) GN=SRP54 PE=1 SV=2	P20424	SRP54	60 kDa	N	21	22	0	0	0	0	0	0	19977500	19381300	0	0	0	0	0	0
Y	Y	880	Quinidine resistance protein 2 OS=Saccharomyces cerevisiae (strain ATCC 204508 / S288c) GN=QDR2 PE=1 SV=1	P40474	QDR2	60 kDa	N	6	5	0	0	12	14	0	0	6006200	4714200	0	0	5491200	3710300	0	0
Y	Y	1030	Cell division control protein 3 OS=Saccharomyces cerevisiae (strain ATCC 204508 / S288c) GN=CDC3 PE=1 SV=3	P32457	CDC3	60 kDa	N	8	12	0	0	2	0	0	0	6223200	7975800	0	0	537180	0	0	0
Y	Y	1218	Arrestin-related trafficking adapter 10 OS=Saccharomyces cerevisiae (strain YJM789) GN=ART10 PE=3 SV=1	A7A1R7 (+1)	ART10	60 kDa	N	5	6	0	0	3	4	0	0	4987100	4963700	0	0	1189700	1153800	0	0
	Y	1224	Fatty aldehyde dehydrogenase HFD1 OS=Saccharomyces cerevisiae (strain ATCC 204508 / S288c) GN=HFD1 PE=1 SV=1	Q04458	HFD1	60 kDa	N	0	0	0	0	9	8	0	0	0	0	0	0	7399400	3417800	0	0
Y	Y	1293	Membrane protein PTM1 OS=Saccharomyces cerevisiae (strain YJM789) GN=PTM1 PE=3 SV=1	A6ZZS6 (+1)	PTM1	60 kDa	N	3	0	0	0	4	9	0	0	5889800	0	0	0	2641200	2415880	0	0
	Y	1337	2-(3-amino-3-carboxypropyl)histidine synthase subunit 2 OS=Saccharomyces cerevisiae (strain ATCC 204508 / S288c) GN=DPH2 PE=1 SV=1	P32461	DPH2	60 kDa	N	0	0	0	0	6	10	0	0	0	0	0	0	2782420	2027620	0	0
Y	Y	1363	RNA exonuclease NGL2 OS=Saccharomyces cerevisiae (strain ATCC 204508 / S288c) GN=NGL2 PE=1 SV=1	Q03264	NGL2	60 kDa	N	2	2	0	0	5	7	0	0	757510	727700	0	0	1341520	1676140	0	0
Y	Y	1590	Manganese transporter SMF2 OS=Saccharomyces cerevisiae (strain ATCC 204508 / S288c) GN=SMF2 PE=3 SV=1	P38778	SMF2	60 kDa	N	4	0	0	0	4	2	0	0	2708000	0	0	0	1393290	423140	0	0
Y		1594	Serine/threonine-protein kinase YPK3 OS=Saccharomyces cerevisiae (strain ATCC 204508 / S288c) GN=YPK3 PE=1 SV=1	P38070	YPK3	60 kDa	N	6	2	0	0	0	0	0	0	4290400	848290	0	0	0	0	0	0
	Y	1688	Carboxypeptidase Y OS=Saccharomyces cerevisiae (strain ATCC 204508 / S288c) GN=PRC1 PE=1 SV=1	P00729	PRC1	60 kDa	N	0	0	0	0	4	6	0	0	0	0	0	0	908340	771600	0	0
Y		2114	MIOREX complex component 12 OS=Saccharomyces cerevisiae (strain ATCC 204508 / S288c) GN=MRX12 PE=1 SV=2	P47084	MRX12	60 kDa	N	2	0	0	0	0	0	0	0	1421900	0	0	0	0	0	0	0
	Y	2228	Sorting nexin MVP1 OS=Saccharomyces cerevisiae (strain ATCC 204508 / S288c) GN=MVP1 PE=1 SV=2	P40959	MVP1	60 kDa	N	0	0	0	0	2	0	0	0	0	0	0	0	698580	0	0	0
Y	Y	7.1	Pyruvate decarboxylase isozyme 1 OS=Saccharomyces cerevisiae (strain ATCC 204508 / S288c) GN=PDC1 PE=1 SV=7	P06169	PDC1	61 kDa	Y	312	292	138	4	402	360	50	13	3222700000	3124400000	145439000	205350	3556200000	1962030000	11484300	2260180
	Y	40	Glucose-6-phosphate isomerase OS=Saccharomyces cerevisiae (strain ATCC 204508 / S288c) GN=PGI1 PE=1 SV=3	P12709	PGI1	61 kDa	Y	63	48	39	0	186	153	15	0	156099000	71100000	23633000	0	871830000	349920000	2537200	0
	Y	108	Heat shock protein 60, mitochondrial OS=Saccharomyces cerevisiae (strain ATCC 204508 / S288c) GN=HSP60 PE=1 SV=1	P19882	HSP60	61 kDa	Y	85	83	56	0	35	8	10	0	163013000	143260000	15646900	0	33006000	1102500	937630	0
Y	Y	154	Lanosterol 14-alpha demethylase OS=Saccharomyces cerevisiae (strain ATCC 204508 / S288c) GN=ERG11 PE=1 SV=1	P10614	ERG11	61 kDa	Y	32	31	2	0	89	70	0	0	39385000	31557000	350200	0	95582000	37290000	0	0
Y		353	ATP-dependent RNA helicase DBP2 OS=Saccharomyces cerevisiae (strain YJM789) GN=DBP2 PE=3 SV=1	A6ZRX0 (+1)	DBP2	61 kDa	Y	46	41	13	0	9	0	7	0	84123000	51805000	1729350	0	4154700	0	311470	0
Y	Y	428	Cytochrome P450 61 OS=Saccharomyces cerevisiae (strain ATCC 204508 / S288c) GN=ERG5 PE=1 SV=1	P54781	ERG5	61 kDa	N	17	15	0	0	35	26	0	0	28497000	22490000	0	0	31837000	15507400	0	0
Y		451	Imidazole glycerol phosphate synthase hisHF OS=Saccharomyces cerevisiae (strain ATCC 204508 / S288c) GN=HIS7 PE=1 SV=2	P33734	HIS7	61 kDa	Y	43	44	2	0	0	0	0	0	42719000	37696000	60636	0	0	0	0	0
Y	Y	645	Uncharacterized membrane protein YOL019W OS=Saccharomyces cerevisiae (strain ATCC 204508 / S288c) GN=YOL019W PE=1 SV=1	Q08157	YOL019W	61 kDa	N	9	11	0	0	20	18	0	0	7291500	8231000	0	0	12347500	8626700	0	0
Y	Y	726	Coatomer subunit delta OS=Saccharomyces cerevisiae (strain ATCC 204508 / S288c) GN=RET2 PE=1 SV=3	P43621	RET2	61 kDa	Y	16	12	5	0	7	7	0	0	24719000	16119200	284730	0	4111800	2394530	0	0
Y	Y	739	pH-response regulator protein palF/RIM8 OS=Saccharomyces cerevisiae (strain ATCC 204508 / S288c) GN=RIM8 PE=1 SV=2	P53179	RIM8	61 kDa	N	5	12	0	0	13	15	0	0	3695800	5498700	0	0	4796100	4162200	0	0
Y	Y	836	MICOS complex subunit MIC60 OS=Saccharomyces cerevisiae (strain AWRI1631) GN=MIC60 PE=3 SV=1	B5VMG3 (+2)	MIC60	61 kDa	N	8	11	0	0	13	8	0	0	3720900	4711300	0	0	2962500	1027470	0	0
Y	Y	1088	GPI transamidase component GPI17 OS=Saccharomyces cerevisiae (strain ATCC 204508 / S288c) GN=GPI17 PE=1 SV=1	Q04080	GPI17	61 kDa	N	4	2	0	0	8	12	0	0	1578560	470030	0	0	5409000	3680220	0	0
Y	Y	1117	Phosphoenolpyruvate carboxykinase (ATP) OS=Saccharomyces cerevisiae (strain ATCC 204508 / S288c) GN=PCK1 PE=1 SV=2	P10963	PCK1	61 kDa	N	0	11	0	0	2	9	0	0	0	4873500	0	0	419640	2166440	0	0
Y	Y	1170	Enhancer of mRNA-decapping protein 3 OS=Saccharomyces cerevisiae (strain ATCC 204508 / S288c) GN=EDC3 PE=1 SV=1	P39998	EDC3	61 kDa	N	13	6	0	0	2	0	0	0	10945100	4725850	0	0	515270	0	0	0
Y	Y	1295	Mannan polymerase I complex VAN1 subunit OS=Saccharomyces cerevisiae (strain ATCC 204508 / S288c) GN=VAN1 PE=1 SV=3	P23642	VAN1	61 kDa	N	9	6	0	0	4	0	0	0	5559800	2122440	0	0	986090	0	0	0
Y		1379	Uncharacterized ABC transporter ATP-binding protein YDR061W OS=Saccharomyces cerevisiae (strain ATCC 204508 / S288c) GN=YDR061W PE=1 SV=1	Q12298	YDR061W	61 kDa	N	10	7	0	0	0	0	0	0	7219600	4270200	0	0	0	0	0	0
Y	Y	1438	Uncharacterized protein YKR023W OS=Saccharomyces cerevisiae (strain ATCC 204508 / S288c) GN=YKR023W PE=1 SV=1	P36119	YKR023W	61 kDa	N	0	4	0	0	5	4	0	0	0	1827450	0	0	2535500	1428130	0	0
Y	Y	1454	Potential protein lysine methyltransferase SET5 OS=Saccharomyces cerevisiae (strain YJM789) GN=SET5 PE=3 SV=1	A6ZTB4 (+1)	SET5	61 kDa	N	2	2	0	0	5	3	0	0	487040	1377400	0	0	2691600	567940	0	0
Y		1519	Protein OS-9 homolog OS=Saccharomyces cerevisiae (strain ATCC 204508 / S288c) GN=YOS9 PE=1 SV=1	Q99220	YOS9	61 kDa	N	7	7	0	0	0	0	0	0	4276700	4091400	0	0	0	0	0	0
Y	Y	1578	Alcohol O-acetyltransferase 1 OS=Saccharomyces cerevisiae (strain ATCC 204508 / S288c) GN=ATF1 PE=1 SV=2	P40353	ATF1	61 kDa	N	2	0	0	0	4	2	0	0	485070	0	0	0	732240	301870	0	0
	Y	1657	Origin recognition complex subunit 4 OS=Saccharomyces cerevisiae (strain ATCC 204508 / S288c) GN=ORC4 PE=1 SV=1	P54791	ORC4	61 kDa	N	0	0	0	0	4	4	0	0	0	0	0	0	1529650	706370	0	0
Y		1699	Transcriptional activator protein UGA3 OS=Saccharomyces cerevisiae (strain ATCC 204508 / S288c) GN=UGA3 PE=1 SV=1	P26370	UGA3	61 kDa	N	4	2	0	0	0	0	0	0	1071620	532500	0	0	0	0	0	0
	Y	1980	3',5'-cyclic-nucleotide phosphodiesterase 2 OS=Saccharomyces cerevisiae (strain ATCC 204508 / S288c) GN=PDE2 PE=1 SV=2	P06776	PDE2	61 kDa	N	0	0	0	0	0	3	0	0	0	0	0	0	0	681160	0	0
Y		2198	Transcription initiation factor TFIID subunit 12 OS=Saccharomyces cerevisiae (strain ATCC 204508 / S288c) GN=TAF12 PE=1 SV=1	Q03761	TAF12	61 kDa	N	0	2	0	0	0	0	0	0	0	1512300	0	0	0	0	0	0
	Y	2200	Inositolphosphotransferase 1 OS=Saccharomyces cerevisiae (strain ATCC 204508 / S288c) GN=IPT1 PE=1 SV=2	P38954	IPT1	61 kDa	N	0	0	0	0	0	2	0	0	0	0	0	0	0	714840	0	0
Y	Y	7.2	Pyruvate decarboxylase isozyme 2 OS=Saccharomyces cerevisiae (strain ATCC 204508 / S288c) GN=PDC5 PE=1 SV=4	P16467	PDC5	62 kDa	N	0	29	0	0	51	50	0	0	0	240140000	0	0	163802000	196662000	0	0
	Y	7.3	Pyruvate decarboxylase isozyme 3 OS=Saccharomyces cerevisiae (strain ATCC 204508 / S288c) GN=PDC6 PE=1 SV=3	P26263	PDC6	62 kDa	N	0	0	0	0	0	21	0	0	0	0	0	0	0	130560000	0	0
Y	Y	53	Asparagine--tRNA ligase, cytoplasmic OS=Saccharomyces cerevisiae (strain ATCC 204508 / S288c) GN=DED81 PE=1 SV=1	P38707	DED81	62 kDa	Y	124	115	14	0	92	78	11	0	233220000	200677000	2780300	0	109804000	46868000	680910	0
Y	Y	192	T-complex protein 1 subunit theta OS=Saccharomyces cerevisiae (strain ATCC 204508 / S288c) GN=CCT8 PE=1 SV=1	P47079	CCT8	62 kDa	Y	77	87	3	0	16	9	0	0	128967000	104438000	470930	0	8946600	2827600	0	0
Y	Y	243	T-complex protein 1 subunit epsilon OS=Saccharomyces cerevisiae (strain ATCC 204508 / S288c) GN=CCT5 PE=1 SV=3	P40413	CCT5	62 kDa	Y	67	77	7	0	8	0	0	0	113311000	102989000	582440	0	4438700	0	0	0
Y	Y	328	Serine palmitoyltransferase 1 OS=Saccharomyces cerevisiae (strain ATCC 204508 / S288c) GN=LCB1 PE=1 SV=2	P25045	LCB1	62 kDa	N	38	30	0	0	30	23	0	0	45220000	20688700	0	0	15830600	10416600	0	0
Y	Y	423	Phosphoacetylglucosamine mutase OS=Saccharomyces cerevisiae (strain ATCC 204508 / S288c) GN=PCM1 PE=1 SV=2	P38628	PCM1	62 kDa	N	21	22	0	0	29	24	0	0	20100600	15526600	0	0	14944000	7278100	0	0
Y	Y	554	tRNA pseudouridine synthase 1 OS=Saccharomyces cerevisiae (strain ATCC 204508 / S288c) GN=PUS1 PE=1 SV=1	Q12211	PUS1	62 kDa	N	33	31	0	0	3	0	0	0	41261000	31528000	0	0	5876900	0	0	0
Y	Y	764	Uncharacterized peptidase YFR006W OS=Saccharomyces cerevisiae (strain ATCC 204508 / S288c) GN=YFR006W PE=1 SV=1	P43590	YFR006W	62 kDa	N	10	14	0	0	8	13	0	0	13514700	17005100	0	0	6771100	4844100	0	0
Y	Y	796	Pre-rRNA-processing protein IPI3 OS=Saccharomyces cerevisiae (strain ATCC 204508 / S288c) GN=IPI3 PE=1 SV=1	P53877	IPI3	62 kDa	N	14	21	0	0	4	5	0	0	17189600	26455000	0	0	1436800	920650	0	0
Y	Y	840	Tyrosine-protein phosphatase CDC14 OS=Saccharomyces cerevisiae (strain ATCC 204508 / S288c) GN=CDC14 PE=1 SV=2	Q00684	CDC14	62 kDa	N	5	8	0	0	10	17	0	0	2798200	5007800	0	0	4788100	4289300	0	0
	Y	859	Dihydroxyacetone kinase 1 OS=Saccharomyces cerevisiae (strain ATCC 204508 / S288c) GN=DAK1 PE=1 SV=1	P54838	DAK1	62 kDa	Y	8	5	13	0	8	4	0	0	5784300	1564790	2000520	0	3264500	953660	0	0
Y	Y	873	Phosphoribosylaminoimidazole carboxylase OS=Saccharomyces cerevisiae (strain ATCC 204508 / S288c) GN=ADE2 PE=1 SV=1	P21264	ADE2	62 kDa	N	7	8	0	0	12	9	0	0	2917400	3735900	0	0	6640800	2317800	0	0
Y		978	CCA tRNA nucleotidyltransferase, mitochondrial OS=Saccharomyces cerevisiae (strain ATCC 204508 / S288c) GN=CCA1 PE=1 SV=1	P21269	CCA1	62 kDa	N	13	17	0	0	0	0	0	0	14002600	12112100	0	0	0	0	0	0
	Y	1127	Casein kinase I homolog 2 OS=Saccharomyces cerevisiae (strain ATCC 204508 / S288c) GN=YCK2 PE=1 SV=1	P23292	YCK2	62 kDa	Y	0	2	4	0	7	6	0	0	0	413810	278730	0	3005800	1727150	0	0
Y	Y	1222	ADP-ribosylation factor-binding protein GGA1 OS=Saccharomyces cerevisiae (strain ATCC 204508 / S288c) GN=GGA1 PE=1 SV=1	Q06336	GGA1	62 kDa	N	0	3	0	0	6	8	0	0	0	947210	0	0	1491950	1458780	0	0
	Y	1474	Casein kinase I homolog 1 OS=Saccharomyces cerevisiae (strain ATCC 204508 / S288c) GN=YCK1 PE=1 SV=1	P23291	YCK1	62 kDa	Y	0	0	2	0	5	6	0	0	0	0	137230	0	1223570	1151410	0	0
	Y	1563	Folylpolyglutamate synthase OS=Saccharomyces cerevisiae (strain AWRI1631) GN=MET7 PE=3 SV=2	B5VSC3 (+4)	MET7	62 kDa	N	0	0	0	0	8	2	0	0	0	0	0	0	3198630	578040	0	0
Y	Y	1609	Choline transport protein OS=Saccharomyces cerevisiae (strain ATCC 204508 / S288c) GN=HNM1 PE=1 SV=1	P19807	HNM1	62 kDa	N	0	2	0	0	2	6	0	0	0	531070	0	0	1084200	1490498	0	0
	Y	1628	Alcohol O-acetyltransferase 2 OS=Saccharomyces cerevisiae (strain ATCC 204508 / S288c) GN=ATF2 PE=1 SV=1	P53296	ATF2	62 kDa	N	0	0	0	0	6	6	0	0	0	0	0	0	3588300	2671800	0	0
Y	Y	1758	Sterol esterase 2 OS=Saccharomyces cerevisiae (strain ATCC 204508 / S288c) GN=YEH2 PE=1 SV=1	Q07950	YEH2	62 kDa	N	0	2	0	0	0	2	0	0	0	201780	0	0	0	476330	0	0
Y		1886	mRNA-capping enzyme subunit beta OS=Saccharomyces cerevisiae (strain ATCC 204508 / S288c) GN=CET1 PE=1 SV=2	O13297	CET1	62 kDa	N	5	2	0	0	0	0	0	0	2741300	619580	0	0	0	0	0	0
Y		2180	Phosphopantothenoylcysteine decarboxylase subunit SIS2 OS=Saccharomyces cerevisiae (strain ATCC 204508 / S288c) GN=SIS2 PE=1 SV=1	P36024	SIS2	62 kDa	N	2	0	0	0	0	0	0	0	639340	0	0	0	0	0	0	0
Y	Y	191	Dihydroxy-acid dehydratase, mitochondrial OS=Saccharomyces cerevisiae (strain ATCC 204508 / S288c) GN=ILV3 PE=1 SV=2	P39522	ILV3	63 kDa	Y	67	58	21	0	29	7	9	0	107049000	69719000	3549000	0	19038500	2121450	568830	0
Y	Y	244	Low-affinity Fe(2+) transport protein OS=Saccharomyces cerevisiae (strain ATCC 204508 / S288c) GN=FET4 PE=1 SV=2	P40988	FET4	63 kDa	N	31	35	0	0	47	53	0	0	88650000	55306000	0	0	97715000	51352000	0	0
Y	Y	288	Low-affinity glucose transporter HXT3 OS=Saccharomyces cerevisiae (strain ATCC 204508 / S288c) GN=HXT3 PE=1 SV=1	P32466	HXT3	63 kDa	N	27	26	0	0	39	42	0	0	51165000	40058000	0	0	59303000	40710000	0	0
Y	Y	371	External NADH-ubiquinone oxidoreductase 1, mitochondrial OS=Saccharomyces cerevisiae (strain ATCC 204508 / S288c) GN=NDE1 PE=1 SV=1	P40215	NDE1	63 kDa	Y	10	15	2	0	42	40	0	0	5467900	9374100	179430	0	30282000	24151000	0	0
Y	Y	397	Vacuolar protein 8 OS=Saccharomyces cerevisiae (strain ATCC 204508 / S288c) GN=VAC8 PE=1 SV=3	P39968	VAC8	63 kDa	N	34	32	0	0	19	19	0	0	31011000	23727000	0	0	10091900	6603600	0	0
Y	Y	399	Phosphoglucomutase 1 OS=Saccharomyces cerevisiae (strain ATCC 204508 / S288c) GN=PGM1 PE=1 SV=1	P33401	PGM1	63 kDa	N	28	35	0	0	25	15	0	0	50393000	59250000	0	0	22977000	6043800	0	0
Y	Y	417.1	High-affinity hexose transporter HXT7 OS=Saccharomyces cerevisiae (strain ATCC 204508 / S288c) GN=HXT7 PE=1 SV=1	P39004	HXT7	63 kDa	N	21	16	0	0	26	24	0	0	42537000	22036000	0	0	32078000	14651200	0	0
Y	Y	417.2	High-affinity hexose transporter HXT6 OS=Saccharomyces cerevisiae (strain ATCC 204508 / S288c) GN=HXT6 PE=1 SV=2	P39003	HXT6	63 kDa	N	11	14	0	0	23	25	0	0	20207000	20526000	0	0	24538800	14876000	0	0
Y	Y	472	Serine palmitoyltransferase 2 OS=Saccharomyces cerevisiae (strain ATCC 204508 / S288c) GN=LCB2 PE=1 SV=1	P40970	LCB2	63 kDa	N	27	23	0	0	17	17	0	0	34123000	17913400	0	0	10669900	5774100	0	0
Y	Y	553	Phosphoglucomutase 2 OS=Saccharomyces cerevisiae (strain ATCC 204508 / S288c) GN=PGM2 PE=1 SV=1	P37012	PGM2	63 kDa	N	19	19	0	0	20	14	0	0	17979900	16843100	0	0	16338700	3979600	0	0
Y	Y	627	Low-affinity glucose transporter HXT1 OS=Saccharomyces cerevisiae (strain ATCC 204508 / S288c) GN=HXT1 PE=1 SV=1	P32465	HXT1	63 kDa	N	14	10	0	0	12	23	0	0	19970500	10523100	0	0	11238200	9674200	0	0
Y	Y	709	High-affinity methionine permease OS=Saccharomyces cerevisiae (strain ATCC 204508 / S288c) GN=MUP1 PE=1 SV=1	P50276	MUP1	63 kDa	N	14	9	0	0	14	14	0	0	14980000	10253100	0	0	12322500	5272200	0	0
Y	Y	778	Repressible alkaline phosphatase OS=Saccharomyces cerevisiae (strain ATCC 204508 / S288c) GN=PHO8 PE=1 SV=2	P11491	PHO8	63 kDa	N	9	8	0	0	16	11	0	0	10965900	5279100	0	0	12496400	4778100	0	0
Y	Y	920	Manganese transporter SMF1 OS=Saccharomyces cerevisiae (strain ATCC 204508 / S288c) GN=SMF1 PE=1 SV=2	P38925	SMF1	63 kDa	N	8	4	0	0	11	11	0	0	5092200	2236150	0	0	5910200	5094900	0	0
Y	Y	1006	Serine/threonine-protein phosphatase 2B catalytic subunit A1 OS=Saccharomyces cerevisiae (strain ATCC 204508 / S288c) GN=CNA1 PE=1 SV=2	P23287	CNA1	63 kDa	N	2	5	0	0	9	12	0	0	816660	3353500	0	0	3719400	2957800	0	0
Y		1046	Chromatin structure-remodeling complex protein RSC8 OS=Saccharomyces cerevisiae (strain ATCC 204508 / S288c) GN=RSC8 PE=1 SV=1	P43609	RSC8	63 kDa	N	10	17	0	0	0	0	0	0	7842700	9523600	0	0	0	0	0	0
Y	Y	1078	Phosphate permease PHO89 OS=Saccharomyces cerevisiae (strain ATCC 204508 / S288c) GN=PHO89 PE=1 SV=1	P38361	PHO89	63 kDa	N	4	5	0	0	7	7	0	0	4489700	3083100	0	0	3571400	2272110	0	0
Y	Y	1110	Sterol esterase TGL1 OS=Saccharomyces cerevisiae (strain ATCC 204508 / S288c) GN=TGL1 PE=1 SV=1	P34163	TGL1	63 kDa	N	2	2	0	0	10	8	0	0	2962100	1508700	0	0	7070300	4443400	0	0
	Y	1245	Seventh homolog of septin 1 OS=Saccharomyces cerevisiae (strain ATCC 204508 / S288c) GN=SHS1 PE=1 SV=1	Q07657	SHS1	63 kDa	Y	0	7	5	0	2	0	0	0	0	2909550	305670	0	220080	0	0	0
	Y	1268	Antagonist of mitotic exit network protein 1 OS=Saccharomyces cerevisiae (strain ATCC 204508 / S288c) GN=AMN1 PE=1 SV=1	P38285	AMN1	63 kDa	N	0	0	0	0	9	9	0	0	0	0	0	0	2274500	1047230	0	0
Y	Y	1387	Protein EAR1 OS=Saccharomyces cerevisiae (strain ATCC 204508 / S288c) GN=EAR1 PE=1 SV=1	Q03212	EAR1	63 kDa	N	4	4	0	0	3	3	0	0	1776660	1181970	0	0	1144200	476030	0	0
	Y	1534	FACT complex subunit POB3 OS=Saccharomyces cerevisiae (strain ATCC 204508 / S288c) GN=POB3 PE=1 SV=1	Q04636	POB3	63 kDa	Y	0	5	2	0	2	0	0	0	0	1110290	239650	0	192080	0	0	0
Y	Y	1642	GDP-Man:Man(3)GlcNAc(2)-PP-Dol alpha-1,2-mannosyltransferase OS=Saccharomyces cerevisiae (strain ATCC 204508 / S288c) GN=ALG11 PE=1 SV=1	P53954	ALG11	63 kDa	N	2	4	0	0	2	0	0	0	2446300	2300600	0	0	662790	0	0	0
Y	Y	1669	Dol-P-Man:Man(7)GlcNAc(2)-PP-Dol alpha-1,6-mannosyltransferase OS=Saccharomyces cerevisiae (strain ATCC 204508 / S288c) GN=ALG12 PE=1 SV=1	P53730	ALG12	63 kDa	N	2	0	0	0	2	5	0	0	1166400	0	0	0	941700	1755810	0	0
Y	Y	1766	Protein TBF1 OS=Saccharomyces cerevisiae (strain ATCC 204508 / S288c) GN=TBF1 PE=1 SV=2	Q02457	TBF1	63 kDa	N	2	0	0	0	0	2	0	0	959880	0	0	0	0	326140	0	0
	Y	2008	Putative uncharacterized protein YHR045W OS=Saccharomyces cerevisiae (strain ATCC 204508 / S288c) GN=YHR045W PE=4 SV=1	P38775	YHR045W	63 kDa	N	0	0	0	0	0	2	0	0	0	0	0	0	0	477930	0	0
	Y	2025	Endoplasmic reticulum mannosyl-oligosaccharide 1,2-alpha-mannosidase OS=Saccharomyces cerevisiae (strain ATCC 204508 / S288c) GN=MNS1 PE=1 SV=1	P32906	MNS1	63 kDa	N	0	0	0	0	2	2	0	0	0	0	0	0	827060	246200	0	0
Y		2157	NAD-dependent histone deacetylase SIR2 OS=Saccharomyces cerevisiae (strain ATCC 204508 / S288c) GN=SIR2 PE=1 SV=1	P06700	SIR2	63 kDa	N	0	2	0	0	0	0	0	0	0	641900	0	0	0	0	0	0
	Y	2260	Uncharacterized membrane protein YBR220C OS=Saccharomyces cerevisiae (strain ATCC 204508 / S288c) GN=YBR220C PE=1 SV=1	P38318	YBR220C	63 kDa	N	0	0	0	0	2	0	0	0	0	0	0	0	129030	0	0	0
Y	Y	44	Inorganic phosphate transporter PHO84 OS=Saccharomyces cerevisiae (strain ATCC 204508 / S288c) GN=PHO84 PE=1 SV=2	P25297	PHO84	64 kDa	Y	92	99	0	0	126	140	2	0	280290000	473460000	0	0	339120000	584820000	127070	0
Y	Y	133	Asparagine synthetase [glutamine-hydrolyzing] 1 OS=Saccharomyces cerevisiae (strain ATCC 204508 / S288c) GN=ASN1 PE=1 SV=2	P49089	ASN1	64 kDa	Y	76	80	23	0	37	26	6	0	121254000	114817000	5076200	0	23780000	8573900	713440	0
Y	Y	152	Polyadenylate-binding protein, cytoplasmic and nuclear OS=Saccharomyces cerevisiae (strain ATCC 204508 / S288c) GN=PAB1 PE=1 SV=4	P04147	PAB1	64 kDa	Y	89	74	25	0	29	4	8	0	164526000	108793000	5394500	0	19154500	895740	664940	0
	Y	157	Aspartate--tRNA ligase, cytoplasmic OS=Saccharomyces cerevisiae (strain ATCC 204508 / S288c) GN=DPS1 PE=1 SV=3	P04802	DPS1	64 kDa	Y	30	29	32	0	69	52	9	0	44390000	31014000	5368600	0	84846000	30868000	514240	0
Y	Y	373	S-adenosylmethionine permease SAM3 OS=Saccharomyces cerevisiae (strain ATCC 204508 / S288c) GN=SAM3 PE=1 SV=1	Q08986	SAM3	64 kDa	N	21	18	0	0	38	30	0	0	31487000	23130000	0	0	45385000	18121400	0	0
Y		441	Threonine dehydratase, mitochondrial OS=Saccharomyces cerevisiae (strain ATCC 204508 / S288c) GN=ILV1 PE=1 SV=2	P00927	ILV1	64 kDa	Y	39	43	6	0	0	0	0	0	48995000	48138000	861880	0	0	0	0	0
Y	Y	492	Myo-inositol transporter 1 OS=Saccharomyces cerevisiae (strain ATCC 204508 / S288c) GN=ITR1 PE=1 SV=2	P30605	ITR1	64 kDa	N	14	16	0	0	24	27	0	0	21432100	23183300	0	0	34214000	21038200	0	0
Y	Y	509	tRNA (guanine(26)-N(2))-dimethyltransferase, mitochondrial OS=Saccharomyces cerevisiae (strain ATCC 204508 / S288c) GN=TRM1 PE=1 SV=1	P15565	TRM1	64 kDa	N	33	25	0	0	14	6	0	0	29757000	20185600	0	0	6914900	1117440	0	0
Y	Y	625	ADP-ribosylation factor-binding protein GGA2 OS=Saccharomyces cerevisiae (strain ATCC 204508 / S288c) GN=GGA2 PE=1 SV=1	P38817	GGA2	64 kDa	Y	11	8	3	0	22	15	0	0	6480800	4916900	140040	0	11047900	2843900	0	0
Y	Y	703	Clathrin coat assembly protein AP180B OS=Saccharomyces cerevisiae (strain ATCC 204508 / S288c) GN=YAP1802 PE=1 SV=1	P53309	YAP1802	64 kDa	N	9	9	0	0	17	16	0	0	11252900	10583500	0	0	13230000	5923100	0	0
Y	Y	753	Alpha-1,2-mannosyltransferase ALG9 OS=Saccharomyces cerevisiae (strain ATCC 204508 / S288c) GN=ALG9 PE=1 SV=1	P53868	ALG9	64 kDa	N	8	7	0	0	16	16	0	0	6246400	4928400	0	0	9969400	6003600	0	0
Y	Y	991	ERAD-associated E3 ubiquitin-protein ligase HRD1 OS=Saccharomyces cerevisiae (strain ATCC 204508 / S288c) GN=HRD1 PE=1 SV=1	Q08109	HRD1	64 kDa	N	10	7	0	0	6	7	0	0	14352900	6563600	0	0	2521000	2488280	0	0
Y		1118	ATP-dependent RNA helicase ROK1 OS=Saccharomyces cerevisiae (strain YJM789) GN=ROK1 PE=3 SV=1	A6ZU15 (+1)	ROK1	64 kDa	N	14	8	0	0	0	0	0	0	8351400	4676800	0	0	0	0	0	0
Y	Y	1291	Elongator complex protein 3 OS=Saccharomyces cerevisiae (strain ATCC 204508 / S288c) GN=ELP3 PE=1 SV=1	Q02908	ELP3	64 kDa	N	5	6	0	0	5	0	0	0	4771600	3196000	0	0	1943410	0	0	0
	Y	1339	Protein DSE1 OS=Saccharomyces cerevisiae (strain ATCC 204508 / S288c) GN=DSE1 PE=1 SV=1	P40077	DSE1	64 kDa	N	0	0	0	0	8	8	0	0	0	0	0	0	5457730	3313600	0	0
	Y	1516	Low-affinity glucose transporter HXT4 OS=Saccharomyces cerevisiae (strain YJM789) GN=HXT4 PE=3 SV=1	A6ZT02 (+2)	HXT4	64 kDa	N	0	0	0	0	0	6	0	0	0	0	0	0	0	1997060	0	0
	Y	1584	S-methylmethionine permease 1 OS=Saccharomyces cerevisiae (strain ATCC 204508 / S288c) GN=MMP1 PE=1 SV=1	Q12372	MMP1	64 kDa	N	0	0	0	0	5	2	0	0	0	0	0	0	3142800	739740	0	0
	Y	1685	Nucleolar complex protein 4 OS=Saccharomyces cerevisiae (strain ATCC 204508 / S288c) GN=NOC4 PE=1 SV=1	Q06512	NOC4	64 kDa	N	0	0	0	0	7	4	0	0	0	0	0	0	2315200	1314030	0	0
Y		1815	Translation machinery-associated protein 64 OS=Saccharomyces cerevisiae (strain ATCC 204508 / S288c) GN=TMA64 PE=1 SV=1	Q04600	TMA64	64 kDa	N	4	4	0	0	0	0	0	0	2734900	2659500	0	0	0	0	0	0
Y		1964	Delta-1-pyrroline-5-carboxylate dehydrogenase, mitochondrial OS=Saccharomyces cerevisiae (strain ATCC 204508 / S288c) GN=PUT2 PE=1 SV=2	P07275	PUT2	64 kDa	N	2	0	0	0	0	0	0	0	644410	0	0	0	0	0	0	0
Y	Y	119	Asparagine synthetase [glutamine-hydrolyzing] 2 OS=Saccharomyces cerevisiae (strain ATCC 204508 / S288c) GN=ASN2 PE=1 SV=2	P49090	ASN2	65 kDa	Y	74	72	18	0	55	40	3	0	94481000	76983000	2754200	0	46253000	19946900	815400	0
Y	Y	181	CTP synthase 1 OS=Saccharomyces cerevisiae (strain ATCC 204508 / S288c) GN=URA7 PE=1 SV=2	P28274	URA7	65 kDa	Y	67	68	5	0	36	20	3	0	133213000	98325000	708990	0	22316400	5650500	270010	0
Y	Y	303	Carboxypeptidase S OS=Saccharomyces cerevisiae (strain ATCC 204508 / S288c) GN=CPS1 PE=1 SV=2	P27614	CPS1	65 kDa	Y	22	22	4	0	39	43	0	0	33199000	35586000	239278	0	52859000	26672000	0	0
	Y	476	Bifunctional purine biosynthesis protein ADE17 OS=Saccharomyces cerevisiae (strain ATCC 204508 / S288c) GN=ADE17 PE=1 SV=2	P38009	ADE17	65 kDa	Y	15	17	11	0	24	15	0	0	9016700	7883600	1546730	0	13890000	4598400	0	0
Y	Y	546	Probable transporter AQR1 OS=Saccharomyces cerevisiae (strain ATCC 204508 / S288c) GN=AQR1 PE=1 SV=1	P53943	AQR1	65 kDa	N	17	12	0	0	20	24	0	0	22929000	14247500	0	0	23834900	16654700	0	0
	Y	581	Bifunctional purine biosynthesis protein ADE16 OS=Saccharomyces cerevisiae (strain ATCC 204508 / S288c) GN=ADE16 PE=1 SV=1	P54113	ADE16	65 kDa	Y	12	10	14	0	22	8	0	0	9783800	9800900	1635090	0	11978600	2265800	0	0
Y	Y	610	CTP synthase 2 OS=Saccharomyces cerevisiae (strain ATCC 204508 / S288c) GN=URA8 PE=1 SV=4	P38627	URA8	65 kDa	N	21	31	0	0	5	4	0	0	42875000	41858000	0	0	3653400	2322650	0	0
Y	Y	756	Poly(A) polymerase OS=Saccharomyces cerevisiae (strain ATCC 204508 / S288c) GN=PAP1 PE=1 SV=1	P29468	PAP1	65 kDa	N	15	14	0	0	9	9	0	0	11849700	7451800	0	0	3958020	2374700	0	0
Y	Y	801	General negative regulator of transcription subunit 4 OS=Saccharomyces cerevisiae (strain ATCC 204508 / S288c) GN=MOT2 PE=1 SV=1	P34909	MOT2	65 kDa	N	17	21	0	0	4	0	0	0	12786600	16448000	0	0	307840	0	0	0
	Y	915	Mitochondrial distribution and morphology protein 38 OS=Saccharomyces cerevisiae (strain ATCC 204508 / S288c) GN=MDM38 PE=1 SV=1	Q08179	MDM38	65 kDa	N	0	0	0	0	15	12	0	0	0	0	0	0	8668200	3440200	0	0
Y	Y	951	Probable metalloprotease ARX1 OS=Saccharomyces cerevisiae (strain ATCC 204508 / S288c) GN=ARX1 PE=1 SV=1	Q03862	ARX1	65 kDa	N	12	10	0	0	7	0	0	0	8573200	5468900	0	0	2041520	0	0	0
Y	Y	975	tRNA (uracil-O(2)-)-methyltransferase OS=Saccharomyces cerevisiae (strain ATCC 204508 / S288c) GN=TRM44 PE=1 SV=1	Q02648	TRM44	65 kDa	N	9	10	0	0	7	6	0	0	8647500	8023200	0	0	2765940	1785360	0	0
Y	Y	983	Copper transport protein 86 OS=Saccharomyces cerevisiae (strain ATCC 204508 / S288c) GN=CTR86 PE=1 SV=1	P25355	CTR86	65 kDa	N	10	7	0	0	8	6	0	0	4529500	2637040	0	0	2297300	668710	0	0
Y	Y	1085	Arrestin-related trafficking adapter 5 OS=Saccharomyces cerevisiae (strain ATCC 204508 / S288c) GN=ART5 PE=1 SV=1	P53244	ART5	65 kDa	N	7	10	0	0	3	4	0	0	4292400	7293200	0	0	920350	752470	0	0
Y	Y	1154	Protein SSH4 OS=Saccharomyces cerevisiae (strain YJM789) GN=SSH4 PE=3 SV=1	A6ZZJ6 (+1)	SSH4	65 kDa	N	5	8	0	0	3	6	0	0	3209200	4050100	0	0	928440	946240	0	0
Y	Y	1166	Vacuolar amino acid transporter 1 OS=Saccharomyces cerevisiae (strain ATCC 204508 / S288c) GN=AVT1 PE=1 SV=1	P47082	AVT1	65 kDa	N	0	5	0	0	6	11	0	0	0	3772500	0	0	2171900	2370620	0	0
Y	Y	1210	Ribosomal RNA-processing protein 9 OS=Saccharomyces cerevisiae (strain ATCC 204508 / S288c) GN=RRP9 PE=1 SV=1	Q06506	RRP9	65 kDa	N	5	6	0	0	3	6	0	0	5918300	7062000	0	0	1067400	1189130	0	0
Y	Y	1386	Chromatin structure-remodeling complex subunit RSC9 OS=Saccharomyces cerevisiae (strain ATCC 204508 / S288c) GN=RSC9 PE=1 SV=1	Q03124	RSC9	65 kDa	N	4	4	0	0	4	4	0	0	2243030	1533370	0	0	1816070	509660	0	0
	Y	1465	Glycerol uptake protein 1 OS=Saccharomyces cerevisiae (strain ATCC 204508 / S288c) GN=GUP1 PE=1 SV=1	P53154	GUP1	65 kDa	N	0	0	0	0	6	7	0	0	0	0	0	0	3372000	2746800	0	0
Y	Y	1562	Vitamin B6 transporter TPN1 OS=Saccharomyces cerevisiae (strain ATCC 204508 / S288c) GN=TPN1 PE=1 SV=1	P53099 (+1)	TPN1	65 kDa	N	6	0	0	0	0	3	0	0	4585800	0	0	0	0	219200	0	0
	Y	1730	Endoplasmic oxidoreductin-1 OS=Saccharomyces cerevisiae (strain ATCC 204508 / S288c) GN=ERO1 PE=1 SV=1	Q03103	ERO1	65 kDa	Y	0	0	3	0	2	4	0	0	0	0	331900	0	586590	455990	0	0
Y	Y	1743	Tryptophan permease OS=Saccharomyces cerevisiae (strain ATCC 204508 / S288c) GN=TAT2 PE=1 SV=1	P38967	TAT2	65 kDa	N	0	2	0	0	0	7	0	0	0	621400	0	0	0	2109210	0	0
	Y	1914	Protein HOL1 OS=Saccharomyces cerevisiae (strain ATCC 204508 / S288c) GN=HOL1 PE=1 SV=1	P53389	HOL1	65 kDa	N	0	0	0	0	0	2	0	0	0	0	0	0	0	668830	0	0
	Y	221	ATP-dependent RNA helicase DED1 OS=Saccharomyces cerevisiae (strain YJM789) GN=DED1 PE=3 SV=1	A6ZP47 (+1)	DED1	66 kDa	Y	37	28	36	0	42	21	7	0	53183000	24457000	6386100	0	29101000	7343900	450170	0
Y	Y	391	Protein SAN1 OS=Saccharomyces cerevisiae (strain ATCC 204508 / S288c) GN=SAN1 PE=1 SV=1	P22470	SAN1	66 kDa	N	43	37	0	0	15	11	0	0	54834000	34793000	0	0	9125800	5000800	0	0
	Y	404	Heat shock protein STI1 OS=Saccharomyces cerevisiae (strain ATCC 204508 / S288c) GN=STI1 PE=1 SV=1	P15705	STI1	66 kDa	Y	12	10	31	0	31	10	8	0	10575200	5043700	5872800	0	25567000	3355800	743730	0
Y	Y	449	Sphingosine-1-phosphate lyase OS=Saccharomyces cerevisiae (strain ATCC 204508 / S288c) GN=DPL1 PE=1 SV=1	Q05567	DPL1	66 kDa	N	33	31	0	0	17	8	0	0	34888000	28419000	0	0	7811400	2192960	0	0
Y	Y	485	Translation initiation factor eIF-2B subunit gamma OS=Saccharomyces cerevisiae (strain ATCC 204508 / S288c) GN=GCD1 PE=1 SV=3	P09032	GCD1	66 kDa	N	27	26	0	0	17	13	0	0	19847100	13292100	0	0	5989000	2452100	0	0
	Y	542	Actin-binding protein OS=Saccharomyces cerevisiae (strain ATCC 204508 / S288c) GN=ABP1 PE=1 SV=4	P15891	ABP1	66 kDa	Y	25	8	15	0	14	7	5	0	19179000	4561600	2579500	0	7210600	1676590	252990	0
Y	Y	783	Arginine permease CAN1 OS=Saccharomyces cerevisiae (strain ATCC 204508 / S288c) GN=CAN1 PE=1 SV=2	P04817	CAN1	66 kDa	N	8	7	0	0	15	14	0	0	7318900	4111400	0	0	8695400	7148500	0	0
Y	Y	854	Histidine permease OS=Saccharomyces cerevisiae (strain ATCC 204508 / S288c) GN=HIP1 PE=1 SV=2	P06775	HIP1	66 kDa	N	5	6	0	0	10	18	0	0	3313400	3185000	0	0	6029300	5265300	0	0
Y	Y	884	Retrograde regulation protein 2 OS=Saccharomyces cerevisiae (strain ATCC 204508 / S288c) GN=RTG2 PE=1 SV=2	P32608	RTG2	66 kDa	N	4	5	0	0	18	10	0	0	3072800	1288260	0	0	9567700	2467100	0	0
	Y	1024	Homothallic switching endonuclease OS=Saccharomyces cerevisiae (strain ATCC 204508 / S288c) GN=HO PE=1 SV=2	P09932	HO	66 kDa	N	0	0	0	0	10	16	0	0	0	0	0	0	7991000	6784500	0	0
Y	Y	1090	Nuclear protein localization protein 4 OS=Saccharomyces cerevisiae (strain ATCC 204508 / S288c) GN=NPL4 PE=1 SV=1	P33755	NPL4	66 kDa	N	6	0	0	0	12	7	0	0	6113200	0	0	0	6955700	2084090	0	0
	Y	1199	Probable glucose transporter HXT5 OS=Saccharomyces cerevisiae (strain ATCC 204508 / S288c) GN=HXT5 PE=1 SV=1	P38695	HXT5	66 kDa	N	0	0	0	0	3	10	0	0	0	0	0	0	1229300	3565490	0	0
Y		1201	Choline kinase OS=Saccharomyces cerevisiae (strain ATCC 204508 / S288c) GN=CKI1 PE=1 SV=1	P20485	CKI1	66 kDa	N	11	11	0	0	0	0	0	0	11974200	5143400	0	0	0	0	0	0
Y		1202	Probable alanine aminotransferase, mitochondrial OS=Saccharomyces cerevisiae (strain ATCC 204508 / S288c) GN=ALT1 PE=1 SV=1	P52893	ALT1	66 kDa	N	10	11	0	0	0	0	0	0	5302400	6783100	0	0	0	0	0	0
	Y	1523	Glutamate decarboxylase OS=Saccharomyces cerevisiae (strain ATCC 204508 / S288c) GN=GAD1 PE=1 SV=1	Q04792	GAD1	66 kDa	N	0	0	0	0	5	9	0	0	0	0	0	0	1720390	2101410	0	0
Y	Y	1552	Cell cycle protein kinase DBF2 OS=Saccharomyces cerevisiae (strain ATCC 204508 / S288c) GN=DBF2 PE=1 SV=3	P22204	DBF2	66 kDa	N	4	0	0	0	0	3	0	0	2643600	0	0	0	0	879350	0	0
Y	Y	1664	General negative regulator of transcription subunit 5 OS=Saccharomyces cerevisiae (strain ATCC 204508 / S288c) GN=NOT5 PE=1 SV=1	Q12514	NOT5	66 kDa	N	2	0	0	0	3	3	0	0	647610	0	0	0	1155300	376920	0	0
Y		1832	Probable metalloreductase AIM14 OS=Saccharomyces cerevisiae (strain YJM789) GN=AIM14 PE=3 SV=1	A6ZU25 (+4)	AIM14	66 kDa	N	2	0	0	0	0	0	0	0	898930	0	0	0	0	0	0	0
Y		2005	Poly(A) RNA polymerase protein 2 OS=Saccharomyces cerevisiae (strain ATCC 204508 / S288c) GN=PAP2 PE=1 SV=1	P53632	PAP2	66 kDa	N	0	2	0	0	0	0	0	0	0	821190	0	0	0	0	0	0
	Y	2023	U3 small nucleolar RNA-associated protein 18 OS=Saccharomyces cerevisiae (strain ATCC 204508 / S288c) GN=UTP18 PE=1 SV=1	P40362	UTP18	66 kDa	N	0	0	0	0	2	2	0	0	0	0	0	0	357180	178150	0	0
	Y	30.1	Ribosome-associated molecular chaperone SSB1 OS=Saccharomyces cerevisiae (strain ATCC 204508 / S288c) GN=SSB1 PE=1 SV=3	P11484	SSB1	67 kDa	Y	125	121	134	0	120	81	52	0	467670000	361740000	102010000	0	239313000	65188000	13752600	0
	Y	30.2	Ribosome-associated molecular chaperone SSB2 OS=Saccharomyces cerevisiae (strain ATCC 204508 / S288c) GN=SSB2 PE=1 SV=2	P40150	SSB2	67 kDa	Y	120	120	133	0	115	75	50	0	466530000	355270000	97892000	0	246072000	62701000	12682100	0
Y	Y	109	Phenylalanine--tRNA ligase beta subunit OS=Saccharomyces cerevisiae (strain ATCC 204508 / S288c) GN=FRS1 PE=1 SV=3	P15624	FRS1	67 kDa	Y	104	110	23	0	21	10	5	0	233650000	218643000	2919700	0	17333500	3402600	423060	0
Y	Y	316	UBX domain-containing protein 2 OS=Saccharomyces cerevisiae (strain ATCC 204508 / S288c) GN=UBX2 PE=1 SV=1	Q04228	UBX2	67 kDa	N	43	35	0	0	23	27	0	0	77186000	45913000	0	0	18717500	10612300	0	0
Y	Y	393.2	2-isopropylmalate synthase 2, mitochondrial OS=Saccharomyces cerevisiae (strain ATCC 204508 / S288c) GN=LEU9 PE=1 SV=1	Q12166	LEU9	67 kDa	N	19	24	0	0	6	0	0	0	15092900	13241500	0	0	1293900	0	0	0
Y	Y	570	Thiamine transporter OS=Saccharomyces cerevisiae (strain ATCC 204508 / S288c) GN=THI7 PE=1 SV=1	Q05998	THI7	67 kDa	N	14	14	0	0	18	21	0	0	31285000	19837000	0	0	32616000	17447800	0	0
Y	Y	666	Rab proteins geranylgeranyltransferase component A OS=Saccharomyces cerevisiae (strain ATCC 204508 / S288c) GN=MRS6 PE=1 SV=2	P32864	MRS6	67 kDa	N	12	14	0	0	16	14	0	0	17816200	12900500	0	0	8671400	3242200	0	0
Y	Y	710	Sterol esterase 1 OS=Saccharomyces cerevisiae (strain ATCC 204508 / S288c) GN=YEH1 PE=1 SV=1	Q07804	YEH1	67 kDa	N	9	10	0	0	15	16	0	0	4241560	4703600	0	0	8985700	5848200	0	0
	Y	816	Alpha-1,2-mannosyltransferase MNN5 OS=Saccharomyces cerevisiae (strain ATCC 204508 / S288c) GN=MNN5 PE=1 SV=2	P46982	MNN5	67 kDa	N	0	0	0	0	26	15	0	0	0	0	0	0	19645300	4883300	0	0
Y	Y	900	Nicotinamide riboside transporter 1 OS=Saccharomyces cerevisiae (strain ATCC 204508 / S288c) GN=NRT1 PE=1 SV=1	Q08485	NRT1	67 kDa	N	6	8	0	0	10	13	0	0	5167300	4830000	0	0	5484200	4134700	0	0
Y	Y	992	Valine amino-acid permease OS=Saccharomyces cerevisiae (strain ATCC 204508 / S288c) GN=BAP3 PE=1 SV=2	P41815	BAP3	67 kDa	N	5	7	0	0	10	9	0	0	3249700	3008400	0	0	3965900	2275500	0	0
	Y	1026	Protein-lysine N-methyltransferase EFM1 OS=Saccharomyces cerevisiae (strain ATCC 204508 / S288c) GN=EFM1 PE=1 SV=1	P38732	EFM1	67 kDa	N	0	0	0	0	14	13	0	0	0	0	0	0	12037500	4723400	0	0
Y	Y	1104	Myo-inositol transporter 2 OS=Saccharomyces cerevisiae (strain ATCC 204508 / S288c) GN=ITR2 PE=1 SV=2	P30606	ITR2	67 kDa	N	5	6	0	0	6	7	0	0	530450	2854880	0	0	3718300	2345070	0	0
	Y	1206	Actin-interacting protein 1 OS=Saccharomyces cerevisiae (strain ATCC 204508 / S288c) GN=AIP1 PE=1 SV=1	P46680	AIP1	67 kDa	Y	0	0	2	0	9	5	0	0	0	0	230720	0	4775400	1221280	0	0
	Y	1300	Ribosomal lysine N-methyltransferase 1 OS=Saccharomyces cerevisiae (strain ATCC 204508 / S288c) GN=RKM1 PE=1 SV=1	Q08961	RKM1	67 kDa	N	0	0	0	0	10	8	0	0	0	0	0	0	3726300	1594950	0	0
	Y	1772	Protein FMP25, mitochondrial OS=Saccharomyces cerevisiae (strain ATCC 204508 / S288c) GN=FMP25 PE=4 SV=1	Q08023	FMP25	67 kDa	N	0	0	0	0	2	4	0	0	0	0	0	0	242890	364980	0	0
	Y	1798	Outer spore wall assembly protein SHE10 OS=Saccharomyces cerevisiae (strain YJM789) GN=SHE10 PE=3 SV=1	A6ZTW2 (+4)	SHE10	67 kDa	N	0	0	0	0	5	0	0	0	0	0	0	0	1650900	0	0	0
Y		1888	Bifunctional protein RIB2 OS=Saccharomyces cerevisiae (strain ATCC 204508 / S288c) GN=RIB2 PE=1 SV=1	Q12362	RIB2	67 kDa	N	5	2	0	0	0	0	0	0	4303500	583420	0	0	0	0	0	0
Y		1962	Pre-mRNA-splicing ATP-dependent RNA helicase PRP28 OS=Saccharomyces cerevisiae (strain ATCC 204508 / S288c) GN=PRP28 PE=1 SV=2	P23394	PRP28	67 kDa	N	2	2	0	0	0	0	0	0	550750	488140	0	0	0	0	0	0
	Y	2090	Transcription factor IIIB 70 kDa subunit OS=Saccharomyces cerevisiae (strain ATCC 204508 / S288c) GN=BRF1 PE=1 SV=1	P29056	BRF1	67 kDa	N	0	0	0	0	2	0	0	0	0	0	0	0	113600	0	0	0
	Y	2107	General amino acid permease AGP2 OS=Saccharomyces cerevisiae (strain ATCC 204508 / S288c) GN=AGP2 PE=1 SV=1	P38090	AGP2	67 kDa	N	0	0	0	0	2	0	0	0	0	0	0	0	746470	0	0	0
Y		2181	Vacuolar protein sorting-associated protein 45 OS=Saccharomyces cerevisiae (strain ATCC 204508 / S288c) GN=VPS45 PE=1 SV=2	P38932	VPS45	67 kDa	N	2	0	0	0	0	0	0	0	530380	0	0	0	0	0	0	0
Y		2194	DNA-dependent ATPase MGS1 OS=Saccharomyces cerevisiae (strain ATCC 204508 / S288c) GN=MGS1 PE=1 SV=2	P40151	MGS1	67 kDa	N	0	2	0	0	0	0	0	0	0	952460	0	0	0	0	0	0
Y		63	Lysine--tRNA ligase, cytoplasmic OS=Saccharomyces cerevisiae (strain ATCC 204508 / S288c) GN=KRS1 PE=1 SV=2	P15180	KRS1	68 kDa	Y	153	163	29	0	30	14	11	0	287040000	313340000	5656800	0	20393200	4835100	1434280	0
Y	Y	142	ABC transporter ATP-binding protein ARB1 OS=Saccharomyces cerevisiae (strain ATCC 204508 / S288c) GN=ARB1 PE=1 SV=1	P40024	ARB1	68 kDa	Y	74	73	22	0	38	30	3	0	113326000	119298000	3150600	0	27025000	11333400	234450	0
Y	Y	305	Peptide transporter PTR2 OS=Saccharomyces cerevisiae (strain ATCC 204508 / S288c) GN=PTR2 PE=1 SV=2	P32901	PTR2	68 kDa	N	27	24	0	0	34	46	0	0	36956000	17438500	0	0	20111500	16008300	0	0
Y	Y	366	Dicarboxylic amino acid permease OS=Saccharomyces cerevisiae (strain ATCC 204508 / S288c) GN=DIP5 PE=1 SV=1	P53388	DIP5	68 kDa	N	23	17	0	0	34	38	0	0	53816000	30254000	0	0	46208000	31509800	0	0
Y	Y	381	Translation initiation factor RLI1 OS=Saccharomyces cerevisiae (strain ATCC 204508 / S288c) GN=RLI1 PE=1 SV=1	Q03195	RLI1	68 kDa	Y	20	21	11	0	30	26	0	0	20452400	22915000	1270100	0	24508000	12866800	0	0
Y	Y	393.1	2-isopropylmalate synthase OS=Saccharomyces cerevisiae (strain ATCC 204508 / S288c) GN=LEU4 PE=1 SV=1	P06208	LEU4	68 kDa	Y	31	27	12	0	11	6	0	0	28586000	17584900	1819430	0	6539100	1355610	0	0
Y	Y	498	Lysine-specific permease OS=Saccharomyces cerevisiae (strain ATCC 204508 / S288c) GN=LYP1 PE=1 SV=2	P32487	LYP1	68 kDa	N	20	14	0	0	27	19	0	0	22495800	18322900	0	0	17212000	12353600	0	0
	Y	528	Alpha-1,2-mannosyltransferase MNN2 OS=Saccharomyces cerevisiae (strain ATCC 204508 / S288c) GN=MNN2 PE=1 SV=1	P38069	MNN2	68 kDa	N	0	0	0	0	41	34	0	0	0	0	0	0	22889900	11154900	0	0
Y	Y	682	Leu/Val/Ile amino-acid permease OS=Saccharomyces cerevisiae (strain ATCC 204508 / S288c) GN=BAP2 PE=1 SV=2	P38084	BAP2	68 kDa	N	11	7	0	0	15	20	0	0	6587500	4477100	0	0	9438200	10871600	0	0
Y	Y	837	Polyamine transporter 3 OS=Saccharomyces cerevisiae (strain ATCC 204508 / S288c) GN=TPO3 PE=1 SV=1	Q06451	TPO3	68 kDa	N	8	10	0	0	9	14	0	0	7566400	7748700	0	0	4254500	4730300	0	0
Y	Y	1073	RING finger protein ETP1 OS=Saccharomyces cerevisiae (strain ATCC 204508 / S288c) GN=ETP1 PE=1 SV=1	P38748	ETP1	68 kDa	N	6	6	0	0	8	6	0	0	3399900	1862620	0	0	2191620	1640840	0	0
Y	Y	1080	Serine/threonine-protein kinase RCK2 OS=Saccharomyces cerevisiae (strain ATCC 204508 / S288c) GN=RCK2 PE=1 SV=3	P38623	RCK2	68 kDa	N	5	2	0	0	9	9	0	0	2760310	1887200	0	0	5892900	2936800	0	0
Y	Y	1111	Protein ECM25 OS=Saccharomyces cerevisiae (strain ATCC 204508 / S288c) GN=ECM25 PE=1 SV=2	P32525	ECM25	68 kDa	N	4	0	0	0	11	7	0	0	3081800	0	0	0	6362000	1935090	0	0
Y	Y	1251	Probable intramembrane protease YKL100C OS=Saccharomyces cerevisiae (strain ATCC 204508 / S288c) GN=YKL100C PE=1 SV=1	P34248	YKL100C	68 kDa	N	4	0	0	0	7	7	0	0	2347200	0	0	0	3273800	1891000	0	0
Y	Y	1515	Peroxisomal biogenesis factor 8 OS=Saccharomyces cerevisiae (strain ATCC 204508 / S288c) GN=PEX8 PE=1 SV=1	P53248	PEX8	68 kDa	N	2	5	0	0	3	0	0	0	1145400	2912800	0	0	1019900	0	0	0
	Y	1542	Protein ECM3 OS=Saccharomyces cerevisiae (strain ATCC 204508 / S288c) GN=ECM3 PE=1 SV=1	Q99252	ECM3	68 kDa	N	0	0	0	0	6	2	0	0	0	0	0	0	2281470	696700	0	0
Y		1747	Cell division cycle protein CDT1 OS=Saccharomyces cerevisiae (strain ATCC 204508 / S288c) GN=TAH11 PE=1 SV=1	P47112	TAH11	68 kDa	N	5	4	0	0	0	0	0	0	4447700	2338600	0	0	0	0	0	0
Y	Y	10.1	Heat shock protein SSA2 OS=Saccharomyces cerevisiae (strain ATCC 204508 / S288c) GN=SSA2 PE=1 SV=3	P10592	SSA2	69 kDa	Y	367	370	153	0	149	127	59	0	2182300000	1809610000	117683000	0	286820000	127237000	17376200	0
Y	Y	372	Valine/tyrosine/tryptophan amino-acid permease 1 OS=Saccharomyces cerevisiae (strain ATCC 204508 / S288c) GN=TAT1 PE=1 SV=1	P38085	TAT1	69 kDa	N	26	24	0	0	29	29	0	0	37467000	30705000	0	0	23171000	14205200	0	0
Y	Y	424	Signal recognition particle subunit SRP68 OS=Saccharomyces cerevisiae (strain ATCC 204508 / S288c) GN=SRP68 PE=1 SV=1	P38687	SRP68	69 kDa	N	22	24	0	0	25	22	0	0	12195200	11746100	0	0	18483700	5663200	0	0
Y	Y	657	RNA-binding protein MRN1 OS=Saccharomyces cerevisiae (strain ATCC 204508 / S288c) GN=MRN1 PE=1 SV=1	Q08925	MRN1	69 kDa	N	21	25	0	0	6	2	0	0	18569400	27663600	0	0	1228330	300800	0	0
Y	Y	800	Peroxisomal targeting signal receptor OS=Saccharomyces cerevisiae (strain ATCC 204508 / S288c) GN=PEX5 PE=1 SV=1	P35056	PEX5	69 kDa	N	3	2	0	0	16	20	0	0	1840900	199590	0	0	9159000	6410200	0	0
Y	Y	823	GPI transamidase component GPI16 OS=Saccharomyces cerevisiae (strain ATCC 204508 / S288c) GN=GPI16 PE=1 SV=2	P38875	GPI16	69 kDa	N	6	5	0	0	12	18	0	0	2799200	3460900	0	0	10185100	8014900	0	0
Y	Y	987	ATP-dependent rRNA helicase SPB4 OS=Saccharomyces cerevisiae (strain YJM789) GN=SPB4 PE=3 SV=1	A7A237	SPB4	69 kDa	N	5	10	0	0	6	10	0	0	1451280	6617000	0	0	2245420	1290450	0	0
Y	Y	994	GPI transamidase component GAA1 OS=Saccharomyces cerevisiae (strain ATCC 204508 / S288c) GN=GAA1 PE=1 SV=1	P39012	GAA1	69 kDa	N	6	2	0	0	10	11	0	0	2830600	543210	0	0	4034600	2861300	0	0
Y	Y	1041	Serine/threonine-protein phosphatase 2B catalytic subunit A2 OS=Saccharomyces cerevisiae (strain ATCC 204508 / S288c) GN=CMP2 PE=1 SV=2	P14747	CMP2	69 kDa	N	4	2	0	0	11	10	0	0	1206570	653820	0	0	4876700	2275100	0	0
Y	Y	1136	Signal recognition particle receptor subunit alpha homolog OS=Saccharomyces cerevisiae (strain ATCC 204508 / S288c) GN=SRP101 PE=1 SV=2	P32916	SRP101	69 kDa	N	8	2	0	0	7	6	0	0	6313400	587790	0	0	3716600	2355770	0	0
Y	Y	1319	Vitamin H transporter OS=Saccharomyces cerevisiae (strain ATCC 204508 / S288c) GN=VHT1 PE=1 SV=1	P53241	VHT1	69 kDa	N	5	2	0	0	5	3	0	0	6564900	2816100	0	0	6947000	2066300	0	0
Y		1524	Methylenetetrahydrofolate reductase 2 OS=Saccharomyces cerevisiae (strain ATCC 204508 / S288c) GN=MET13 PE=1 SV=2	P53128	MET13	69 kDa	N	10	3	0	0	0	0	0	0	7530900	1397100	0	0	0	0	0	0
Y	Y	1583	Polyamine transporter TPO5 OS=Saccharomyces cerevisiae (strain ATCC 204508 / S288c) GN=TPO5 PE=1 SV=1	P36029	TPO5	69 kDa	N	2	0	0	0	2	3	0	0	476270	0	0	0	564280	562440	0	0
	Y	1871	Elongation factor 1 alpha-like protein OS=Saccharomyces cerevisiae (strain ATCC 204508 / S288c) GN=HBS1 PE=1 SV=2	P32769	HBS1	69 kDa	N	0	0	0	0	5	0	0	0	0	0	0	0	1240810	0	0	0
Y	Y	418	40S ribosomal protein S29-A OS=Saccharomyces cerevisiae (strain ATCC 204508 / S288c) GN=RPS29A PE=1 SV=3	P41057	RPS29A	7 kDa	Y	40	36	7	0	10	2	0	0	134408000	77550000	1088260	0	7986800	742500	0	0
Y	Y	651	40S ribosomal protein S29-B OS=Saccharomyces cerevisiae (strain ATCC 204508 / S288c) GN=RPS29B PE=1 SV=3	P41058	RPS29B	7 kDa	Y	28	19	3	0	5	0	0	0	69209000	40742400	649650	0	4673200	0	0	0
	Y	1869	Cytochrome c oxidase subunit 7A OS=Saccharomyces cerevisiae (strain ATCC 204508 / S288c) GN=COX9 PE=1 SV=2	P07255	COX9	7 kDa	N	0	0	0	0	2	4	0	0	0	0	0	0	1002600	2201100	0	0
Y	Y	10.2	Heat shock protein SSA1 OS=Saccharomyces cerevisiae (strain ATCC 204508 / S288c) GN=SSA1 PE=1 SV=4	P10591	SSA1	70 kDa	Y	345	345	144	0	146	122	55	0	2095800000	1681950000	105408000	0	252660000	116160000	13689400	0
Y	Y	10.3	Heat shock protein SSA4 OS=Saccharomyces cerevisiae (strain ATCC 204508 / S288c) GN=SSA4 PE=1 SV=3	P22202	SSA4	70 kDa	Y	138	140	33	0	30	0	0	0	756750000	646460000	15815000	0	67716000	0	0	0
	Y	153	Arginine--tRNA ligase, cytoplasmic OS=Saccharomyces cerevisiae (strain ATCC 204508 / S288c) GN=YDR341C PE=1 SV=1	Q05506	YDR341C	70 kDa	Y	16	14	24	0	91	82	0	0	10776800	8673500	3885700	0	99365000	54294000	0	0
Y	Y	613	Sphingoid long chain base kinase 4 OS=Saccharomyces cerevisiae (strain ATCC 204508 / S288c) GN=LCB4 PE=1 SV=1	Q12246	LCB4	70 kDa	N	12	11	0	0	22	18	0	0	14233700	9382900	0	0	15860300	5117200	0	0
Y	Y	664	General amino acid permease AGP1 OS=Saccharomyces cerevisiae (strain YJM789) GN=AGP1 PE=3 SV=1	A6ZTG5 (+1)	AGP1	70 kDa	N	10	9	0	0	15	22	0	0	13523700	10600100	0	0	10403700	10711200	0	0
Y	Y	934	Succinate dehydrogenase [ubiquinone] flavoprotein subunit, mitochondrial OS=Saccharomyces cerevisiae (strain ATCC 204508 / S288c) GN=SDH1 PE=1 SV=1	Q00711	SDH1	70 kDa	N	8	8	0	0	7	9	0	0	6897700	3760400	0	0	3163800	2898700	0	0
Y	Y	1106	ATP-dependent RNA helicase DBP6 OS=Saccharomyces cerevisiae (strain ATCC 204508 / S288c) GN=DBP6 PE=1 SV=1	P53734	DBP6	70 kDa	N	9	8	0	0	2	5	0	0	7644100	2981910	0	0	913750	737550	0	0
Y	Y	1151	Conserved oligomeric Golgi complex subunit 8 OS=Saccharomyces cerevisiae (strain ATCC 204508 / S288c) GN=COG8 PE=1 SV=1	Q04632	COG8	70 kDa	N	5	6	0	0	5	7	0	0	1710730	1214200	0	0	1454940	693000	0	0
Y	Y	1312	Replication factor A protein 1 OS=Saccharomyces cerevisiae (strain ATCC 204508 / S288c) GN=RFA1 PE=1 SV=1	P22336	RFA1	70 kDa	N	5	2	0	0	5	3	0	0	2314300	1338400	0	0	1325240	424620	0	0
	Y	1495	Cerevisin OS=Saccharomyces cerevisiae (strain ATCC 204508 / S288c) GN=PRB1 PE=1 SV=1	P09232	PRB1	70 kDa	Y	6	2	3	0	0	0	0	0	4626800	1338200	314880	0	0	0	0	0
Y	Y	1554	Synchronized import protein 1 OS=Saccharomyces cerevisiae (strain ATCC 204508 / S288c) GN=SYO1 PE=1 SV=1	Q07395	SYO1	70 kDa	N	2	0	0	0	5	5	0	0	1763200	0	0	0	2287750	936320	0	0
Y		2120	Protein MUK1 OS=Saccharomyces cerevisiae (strain ATCC 204508 / S288c) GN=MUK1 PE=1 SV=1	Q02866	MUK1	70 kDa	N	0	2	0	0	0	0	0	0	0	616090	0	0	0	0	0	0
Y		2153	SCF-associated factor 1 OS=Saccharomyces cerevisiae (strain ATCC 204508 / S288c) GN=SAF1 PE=1 SV=2	P38352	SAF1	70 kDa	N	3	0	0	0	0	0	0	0	1960800	0	0	0	0	0	0	0
	Y	10.4	Heat shock protein SSA3 OS=Saccharomyces cerevisiae (strain ATCC 204508 / S288c) GN=SSA3 PE=1 SV=3	P09435	SSA3	71 kDa	N	0	0	0	0	0	21	0	0	0	0	0	0	0	22059000	0	0
Y	Y	106	Heat shock protein SSC1, mitochondrial OS=Saccharomyces cerevisiae (strain ATCC 204508 / S288c) GN=SSC1 PE=1 SV=1	P0CS90 (+1)	SSC1	71 kDa	Y	100	77	55	0	34	11	9	0	262950000	156442000	14136800	0	25093000	2765100	880530	0
Y	Y	241	Phosphoinositide phosphatase SAC1 OS=Saccharomyces cerevisiae (strain ATCC 204508 / S288c) GN=SAC1 PE=1 SV=1	P32368	SAC1	71 kDa	Y	34	19	2	0	60	50	0	0	29043000	11735100	210700	0	55619000	31923000	0	0
Y	Y	383	Putative aldehyde dehydrogenase-like protein YHR039C OS=Saccharomyces cerevisiae (strain ATCC 204508 / S288c) GN=MSC7 PE=1 SV=1	P38694	MSC7	71 kDa	N	25	31	0	0	30	22	0	0	24341200	29665000	0	0	20055000	9630700	0	0
Y	Y	674	Translation initiation factor eIF-2B subunit delta OS=Saccharomyces cerevisiae (strain ATCC 204508 / S288c) GN=GCD2 PE=1 SV=1	P12754	GCD2	71 kDa	N	12	15	0	0	16	11	0	0	9734500	8173000	0	0	8844800	3347300	0	0
	Y	750	tRNA(Thr) (cytosine(32)-N(3))-methyltransferase OS=Saccharomyces cerevisiae (strain ATCC 204508 / S288c) GN=ABP140 PE=1 SV=3	Q08641	ABP140	71 kDa	Y	2	2	8	0	19	12	0	0	643410	644760	1109080	0	5397700	2931300	0	0
Y	Y	857	Transaminated amino acid decarboxylase OS=Saccharomyces cerevisiae (strain ATCC 204508 / S288c) GN=ARO10 PE=1 SV=1	Q06408	ARO10	71 kDa	N	3	12	0	0	12	12	0	0	1739600	6145200	0	0	4157600	2934400	0	0
	Y	863	Eukaryotic translation initiation factor 2A OS=Saccharomyces cerevisiae (strain ATCC 204508 / S288c) GN=YGR054W PE=1 SV=1	P53235	YGR054W	71 kDa	Y	5	0	8	0	13	10	0	0	5435200	0	1621480	0	10294900	2811810	0	0
Y	Y	979	Protein phosphatase PP2A regulatory subunit A OS=Saccharomyces cerevisiae (strain ATCC 204508 / S288c) GN=TPD3 PE=1 SV=3	P31383	TPD3	71 kDa	N	2	2	0	0	14	9	0	0	605250	420610	0	0	8800700	3274900	0	0
Y	Y	1066	Phosphoribomutase OS=Saccharomyces cerevisiae (strain ATCC 204508 / S288c) GN=PRM15 PE=1 SV=1	Q03262	PRM15	71 kDa	N	8	14	0	0	3	0	0	0	9848100	13137900	0	0	1522500	0	0	0
	Y	1276	Iron transport multicopper oxidase FET5 OS=Saccharomyces cerevisiae (strain ATCC 204508 / S288c) GN=FET5 PE=1 SV=1	P43561	FET5	71 kDa	N	0	0	0	0	10	9	0	0	0	0	0	0	3902500	2546460	0	0
Y	Y	1360	Bud emergence protein 4 OS=Saccharomyces cerevisiae (strain ATCC 204508 / S288c) GN=BEM4 PE=1 SV=1	P39011	BEM4	71 kDa	N	6	4	0	0	4	3	0	0	2687400	1870580	0	0	1011680	388560	0	0
	Y	1488	Ubiquitin-activating enzyme E1-like OS=Saccharomyces cerevisiae (strain ATCC 204508 / S288c) GN=UBA2 PE=1 SV=1	P52488	UBA2	71 kDa	N	0	0	0	0	6	4	0	0	0	0	0	0	1026110	522070	0	0
Y		1652	Protein WHI3 OS=Saccharomyces cerevisiae (strain ATCC 204508 / S288c) GN=WHI3 PE=1 SV=1	P34761	WHI3	71 kDa	N	3	3	0	0	0	0	0	0	4620300	3392000	0	0	0	0	0	0
	Y	1995	Uncharacterized transporter YNL095C OS=Saccharomyces cerevisiae (strain ATCC 204508 / S288c) GN=YNL095C PE=1 SV=1	P53932	YNL095C	71 kDa	N	0	0	0	0	0	5	0	0	0	0	0	0	0	1791990	0	0
	Y	2001	Nuclear control of ATPase protein 2 OS=Saccharomyces cerevisiae (strain ATCC 204508 / S288c) GN=NCA2 PE=1 SV=1	Q12374	NCA2	71 kDa	N	0	0	0	0	0	2	0	0	0	0	0	0	0	161530	0	0
Y		2061	Protein BZZ1 OS=Saccharomyces cerevisiae (strain ATCC 204508 / S288c) GN=BZZ1 PE=1 SV=1	P38822	BZZ1	71 kDa	N	0	4	0	0	0	0	0	0	0	1073070	0	0	0	0	0	0
Y		2062	Protein ASI1 OS=Saccharomyces cerevisiae (strain ATCC 204508 / S288c) GN=ASI1 PE=1 SV=1	P54074	ASI1	71 kDa	N	2	2	0	0	0	0	0	0	1092600	628500	0	0	0	0	0	0
Y		2072	Glycine--tRNA ligase 2 OS=Saccharomyces cerevisiae (strain ATCC 204508 / S288c) GN=GRS2 PE=1 SV=1	Q06817	GRS2	71 kDa	N	2	2	0	0	0	0	0	0	1053700	994200	0	0	0	0	0	0
	Y	2081	Siderophore iron transporter 1 OS=Saccharomyces cerevisiae (strain ATCC 204508 / S288c) GN=SIT1 PE=3 SV=1	P39980	SIT1	71 kDa	N	0	0	0	0	0	2	0	0	0	0	0	0	0	968490	0	0
	Y	2229	ATP-dependent DNA helicase II subunit 1 OS=Saccharomyces cerevisiae (strain ATCC 204508 / S288c) GN=YKU70 PE=1 SV=2	P32807	YKU70	71 kDa	N	0	0	0	0	0	2	0	0	0	0	0	0	0	392190	0	0
Y	Y	226	Uridine permease OS=Saccharomyces cerevisiae (strain ATCC 204508 / S288c) GN=FUI1 PE=1 SV=1	P38196	FUI1	72 kDa	N	34	32	0	0	52	52	0	0	67224000	59309000	0	0	62209000	41465000	0	0
Y	Y	239	Fimbrin OS=Saccharomyces cerevisiae (strain ATCC 204508 / S288c) GN=SAC6 PE=1 SV=1	P32599	SAC6	72 kDa	Y	39	38	7	0	48	34	0	0	37089000	31478000	614620	0	40130000	15456000	0	0
Y	Y	673	Iron transport multicopper oxidase FET3 OS=Saccharomyces cerevisiae (strain ATCC 204508 / S288c) GN=FET3 PE=1 SV=2	P38993	FET3	72 kDa	N	10	10	0	0	16	18	0	0	12398800	12299900	0	0	26260000	19452800	0	0
Y	Y	890	Protein TOM71 OS=Saccharomyces cerevisiae (strain ATCC 204508 / S288c) GN=TOM71 PE=1 SV=1	P38825	TOM71	72 kDa	N	16	18	0	0	0	3	0	0	12900500	7693300	0	0	0	351260	0	0
Y	Y	938	Lysophospholipid acyltransferase OS=Saccharomyces cerevisiae (strain ATCC 204508 / S288c) GN=ALE1 PE=1 SV=1	Q08548	ALE1	72 kDa	N	9	7	0	0	11	6	0	0	6052400	3099030	0	0	4143700	1230770	0	0
	Y	1120	Altered inheritance of mitochondria protein 9, mitochondrial OS=Saccharomyces cerevisiae (strain ATCC 204508 / S288c) GN=AIM9 PE=1 SV=1	P40053	AIM9	72 kDa	Y	9	11	5	0	0	0	0	0	5620900	4172300	500670	0	0	0	0	0
	Y	1179	Carbon catabolite-derepressing protein kinase OS=Saccharomyces cerevisiae (strain ATCC 204508 / S288c) GN=SNF1 PE=1 SV=1	P06782	SNF1	72 kDa	Y	0	0	3	0	9	6	0	0	0	0	155900	0	5146800	1446490	0	0
Y	Y	1313	Epsin-2 OS=Saccharomyces cerevisiae (strain ATCC 204508 / S288c) GN=ENT2 PE=1 SV=1	Q05785	ENT2	72 kDa	N	4	5	0	0	4	0	0	0	805990	837970	0	0	389670	0	0	0
Y	Y	1318	Glycerol-3-phosphate dehydrogenase, mitochondrial OS=Saccharomyces cerevisiae (strain ATCC 204508 / S288c) GN=GUT2 PE=1 SV=2	P32191	GUT2	72 kDa	N	0	6	0	0	4	5	0	0	0	1413790	0	0	1074270	553410	0	0
Y	Y	1419	Chromatin structure-remodeling complex subunit RSC4 OS=Saccharomyces cerevisiae (strain ATCC 204508 / S288c) GN=RSC4 PE=1 SV=2	Q02206	RSC4	72 kDa	N	2	0	0	0	7	5	0	0	497060	0	0	0	1468660	609060	0	0
Y	Y	1485	Sterol O-acyltransferase 1 OS=Saccharomyces cerevisiae (strain ATCC 204508 / S288c) GN=ARE1 PE=1 SV=1	P25628	ARE1	72 kDa	N	5	0	0	0	4	2	0	0	3554800	0	0	0	1010410	206150	0	0
Y		1667	Ubiquitin-like-specific protease 1 OS=Saccharomyces cerevisiae (strain ATCC 204508 / S288c) GN=ULP1 PE=1 SV=1	Q02724	ULP1	72 kDa	N	2	5	0	0	0	0	0	0	1427800	2446800	0	0	0	0	0	0
	Y	1704	Clathrin coat assembly protein AP180A OS=Saccharomyces cerevisiae (strain ATCC 204508 / S288c) GN=YAP1801 PE=1 SV=1	P38856	YAP1801	72 kDa	N	0	0	0	0	3	2	0	0	0	0	0	0	926980	299730	0	0
	Y	1768	NADPH-dependent diflavin oxidoreductase 1 OS=Saccharomyces cerevisiae (strain ATCC 204508 / S288c) GN=TAH18 PE=1 SV=1	Q12181	TAH18	72 kDa	N	0	0	0	0	3	2	0	0	0	0	0	0	587370	177250	0	0
	Y	1813	Uracil permease OS=Saccharomyces cerevisiae (strain ATCC 204508 / S288c) GN=FUR4 PE=3 SV=2	P05316	FUR4	72 kDa	N	0	0	0	0	2	6	0	0	0	0	0	0	914790	1509520	0	0
	Y	2012	U3 small nucleolar RNA-associated protein 5 OS=Saccharomyces cerevisiae (strain ATCC 204508 / S288c) GN=UTP5 PE=1 SV=1	Q04177	UTP5	72 kDa	N	0	0	0	0	2	0	0	0	0	0	0	0	1153700	0	0	0
Y		2258	DNA polymerase eta OS=Saccharomyces cerevisiae (strain ATCC 204508 / S288c) GN=RAD30 PE=1 SV=1	Q04049	RAD30	72 kDa	N	2	0	0	0	0	0	0	0	261680	0	0	0	0	0	0	0
Y	Y	319	Cell membrane protein YLR413W OS=Saccharomyces cerevisiae (strain ATCC 204508 / S288c) GN=YLR413W PE=1 SV=1	Q06689	YLR413W	73 kDa	N	20	18	0	0	50	39	0	0	34118000	25952000	0	0	62622000	32647000	0	0
Y	Y	496	Large subunit GTPase 1 OS=Saccharomyces cerevisiae (strain ATCC 204508 / S288c) GN=LSG1 PE=1 SV=1	P53145	LSG1	73 kDa	Y	26	28	2	0	11	14	0	0	24368100	29484000	63041	0	5676100	3217000	0	0
Y	Y	909	E3 ubiquitin-protein ligase HEL2 OS=Saccharomyces cerevisiae (strain ATCC 204508 / S288c) GN=HEL2 PE=1 SV=1	Q05580	HEL2	73 kDa	N	15	3	0	0	9	6	0	0	8800600	1513600	0	0	2765000	832560	0	0
Y	Y	1057	GTPase-activating protein GYP1 OS=Saccharomyces cerevisiae (strain ATCC 204508 / S288c) GN=GYP1 PE=1 SV=1	Q08484	GYP1	73 kDa	N	7	7	0	0	5	6	0	0	2393000	2684000	0	0	904880	674330	0	0
Y	Y	1434	YAP1-binding protein 2 OS=Saccharomyces cerevisiae (strain ATCC 204508 / S288c) GN=YBP2 PE=1 SV=1	P53169	YBP2	73 kDa	N	4	4	0	0	2	4	0	0	1750960	1154720	0	0	352280	571320	0	0
Y		1518	Transcriptional regulatory protein DOT6 OS=Saccharomyces cerevisiae (strain ATCC 204508 / S288c) GN=DOT6 PE=1 SV=1	P40059	DOT6	73 kDa	N	6	8	0	0	0	0	0	0	3417300	6269800	0	0	0	0	0	0
Y		1867	tRNA (uracil(54)-C(5))-methyltransferase OS=Saccharomyces cerevisiae (strain ATCC 204508 / S288c) GN=TRM2 PE=1 SV=2	P33753	TRM2	73 kDa	N	4	2	0	0	0	0	0	0	1218070	707610	0	0	0	0	0	0
Y		1944	Polyamine transporter 4 OS=Saccharomyces cerevisiae (strain ATCC 204508 / S288c) GN=TPO4 PE=1 SV=1	Q12256	TPO4	73 kDa	N	2	2	0	0	0	0	0	0	696170	584070	0	0	0	0	0	0
	Y	2060	MAP kinase kinase PBS2 OS=Saccharomyces cerevisiae (strain ATCC 204508 / S288c) GN=PBS2 PE=1 SV=4	P08018	PBS2	73 kDa	N	0	0	0	0	4	0	0	0	0	0	0	0	880540	0	0	0
Y	Y	115	Transcriptional activator of sulfur metabolism MET4 OS=Saccharomyces cerevisiae (strain ATCC 204508 / S288c) GN=MET4 PE=1 SV=2	P32389	MET4	74 kDa	N	47	54	0	0	78	86	0	0	70764000	82392000	0	0	150804000	131661000	0	0
	Y	135	Transketolase 1 OS=Saccharomyces cerevisiae (strain ATCC 204508 / S288c) GN=TKL1 PE=1 SV=4	P23254	TKL1	74 kDa	Y	21	22	33	0	88	80	6	0	25565000	20932200	13594000	0	126100000	69270000	1008620	0
Y	Y	195	High-affinity glutamine permease OS=Saccharomyces cerevisiae (strain ATCC 204508 / S288c) GN=GNP1 PE=1 SV=2	P48813	GNP1	74 kDa	N	39	40	0	0	46	64	0	0	89234000	63693000	0	0	53825000	42004000	0	0
Y	Y	298	NAD-dependent malic enzyme, mitochondrial OS=Saccharomyces cerevisiae (strain ATCC 204508 / S288c) GN=MAE1 PE=1 SV=1	P36013	MAE1	74 kDa	Y	58	56	2	0	12	2	3	0	81975000	60302000	55794	0	4050900	166940	90498	0
Y	Y	375	Nucleolar GTP-binding protein 1 OS=Saccharomyces cerevisiae (strain ATCC 204508 / S288c) GN=NOG1 PE=1 SV=1	Q02892	NOG1	74 kDa	Y	11	16	3	0	40	35	0	0	7166000	11131200	335410	0	29675000	14419500	0	0
Y	Y	389	Prolyl 3,4-dihydroxylase TPA1 OS=Saccharomyces cerevisiae (strain ATCC 204508 / S288c) GN=TPA1 PE=1 SV=1	P40032	TPA1	74 kDa	Y	36	30	3	0	19	16	0	0	37933000	17193200	296920	0	9940900	3840800	0	0
Y	Y	908	Methylenetetrahydrofolate reductase 1 OS=Saccharomyces cerevisiae (strain ATCC 204508 / S288c) GN=MET12 PE=1 SV=2	P46151	MET12	74 kDa	N	8	2	0	0	14	8	0	0	4031400	2007500	0	0	5950900	1551600	0	0
Y	Y	937	Nucleoporin NDC1 OS=Saccharomyces cerevisiae (strain ATCC 204508 / S288c) GN=NDC1 PE=1 SV=1	P32500	NDC1	74 kDa	N	9	7	0	0	10	8	0	0	3819200	5349000	0	0	6413000	2585990	0	0
	Y	1070	Signal recognition particle subunit SRP72 OS=Saccharomyces cerevisiae (strain ATCC 204508 / S288c) GN=SRP72 PE=1 SV=2	P38688	SRP72	74 kDa	N	0	0	0	0	8	9	0	0	0	0	0	0	2786360	2323280	0	0
Y	Y	1156	Sterol O-acyltransferase 2 OS=Saccharomyces cerevisiae (strain ATCC 204508 / S288c) GN=ARE2 PE=1 SV=1	P53629	ARE2	74 kDa	N	9	2	0	0	4	8	0	0	6961300	707660	0	0	1508580	2447980	0	0
	Y	1200	DNA-directed RNA polymerase III subunit RPC3 OS=Saccharomyces cerevisiae (strain YJM789) GN=RPC82 PE=3 SV=1	A6ZX64 (+1)	RPC82	74 kDa	N	0	0	0	0	7	15	0	0	0	0	0	0	4073300	6499700	0	0
Y	Y	1290	Glycerol uptake/efflux facilitator protein OS=Saccharomyces cerevisiae (strain ATCC 204508 / S288c) GN=FPS1 PE=1 SV=2	P23900	FPS1	74 kDa	N	4	2	0	0	6	7	0	0	1544500	805480	0	0	787770	1008240	0	0
Y		1895	Serine/threonine-protein kinase BUR1 OS=Saccharomyces cerevisiae (strain ATCC 204508 / S288c) GN=SGV1 PE=1 SV=1	P23293	SGV1	74 kDa	N	2	5	0	0	0	0	0	0	1184800	2306500	0	0	0	0	0	0
	Y	2068	Uncharacterized vacuolar membrane protein SCY_4679 OS=Saccharomyces cerevisiae (strain YJM789) GN=SCY_4679 PE=3 SV=1	P53925 (+1)	YNL115C	74 kDa	N	0	0	0	0	0	5	0	0	0	0	0	0	0	628760	0	0
Y		2172	Vacuolar protein sorting-associated protein 52 OS=Saccharomyces cerevisiae (strain ATCC 204508 / S288c) GN=VPS52 PE=1 SV=2	P39904	VPS52	74 kDa	N	2	0	0	0	0	0	0	0	276080	0	0	0	0	0	0	0
	Y	144	Acetyl-coenzyme A synthetase 2 OS=Saccharomyces cerevisiae (strain ATCC 204508 / S288c) GN=ACS2 PE=1 SV=1	P52910	ACS2	75 kDa	Y	12	12	26	0	97	90	5	0	23027000	9025800	4491800	0	154190000	65020000	633390	0
Y	Y	196	Acetolactate synthase catalytic subunit, mitochondrial OS=Saccharomyces cerevisiae (strain ATCC 204508 / S288c) GN=ILV2 PE=1 SV=1	P07342	ILV2	75 kDa	Y	68	70	15	0	26	6	4	0	129605000	117181000	2950000	0	13503000	1105280	424010	0
Y	Y	422	Protein translocation protein SEC63 OS=Saccharomyces cerevisiae (strain ATCC 204508 / S288c) GN=SEC63 PE=1 SV=2	P14906	SEC63	75 kDa	Y	16	10	8	0	34	28	0	0	14225700	5994800	572970	0	35788000	17875200	0	0
Y	Y	481	Protein SLY1 OS=Saccharomyces cerevisiae (strain ATCC 204508 / S288c) GN=SLY1 PE=1 SV=1	P22213	SLY1	75 kDa	N	24	23	0	0	22	15	0	0	13335800	13465000	0	0	7878000	2634000	0	0
	Y	911	Pumilio homology domain family member 6 OS=Saccharomyces cerevisiae (strain ATCC 204508 / S288c) GN=PUF6 PE=1 SV=1	Q04373	PUF6	75 kDa	Y	0	0	4	0	21	10	0	0	0	0	317917	0	11106000	4440900	0	0
Y	Y	1195	Kelch repeat-containing protein 3 OS=Saccharomyces cerevisiae (strain ATCC 204508 / S288c) GN=KEL3 PE=1 SV=1	Q08979	KEL3	75 kDa	N	4	0	0	0	7	11	0	0	2583900	0	0	0	2670310	1501760	0	0
Y		1198	UBA domain-containing protein RUP1 OS=Saccharomyces cerevisiae (strain ATCC 204508 / S288c) GN=RUP1 PE=1 SV=1	Q12242	RUP1	75 kDa	N	8	12	0	0	0	0	0	0	7213700	9924000	0	0	0	0	0	0
Y	Y	1259	Auxilin-like clathrin uncoating factor SWA2 OS=Saccharomyces cerevisiae (strain ATCC 204508 / S288c) GN=SWA2 PE=1 SV=1	Q06677	SWA2	75 kDa	N	2	2	0	0	5	8	0	0	168570	903960	0	0	3624600	3248500	0	0
Y	Y	1390	Mitochondrial Rho GTPase 1 OS=Saccharomyces cerevisiae (strain ATCC 204508 / S288c) GN=GEM1 PE=1 SV=1	P39722	GEM1	75 kDa	N	2	3	0	0	4	5	0	0	631100	948070	0	0	669970	1048480	0	0
Y		1471	Homoaconitase, mitochondrial OS=Saccharomyces cerevisiae (strain ATCC 204508 / S288c) GN=LYS4 PE=1 SV=1	P49367	LYS4	75 kDa	N	5	7	0	0	0	0	0	0	4560800	4389700	0	0	0	0	0	0
Y	Y	1645	Protein RMD9, mitochondrial OS=Saccharomyces cerevisiae (strain ATCC 204508 / S288c) GN=RMD9 PE=1 SV=1	P53140	RMD9	75 kDa	N	2	0	0	0	5	0	0	0	358690	0	0	0	1273590	0	0	0
	Y	2097	RHO GTPase-activating protein RGD1 OS=Saccharomyces cerevisiae (strain ATCC 204508 / S288c) GN=RGD1 PE=1 SV=1	P38339	RGD1	75 kDa	N	0	0	0	0	0	2	0	0	0	0	0	0	0	455810	0	0
	Y	2175	Phospholipid:diacylglycerol acyltransferase OS=Saccharomyces cerevisiae (strain ATCC 204508 / S288c) GN=LRO1 PE=1 SV=1	P40345	LRO1	75 kDa	N	0	0	0	0	0	2	0	0	0	0	0	0	0	261810	0	0
Y	Y	2210	Guanine nucleotide exchange factor subunit RGP1 OS=Saccharomyces cerevisiae (strain ATCC 204508 / S288c) GN=RGP1 PE=1 SV=2	P16664	RGP1	75 kDa	N	2	0	0	0	2	0	0	0	943120	0	0	0	512410	0	0	0
Y	Y	274	Serine/threonine-protein kinase YPK1 OS=Saccharomyces cerevisiae (strain ATCC 204508 / S288c) GN=YPK1 PE=1 SV=2	P12688	YPK1	76 kDa	N	41	48	0	0	28	25	0	0	40444000	31380000	0	0	12982800	7794800	0	0
Y	Y	812	Biotin--protein ligase OS=Saccharomyces cerevisiae (strain ATCC 204508 / S288c) GN=BPL1 PE=1 SV=1	P48445	BPL1	76 kDa	N	12	10	0	0	13	8	0	0	8852800	5789700	0	0	7262600	1833050	0	0
Y		1047	ATP-dependent RNA helicase MSS116, mitochondrial OS=Saccharomyces cerevisiae (strain ATCC 204508 / S288c) GN=MSS116 PE=1 SV=1	P15424	MSS116	76 kDa	N	13	15	0	0	0	0	0	0	6582100	16888200	0	0	0	0	0	0
Y	Y	1091	Transmembrane 9 superfamily member 1 OS=Saccharomyces cerevisiae (strain ATCC 204508 / S288c) GN=EMP70 PE=1 SV=2	P32802	EMP70	76 kDa	N	2	0	0	0	11	11	0	0	3224800	0	0	0	9761500	3181200	0	0
	Y	1357	RING-finger protein MAG2 OS=Saccharomyces cerevisiae (strain ATCC 204508 / S288c) GN=MAG2 PE=1 SV=1	Q06436	MAG2	76 kDa	N	0	0	0	0	8	5	0	0	0	0	0	0	3821800	1732720	0	0
Y	Y	1487	ATP-dependent permease MDL1, mitochondrial OS=Saccharomyces cerevisiae (strain ATCC 204508 / S288c) GN=MDL1 PE=1 SV=2	P33310	MDL1	76 kDa	N	0	4	0	0	2	4	0	0	0	838360	0	0	678020	503940	0	0
Y	Y	1603	Inner nuclear membrane protein HEH2 OS=Saccharomyces cerevisiae (strain ATCC 204508 / S288c) GN=HEH2 PE=1 SV=1	Q03281	HEH2	76 kDa	N	5	2	0	0	0	4	0	0	1170540	477390	0	0	0	435310	0	0
	Y	1971	PAN2-PAN3 deadenylation complex subunit PAN3 OS=Saccharomyces cerevisiae (strain ATCC 204508 / S288c) GN=PAN3 PE=1 SV=1	P36102	PAN3	76 kDa	N	0	0	0	0	3	2	0	0	0	0	0	0	914980	387560	0	0
Y	Y	2026	Nucleolar complex-associated protein 3 OS=Saccharomyces cerevisiae (strain ATCC 204508 / S288c) GN=NOC3 PE=1 SV=1	Q07896	NOC3	76 kDa	N	0	2	0	0	2	0	0	0	0	441060	0	0	259080	0	0	0
	Y	2065	Transmembrane 9 superfamily member 2 OS=Saccharomyces cerevisiae (strain ATCC 204508 / S288c) GN=TMN2 PE=1 SV=1	Q04562	TMN2	76 kDa	N	0	0	0	0	2	2	0	0	0	0	0	0	1945400	604790	0	0
Y	Y	57	Putative proline--tRNA ligase YHR020W OS=Saccharomyces cerevisiae (strain ATCC 204508 / S288c) GN=YHR020W PE=1 SV=1	P38708	YHR020W	77 kDa	Y	140	142	16	0	62	52	4	0	388220000	270980000	2274390	0	49292000	24268000	404420	0
	Y	73.1	Heat shock protein homolog SSE1 OS=Saccharomyces cerevisiae (strain ATCC 204508 / S288c) GN=SSE1 PE=1 SV=4	P32589	SSE1	77 kDa	Y	106	87	46	0	79	32	14	0	153977000	99363000	19752600	0	61010000	13812600	2406000	0
Y	Y	120	Tryptophan synthase OS=Saccharomyces cerevisiae (strain ATCC 204508 / S288c) GN=TRP5 PE=1 SV=1	P00931	TRP5	77 kDa	Y	75	52	19	0	67	47	3	0	140314000	76046000	3112900	0	61967000	23810000	288670	0
Y	Y	139	Eukaryotic peptide chain release factor GTP-binding subunit OS=Saccharomyces cerevisiae (strain ATCC 204508 / S288c) GN=SUP35 PE=1 SV=1	P05453	SUP35	77 kDa	Y	71	76	3	0	50	40	0	0	120126000	92800000	245200	0	37499000	18343400	0	0
Y	Y	172	Long-chain-fatty-acid--CoA ligase 4 OS=Saccharomyces cerevisiae (strain ATCC 204508 / S288c) GN=FAA4 PE=1 SV=1	P47912	FAA4	77 kDa	N	37	36	0	0	67	66	0	0	68917000	47497000	0	0	63844000	35140000	0	0
	Y	352	NADPH--cytochrome P450 reductase OS=Saccharomyces cerevisiae (strain ATCC 204508 / S288c) GN=NCP1 PE=1 SV=3	P16603	NCP1	77 kDa	Y	11	12	6	0	50	36	0	0	5897600	5945700	605460	0	37135000	15613200	0	0
Y	Y	728	Putative zinc metalloproteinase YIL108W OS=Saccharomyces cerevisiae (strain ATCC 204508 / S288c) GN=YIL108W PE=1 SV=1	P40483	YIL108W	77 kDa	N	18	7	0	0	14	10	0	0	12787200	2592200	0	0	5646800	1845120	0	0
Y	Y	856	Very long-chain fatty acid transport protein OS=Saccharomyces cerevisiae (strain ATCC 204508 / S288c) GN=FAT1 PE=1 SV=2	P38225	FAT1	77 kDa	N	5	2	0	0	18	12	0	0	4424300	555260	0	0	9244200	4103600	0	0
Y	Y	901	Serine/threonine-protein phosphatase PP-Z1 OS=Saccharomyces cerevisiae (strain ATCC 204508 / S288c) GN=PPZ1 PE=1 SV=5	P26570	PPZ1	77 kDa	N	10	18	0	0	6	4	0	0	11022500	14329800	0	0	1263870	548110	0	0
	Y	1054	Multisubstrate pseudouridine synthase 7 OS=Saccharomyces cerevisiae (strain ATCC 204508 / S288c) GN=PUS7 PE=1 SV=1	Q08647	PUS7	77 kDa	Y	2	0	3	0	11	8	0	0	2914100	0	320670	0	2845800	1350610	0	0
Y		1573	Protein SKT5 OS=Saccharomyces cerevisiae (strain ATCC 204508 / S288c) GN=SKT5 PE=1 SV=1	P34226	SKT5	77 kDa	N	6	6	0	0	0	0	0	0	3186500	3450300	0	0	0	0	0	0
Y	Y	1726	SPS-sensor serine protease component SSY5 OS=Saccharomyces cerevisiae (strain YJM789) GN=SSY5 PE=3 SV=1	A6ZQH6 (+2)	SSY5	77 kDa	N	0	2	0	0	4	0	0	0	0	1444600	0	0	833800	0	0	0
Y		1825	F-box protein DAS1 OS=Saccharomyces cerevisiae (strain ATCC 204508 / S288c) GN=DAS1 PE=1 SV=1	P47005	DAS1	77 kDa	N	0	7	0	0	0	0	0	0	0	3288300	0	0	0	0	0	0
	Y	2036	Quinidine resistance protein 3 OS=Saccharomyces cerevisiae (strain ATCC 204508 / S288c) GN=QDR3 PE=1 SV=2	P38227	QDR3	77 kDa	N	0	0	0	0	2	2	0	0	0	0	0	0	756960	491620	0	0
Y	Y	48	Glycine--tRNA ligase 1, mitochondrial OS=Saccharomyces cerevisiae (strain ATCC 204508 / S288c) GN=GRS1 PE=1 SV=3	P38088	GRS1	78 kDa	Y	182	168	39	0	31	15	8	0	479190000	382930000	8669800	0	22078000	5277600	888330	0
Y	Y	223	Long-chain-fatty-acid--CoA ligase 1 OS=Saccharomyces cerevisiae (strain ATCC 204508 / S288c) GN=FAA1 PE=1 SV=1	P30624	FAA1	78 kDa	Y	56	38	8	0	31	36	0	0	121845000	54714000	791290	0	31908000	16908100	0	0
Y	Y	324	Multisite-specific tRNA:(cytosine-C(5))-methyltransferase OS=Saccharomyces cerevisiae (strain ATCC 204508 / S288c) GN=NCL1 PE=1 SV=1	P38205	NCL1	78 kDa	Y	53	57	2	0	8	0	0	0	60120000	51563000	66230	0	3461800	0	0	0
Y	Y	490	General transcriptional corepressor TUP1 OS=Saccharomyces cerevisiae (strain ATCC 204508 / S288c) GN=TUP1 PE=1 SV=2	P16649	TUP1	78 kDa	Y	23	26	6	0	16	11	0	0	19439900	22084200	247020	0	3757400	2077910	0	0
Y	Y	875	Protein CASP OS=Saccharomyces cerevisiae (strain ATCC 204508 / S288c) GN=COY1 PE=1 SV=2	P34237	COY1	78 kDa	N	4	0	0	0	11	20	0	0	4389000	0	0	0	5161100	5002200	0	0
	Y	876	Nucleoporin NUP2 OS=Saccharomyces cerevisiae (strain ATCC 204508 / S288c) GN=NUP2 PE=1 SV=2	P32499	NUP2	78 kDa	Y	11	11	7	0	4	0	0	0	7392000	6679400	963020	0	1268600	0	0	0
Y	Y	921	Glutamate--cysteine ligase OS=Saccharomyces cerevisiae (strain ATCC 204508 / S288c) GN=GSH1 PE=1 SV=1	P32477	GSH1	78 kDa	N	11	6	0	0	7	11	0	0	10411000	4470900	0	0	3991100	2489500	0	0
Y	Y	976	Protein MAM3 OS=Saccharomyces cerevisiae (strain ATCC 204508 / S288c) GN=MAM3 PE=1 SV=1	Q12296	MAM3	78 kDa	N	11	6	0	0	10	4	0	0	10911900	6717400	0	0	5780100	1393400	0	0
Y	Y	1092	Long-chain-fatty-acid--CoA ligase 3 OS=Saccharomyces cerevisiae (strain ATCC 204508 / S288c) GN=FAA3 PE=1 SV=1	P39002	FAA3	78 kDa	N	6	3	0	0	10	4	0	0	10529100	3301200	0	0	7210300	2422400	0	0
Y	Y	1158	YAP1-binding protein 1 OS=Saccharomyces cerevisiae (strain ATCC 204508 / S288c) GN=YBP1 PE=1 SV=1	P38315	YBP1	78 kDa	N	4	9	0	0	6	2	0	0	1136190	1300160	0	0	752790	228960	0	0
Y		1556	Nucleolar protein 4 OS=Saccharomyces cerevisiae (strain ATCC 204508 / S288c) GN=NOP4 PE=1 SV=1	P37838	NOP4	78 kDa	N	5	6	0	0	0	0	0	0	3750900	2285950	0	0	0	0	0	0
Y		1630	Protein STE12 OS=Saccharomyces cerevisiae (strain ATCC 204508 / S288c) GN=STE12 PE=1 SV=1	P13574	STE12	78 kDa	N	6	6	0	0	0	0	0	0	4224500	4865200	0	0	0	0	0	0
Y		1665	Oxidant-induced cell-cycle arrest protein 5 OS=Saccharomyces cerevisiae (strain JAY291) GN=OCA5 PE=3 SV=1	C7GIQ7 (+2)	OCA5	78 kDa	N	3	5	0	0	0	0	0	0	1200400	1492230	0	0	0	0	0	0
Y		1691	Calcium channel YVC1 OS=Saccharomyces cerevisiae (strain ATCC 204508 / S288c) GN=YVC1 PE=1 SV=2	Q12324	YVC1	78 kDa	N	2	2	0	0	0	0	0	0	991400	248220	0	0	0	0	0	0
Y	Y	1718	Phosphatidylinositol 4,5-bisphosphate-binding protein SLM1 OS=Saccharomyces cerevisiae (strain ATCC 204508 / S288c) GN=SLM1 PE=1 SV=1	P40485	SLM1	78 kDa	N	0	5	0	0	2	0	0	0	0	922120	0	0	246800	0	0	0
Y	Y	1797	Membrane-anchored lipid-binding protein LAM6 OS=Saccharomyces cerevisiae (strain ATCC 204508 / S288c) GN=LAM6 PE=1 SV=1	Q08001	LAM6	78 kDa	N	0	3	0	0	0	3	0	0	0	984740	0	0	0	409170	0	0
	Y	1875	Probable dolichyl-phosphate-mannose--protein mannosyltransferase 7 OS=Saccharomyces cerevisiae (strain ATCC 204508 / S288c) GN=PMT7 PE=1 SV=1	Q06644	PMT7	78 kDa	N	0	0	0	0	0	5	0	0	0	0	0	0	0	920650	0	0
Y		2041	Diphthine--ammonia ligase OS=Saccharomyces cerevisiae (strain ATCC 204508 / S288c) GN=DPH6 PE=1 SV=1	Q12429	DPH6	78 kDa	N	4	0	0	0	0	0	0	0	1014990	0	0	0	0	0	0	0
	Y	2183	Iron-sulfur clusters transporter ATM1, mitochondrial OS=Saccharomyces cerevisiae (strain ATCC 204508 / S288c) GN=ATM1 PE=1 SV=2	P40416	ATM1	78 kDa	N	0	0	0	0	2	0	0	0	0	0	0	0	837580	0	0	0
	Y	2207	Protein ASI3 OS=Saccharomyces cerevisiae (strain ATCC 204508 / S288c) GN=ASI3 PE=1 SV=2	P53983	ASI3	78 kDa	N	0	0	0	0	0	2	0	0	0	0	0	0	0	277520	0	0
	Y	2216	Endopolyphosphatase OS=Saccharomyces cerevisiae (strain ATCC 204508 / S288c) GN=PPN1 PE=1 SV=1	Q04119	PPN1	78 kDa	N	0	0	0	0	0	2	0	0	0	0	0	0	0	238690	0	0
Y	Y	501	Vacuolar protein sorting-associated protein 1 OS=Saccharomyces cerevisiae (strain ATCC 204508 / S288c) GN=VPS1 PE=1 SV=2	P21576	VPS1	79 kDa	Y	34	15	10	0	12	8	0	0	33285000	10703300	771580	0	5283100	1487980	0	0
Y	Y	561	Ferric/cupric reductase transmembrane component 1 OS=Saccharomyces cerevisiae (strain ATCC 204508 / S288c) GN=FRE1 PE=1 SV=1	P32791	FRE1	79 kDa	N	9	14	0	0	17	31	0	0	11647700	9215700	0	0	13228800	19444200	0	0
Y	Y	759	PAB1-binding protein 1 OS=Saccharomyces cerevisiae (strain ATCC 204508 / S288c) GN=PBP1 PE=1 SV=1	P53297	PBP1	79 kDa	N	20	22	0	0	4	0	0	0	16042000	15841300	0	0	612180	0	0	0
Y	Y	1135	Asparagine-rich protein OS=Saccharomyces cerevisiae (strain ATCC 204508 / S288c) GN=NRP1 PE=1 SV=2	P32770	NRP1	79 kDa	N	7	6	0	0	3	6	0	0	6133500	5807800	0	0	1149600	1039580	0	0
[truncated: 244 more rows]

## Sheet: Table 2
Peptide FDR (GG): 4.5% (Decoy)
Protein FDR (GG): 1.3% (Decoy)
Experiment name	Biological sample category	Biological sample name	MS/MS sample name	Protein name	Protein accession numbers	Alternate IDs	Protein identification probability	Exclusive unique peptide count	Exclusive unique spectrum count	Total spectrum count	Percentage of total spectra	Manual validation	Assigned	Spectrum name	Peptide sequence	Previous amino acid	Next amino acid	Peptide identification probability	Mascot Ion score	Mascot Identity score	Mascot Delta Ion Score	Number of enzymatic termini	Fixed modifications identified by spectrum	Variable modifications identified by spectrum	Observed m/z	Actual peptide mass (AMU)	Calculated +1H Peptide Mass (AMU)	Spectrum charge	Actual minus calculated peptide mass (AMU)	Actual minus calculated peptide mass (PPM)	Retention Time (sec)	Precursor Intensity	Total Ion Current	Peptide start index	Peptide stop index	Exclusive	Other Proteins
MZhang_r59315_A1-A4_B1-B4	Native_UBD_pos	B1_Native_UBD_pos	QEp21-2009_Zhang_B1_Native_UBD_pos	1,3-beta-glucan synthase component FKS1 OS=Saccharomyces cerevisiae (strain ATCC 204508 / S288c) GN=FKS1 PE=1 SV=2	P38631	FKS1	1	1	1	1	1.5e-05	possibly correct	TRUE	QEp21-2009_Zhang_B1_Native_UBD_pos-26535-32251_32251	ILAEETAAYEGNENEAEkEDALK	K	S	0.997	50.2	31	50.2	2		k18: GG (+114.04)	884.413	2650.22	2651.23	3	-0.007006	-2.642	4904.13	5630020	228943	893	915	TRUE
MZhang_r59315_A1-A4_B1-B4	Native_UBD_pos	A1_Native_UBD_pos	QEp21-1991B_Zhang_A1_Native_UBD_pos	40S ribosomal protein S10-B OS=Saccharomyces cerevisiae (strain ATCC 204508 / S288c) GN=RPS10B PE=1 SV=1	P46784,Q08745	RPS10A,RPS10B	1	1	1	1	1.49e-05	possibly correct	TRUE	QEp21-1991B_Zhang_A1_Native_UBD_pos-7523-11189_11189	KDFNQAkHEEIDTK	K	N	0.997	33.8	28.9	28.1	2		k7: GG (+114.04)	606.3	1815.88	1816.88	3	0.002184	1.202	2113.46	4079650	167145	25	38	TRUE
MZhang_r59315_A1-A4_B1-B4	Denatured_UBD_pos	A3_Denatured_UBD_pos	QEp21-2000_Zhang_A3_denatured_UBD_pos	40S ribosomal protein S10-B OS=Saccharomyces cerevisiae (strain ATCC 204508 / S288c) GN=RPS10B PE=1 SV=1	P46784,Q08745	RPS10A,RPS10B	1	1	1	1	1.56e-05	possibly correct	TRUE	QEp21-2000_Zhang_A3_denatured_UBD_pos-27800-34058_34058	IHQYLFQEGVVVAkK	K	D	0.997	39	25	39	2		k14: GG (+114.04)	625.016	1872.03	1873.03	3	0.0004269	0.2279	5313.61	5309420	391143	11	25	TRUE
MZhang_r59315_A1-A4_B1-B4	Native_UBD_pos	A1_Native_UBD_pos	QEp21-2054_Zhang_A1_Native_UBD_pos	40S ribosomal protein S10-B OS=Saccharomyces cerevisiae (strain ATCC 204508 / S288c) GN=RPS10B PE=1 SV=1	P46784,Q08745	RPS10A,RPS10B	1	1	1	1	1.51e-05	possibly correct	TRUE	QEp21-2054_Zhang_A1_Native_UBD_pos-7574-11429_11429	KDFNQAkHEEIDTK	K	N	0.997	33.2	29.1	28.7	2		k7: GG (+114.04)	606.3	1815.88	1816.88	3	0.003283	1.807	2192.09	4350800	317471	25	38	TRUE
MZhang_r59315_A1-A4_B1-B4	Native_UBD_pos	A1_Native_UBD_pos	QEp21-1991B_Zhang_A1_Native_UBD_pos	40S ribosomal protein S15 OS=Saccharomyces cerevisiae (strain ATCC 204508 / S288c) GN=RPS15 PE=1 SV=1	Q01855	RPS15	1	2	2	2	2.97e-05	possibly correct	TRUE	QEp21-1991B_Zhang_A1_Native_UBD_pos-60886-68985_68985	GVDLEkLLEMSTEDFVK	R	L	0.997	47.9	30.1	47.9	2		k6: GG (+114.04)	689.682	2066.03	2067.03	3	0.0006062	0.2933	9750.45	7752500	616259	19	35	TRUE
MZhang_r59315_A1-A4_B1-B4	Native_UBD_pos	A1_Native_UBD_pos	QEp21-1991B_Zhang_A1_Native_UBD_pos	40S ribosomal protein S15 OS=Saccharomyces cerevisiae (strain ATCC 204508 / S288c) GN=RPS15 PE=1 SV=1	Q01855	RPS15	1	2	2	2	2.97e-05	possibly correct	TRUE	QEp21-1991B_Zhang_A1_Native_UBD_pos-12366-16631_16631	AAkLAAPENEKPAPVR	R	T	0.997	41.8	25	41.8	2		k3: GG (+114.04)	592.662	1774.97	1775.98	3	-0.003869	-2.179	2830.1	5846160	776057	62	77	TRUE
MZhang_r59315_A1-A4_B1-B4	Denatured_UBD_pos	A3_Denatured_UBD_pos	QEp21-2000_Zhang_A3_denatured_UBD_pos	40S ribosomal protein S15 OS=Saccharomyces cerevisiae (strain ATCC 204508 / S288c) GN=RPS15 PE=1 SV=1	Q01855	RPS15	1	2	3	3	4.67e-05	possibly correct	TRUE	QEp21-2000_Zhang_A3_denatured_UBD_pos-58216-66580_66580	GVDLEkLLEMSTEDFVK	R	L	0.997	50.6	30.1	50.5	2		k6: GG (+114.04)	689.682	2066.03	2067.03	3	0.001155	0.559	9737.01	19945900	1399210	19	35	TRUE
MZhang_r59315_A1-A4_B1-B4	Denatured_UBD_pos	A3_Denatured_UBD_pos	QEp21-2000_Zhang_A3_denatured_UBD_pos	40S ribosomal protein S15 OS=Saccharomyces cerevisiae (strain ATCC 204508 / S288c) GN=RPS15 PE=1 SV=1	Q01855	RPS15	1	2	3	3	4.67e-05	possibly correct	TRUE	QEp21-2000_Zhang_A3_denatured_UBD_pos-56967-65268_65268	GVDLEkLLEmSTEDFVK	R	L	0.997	71.7	30.1	71.7	2		k6: GG (+114.04), m10: Oxidation (+15.99)	695.014	2082.02	2083.03	3	0.0008694	0.4174	9560.33	12172200	577119	19	35	TRUE
MZhang_r59315_A1-A4_B1-B4	Denatured_UBD_pos	A3_Denatured_UBD_pos	QEp21-2000_Zhang_A3_denatured_UBD_pos	40S ribosomal protein S15 OS=Saccharomyces cerevisiae (strain ATCC 204508 / S288c) GN=RPS15 PE=1 SV=1	Q01855	RPS15	1	2	3	3	4.67e-05	possibly correct	TRUE	QEp21-2000_Zhang_A3_denatured_UBD_pos-11369-15474_15474	AAkLAAPENEKPAPVR	R	T	0.997	40.2	25	40.2	2		k3: GG (+114.04)	592.663	1774.97	1775.98	3	-0.002221	-1.251	2706.11	10377900	553915	62	77	TRUE
MZhang_r59315_A1-A4_B1-B4	Native_UBD_pos	B1_Native_UBD_pos	QEp21-2009_Zhang_B1_Native_UBD_pos	40S ribosomal protein S15 OS=Saccharomyces cerevisiae (strain ATCC 204508 / S288c) GN=RPS15 PE=1 SV=1	Q01855	RPS15	1	1	2	2	2.99e-05	possibly correct	TRUE	QEp21-2009_Zhang_B1_Native_UBD_pos-60494-68506_68506	GVDLEkLLEMSTEDFVK	R	L	0.997	62.1	30.1	62.1	2		k6: GG (+114.04)	689.682	2066.03	2067.03	3	0.0006062	0.2933	9754.79	6113840	697781	19	35	TRUE
MZhang_r59315_A1-A4_B1-B4	Native_UBD_pos	B1_Native_UBD_pos	QEp21-2009_Zhang_B1_Native_UBD_pos	40S ribosomal protein S15 OS=Saccharomyces cerevisiae (strain ATCC 204508 / S288c) GN=RPS15 PE=1 SV=1	Q01855	RPS15	1	1	2	2	2.99e-05	possibly correct	TRUE	QEp21-2009_Zhang_B1_Native_UBD_pos-59229-67176_67176	GVDLEkLLEmSTEDFVK	R	L	0.997	63.8	30.5	63.8	2		k6: GG (+114.04), m10: Oxidation (+15.99)	695.011	2082.01	2083.03	3	-0.008103	-3.89	9575.18	11503400	565903	19	35	TRUE
MZhang_r59315_A1-A4_B1-B4	Denatured_UBD_pos	B3_Denatured_UBD_pos	QEp21-2018_Zhang_B3_denatured_UBD_pos	40S ribosomal protein S15 OS=Saccharomyces cerevisiae (strain ATCC 204508 / S288c) GN=RPS15 PE=1 SV=1	Q01855	RPS15	1	1	2	2	3.2e-05	possibly correct	TRUE	QEp21-2018_Zhang_B3_denatured_UBD_pos-55802-64130_64130	GVDLEkLLEmSTEDFVK	R	L	0.997	52.7	30.4	52.7	2		k6: GG (+114.04), m10: Oxidation (+15.99)	695.013	2082.02	2083.03	3	-0.003525	-1.692	9571.21	12701500	687078	19	35	TRUE
MZhang_r59315_A1-A4_B1-B4	Denatured_UBD_pos	B3_Denatured_UBD_pos	QEp21-2018_Zhang_B3_denatured_UBD_pos	40S ribosomal protein S15 OS=Saccharomyces cerevisiae (strain ATCC 204508 / S288c) GN=RPS15 PE=1 SV=1	Q01855	RPS15	1	1	2	2	3.2e-05	possibly correct	TRUE	QEp21-2018_Zhang_B3_denatured_UBD_pos-57054-65446_65446	GVDLEkLLEMSTEDFVK	R	L	0.997	59.7	30.2	59.7	2		k6: GG (+114.04)	689.684	2066.03	2067.03	3	0.005367	2.596	9750.98	8545650	548136	19	35	TRUE
[truncated: 3,027 more rows]

## Sheet: Table 3
Peptide FDR (overall): 0.05% (Decoy)
Protein FDR (overall): 0.7% (Decoy)
						Total spectra count (summed from two technical replicates)
[truncated: 2,316 more rows]

## Sheet: Table 4 
Peptide FDR: 0.1% (Decoy)
[truncated: 1,989 more rows]

[truncated: 4 more sheets: Table 5,  Table 6, Table 7, Table 8]
