# Supplementary material for: A versatile new tool derived from a bacterial deubiquitylase to detect and purify ubiquitylated substrates and their interacting proteins
Source: PLoS Biol. 2022 Jun 30;20(6):e3001501. doi: 10.1371/journal.pbio.3001501 (PMC9278747; doi:10.1371/journal.pbio.3001501)
Supplement: S3 Data — (XLSX) [file pbio.3001501.s009.xlsx]

## Sheet: Table 1
Table 1: GO analysis for OtUBD-derived ubiquitylome (raw data for Fig. 5C)
Analysis Type:	PANTHER Overrepresentation Test (Released 20210224)
Annotation Version and Release Date:	GO Ontology database DOI: 10.5281/zenodo.5228828 Released 2021-08-18
Analyzed List:	upload_1 (Saccharomyces cerevisiae)
Reference List:	Saccharomyces cerevisiae (all genes in database)
Test Type:	FISHER
Correction:	FDR
GO biological process complete	Saccharomyces cerevisiae - REFLIST (6049)	upload_1 (1831)	upload_1 (expected)	upload_1 (over/under)	upload_1 (fold Enrichment)	upload_1 (raw P-value)	upload_1 (FDR)
ergosterol biosynthetic process (GO:0006696)	25	22	7.57	+	2.91	0.000378	0.0161
retrograde vesicle-mediated transport, Golgi to endoplasmic reticulum (GO:0006890)	33	28	9.99	+	2.8	9.57e-05	0.00505
ribonucleoside monophosphate biosynthetic process (GO:0009156)	38	27	11.5	+	2.35	0.000993	0.0347
ubiquitin-dependent ERAD pathway (GO:0030433)	48	32	14.53	+	2.2	0.000762	0.0282
protein import into nucleus (GO:0006606)	62	40	18.77	+	2.13	0.000331	0.0147
endoplasmic reticulum to Golgi vesicle-mediated transport (GO:0006888)	94	59	28.45	+	2.07	1.74e-05	0.00118
protein localization to endoplasmic reticulum (GO:0070972)	59	37	17.86	+	2.07	0.000882	0.0315
endocytosis (GO:0006897)	122	74	36.93	+	2	4.4e-06	0.000356

## Sheet: Table 2
Table 2: GO analysis for OtUBD-derived ubiquitin interactome (raw data for Fig. 5D)
Analysis Type:	PANTHER Overrepresentation Test (Released 20210224)
Annotation Version and Release Date:	GO Ontology database DOI: 10.5281/zenodo.5228828 Released 2021-08-18
Analyzed List:	upload_1 (Saccharomyces cerevisiae)
Reference List:	Saccharomyces cerevisiae (all genes in database)
Test Type:	FISHER
Correction:	FDR
GO biological process complete	Saccharomyces cerevisiae - REFLIST (6049)	upload_1 (436)	upload_1 (expected)	upload_1 (over/under)	upload_1 (fold Enrichment)	upload_1 (raw P-value)	upload_1 (FDR)
mitotic DNA replication (GO:1902969)	12	7	0.86	+	8.09	0.000147	0.0217
DNA strand elongation involved in DNA replication (GO:0006271)	28	13	2.02	+	6.44	1.49e-06	0.000405
DNA-templated transcription, termination (GO:0006353)	37	11	2.67	+	4.12	0.00026	0.0364
cellular amino acid biosynthetic process (GO:0008652)	126	22	9.08	+	2.42	0.000355	0.046
transcription by RNA polymerase II (GO:0006366)	158	26	11.39	+	2.28	0.000254	0.0366
ribosome biogenesis (GO:0042254)	394	57	28.4	+	2.01	2.08e-06	0.000512
ncRNA processing (GO:0034470)	407	55	29.34	+	1.87	1.9e-05	0.00352

## Sheet: Table 3
Table 3: Ubiquitin lysine-GG modification count (raw data for Fig. S4C)
Spectra count
Sample	A1 (Native, OtUBD+)		B1 (Native, OtUBD+)		A3 (Urea, OtUBD+)		B3 (Urea, OtUBD+)
LC/MS/MS run	run1	run2	run1	run2	run1	run2	run1	run2
K6	4	4	3	4	5	3	4	1
K11	18	12	20	17	40	44	24	17
K27	4	5	4	4	27	28	13	14
K29	2	6.5	2	5	12	11.5	7.5	9.5
K33	0	1.5	2	2.5	3	7.5	2.5	6.5
K48	9	9	11	10	14	15	15	16
K63	15	13	11	16	35	29	18	15
Total	52	51	53	58.5	136	138	84	79
Percentage									Xu (2009)
K6	7.69231	7.84314	5.66038	6.83761	3.67647	2.17391	4.7619	1.26582	10.9
K11	34.6154	23.5294	37.7358	29.0598	29.4118	31.8841	28.5714	21.519	28
K27	7.69231	9.80392	7.54717	6.83761	19.8529	20.2899	15.4762	17.7215	9
K29	3.84615	12.7451	3.77358	8.54701	8.82353	8.33333	8.92857	12.0253	3.2
K33	0	2.94118	3.77358	4.2735	2.20588	5.43478	2.97619	8.22785	3.5
K48	17.3077	17.6471	20.7547	17.094	10.2941	10.8696	17.8571	20.2532	29.1
K63	28.8462	25.4902	20.7547	27.3504	25.7353	21.0145	21.4286	18.9873	16.3
Total	100	100	100	100	100	100	100	100	100
Notes:	1. In some detected GG peptides, K29 and K33 are both present and the K-GG site could not be dinstinguished based on the MS/MS data. In those cases, we give each site a 0.5 spectral count.
	2. In some detected GG peptides, the algorithm couldn't dinstinguish GG modification on an internal K residue from a nearby S/T/C residue. In these cases, we give the K site a 1 in spectral count.
	3. Mean and SD in Fig. S4C were determined using GraphPad Prism 9 software by inputing the percentage values listed above. The "Grouped" graph type was used. For Native and Urea conditions, data from each LC/MS/MS run was regarded as one replicate (4 replicates total for each condition).
